# Supplementary material for: Quantitative Proteomics Identifies Potential Molecular Adaptations in Mouse Models of Congenital Stationary Night Blindness Type 2
Source: Mol Cell Proteomics. 2025 Nov 10;24(12):101462. doi: 10.1016/j.mcpro.2025.101462 (PMC12802112; doi:10.1016/j.mcpro.2025.101462)
Supplement: Table S1 [file mmc2.xlsx]

## Sheet: Table legend
Supplemental Table S1. DIA_protein_data
Identification and quantification data of proteins detected in samples from IT and RX retinae. Proteins were subjected to 1D gel separation followed by in-gel digestion and LC-MS analysis. These supplemental tables present the results of DIA-NN-based quantitative proteomics and protein intensity normalization, for experimental groups IT, RX, and WT in the study
Sheet 1	1_peptides	This table contains peptide-level quantification data from DIA-NN analysis of the IT, RX, and WT experimental groups.
Sheet 2	2_proteins	This table contains protein-level quantification data from DIA-NN analysis of the IT, RX, and WT experimental groups.
Sheet 3	3_normalized data	This table contains normalized protein-level quantification data from DIA-NN analysis of the IT, RX, and WT experimental groups.
Column descriptions sheet 1
A	Protein.Group:	Identifier for the protein group assigned by DIA-NN for this precursor/peptide.
B	Protein.Ids:	UniProt accession(s) for the protein(s) within the group.
C	Protein.Names:	Gene/protein name(s) (e.g., standard Uniprot name).
D	Genes:	Gene symbol(s) corresponding to the protein(s).
E	First.Protein.Description	Text description of the canonical protein or group member.
F	Proteotypic:	Indicates if the peptide is unique (proteotypic) to a single protein group (1 = unique).
G	Stripped.Sequence:	Peptide amino acid sequence without modifications indicated.
H	Modified.Sequence:	Peptide sequence with post-translational modifications annotated.
I	Precursor.Charge:	Charge state of the detected peptide precursor ion.
J	Precursor.Id:	Unique identifier for the peptide precursor in DIA-NN analysis.
K	[Sample columns]:	Each subsequent column contains the quantitative precursor ion signal intensity for the corresponding raw data file/sample (e.g., 230526_MG_IT_1710.raw).
Column descriptions sheet 2
A	Protein.Group:	Numeric or alphanumeric identifier assigned to the protein group by DIA-NN.
B	Protein.Ids:	UniProt accession number(s) for the protein(s) in this group.
C	Protein.Names:	Official name(s) of the protein(s) according to UniProt or source database.
D	Genes:	Standard gene symbol(s) associated with the listed protein.
E	First.Protein.Description:	Functional or descriptive annotation of the primary protein in the group, as per UniProt or database.
F	[Raw file columns]:	Each subsequent column corresponds to measured peptide/protein intensity for the specified sample. The file name indicates the experimental condition and run (e.g. 230526_1_IT_1710.raw).
Column descriptions sheet 3
A	Protein.Group:	Unique identifier for the protein group reported by DIA-NN.
B	Protein.Ids:	UniProt accession for the representative protein in the group.
C	Protein.Names:	Official protein name from UniProt or database.
D	Genes:	Gene symbol for the encoded protein.
E	First.Protein.Description:	Functional description or annotation of the protein.
F	Intensities:	Raw intensity for the protein group in the corresponding sample as determined by DIA-NN.
G	Sample:	Descriptive sample name indicating run and experimental condition (e.g. 1_IT_1710).
H	sample_number:	Numeric index of the sample/run (for mapping/aggregation purposes).
I	mouseline:	Experimental group or mouse line (e.g. IT, RX, etc.).
J	log_int:	Log-transformed intensity value for the protein group in that sample (log10 scale, for normalization and statistical analysis).
K	norm_int:	Normalized intensity value (median-normalized) for comparative abundance analysis across samples.

## Sheet: Sheet 1
Protein.Group	Protein.Ids	Protein.Names	Genes	First.Protein.Description	Proteotypic	Stripped.Sequence	Modified.Sequence	Precursor.Charge	Precursor.Id	D:\Data\Matthias\DIA RAW FIle\230526_MG_IT_1710.raw	D:\Data\Matthias\DIA RAW FIle\230526_MG_IT_2211.raw	D:\Data\Matthias\DIA RAW FIle\230526_MG_IT_2704.raw	D:\Data\Matthias\DIA RAW FIle\230526_MG_Rx_274.raw	D:\Data\Matthias\DIA RAW FIle\230526_MG_RX_1710.raw	D:\Data\Matthias\DIA RAW FIle\230526_MG_Rx_2211.raw	D:\Data\Matthias\DIA RAW FIle\230526_MG_WT_228.raw	D:\Data\Matthias\DIA RAW FIle\230526_MG_WT_274.raw	D:\Data\Matthias\DIA RAW FIle\230526_MG_WT_1710.raw
P55012	P55012	S12A2_MOUSE	Slc12a2	Solute carrier family 12 member 2	1	AAAAAAAAAAAAAAAGAAGK	AAAAAAAAAAAAAAAGAAGK	2	AAAAAAAAAAAAAAAGAAGK2	851567	103145000000	113347000000	100688000000	896514	942315	615186	713909	814586
P55012	P55012	S12A2_MOUSE	Slc12a2	Solute carrier family 12 member 2	1	AAAAAAAAAAAAAAAGAAGK	AAAAAAAAAAAAAAAGAAGK	3	AAAAAAAAAAAAAAAGAAGK3	986298	123675000000	137545000000	143925000000	142706000000	131382000000	937976	933405	102616000000
Q80WW9	Q80WW9	DDRGK_MOUSE	Ddrgk1	DDRGK domain-containing protein 1	1	AAAADGEPLHNEEER	AAAADGEPLHNEEER	3	AAAADGEPLHNEEER3				258476	332350	350394	244394	282962
Q80UM7	Q80UM7	MOGS_MOUSE	Mogs	Mannosyl-oligosaccharide glucosidase	1	AAAAEGARPLER	AAAAEGARPLER	3	AAAAEGARPLER3	579651	599714	312408	333023	480217	371905	180745	342790	239606
Q3TW96	Q3TW96	UAP1L_MOUSE	Uap1l1	UDP-N-acetylhexosamine pyrophosphorylase-like protein 1	1	AAAAGALAPGPLPDLAAR	AAAAGALAPGPLPDLAAR	2	AAAAGALAPGPLPDLAAR2				442327	451525	324463	337068		347343
O35226	O35226	PSMD4_MOUSE	Psmd4	26S proteasome non-ATPase regulatory subunit 4	1	AAAASAAEAGIATPGTEDSDDALLK	AAAASAAEAGIATPGTEDSDDALLK	3	AAAASAAEAGIATPGTEDSDDALLK3	461924	705243		102687000000	994526	850966	842067	990563	100377000000
Q9DB43	Q9DB43	ZFPL1_MOUSE	Zfpl1	Zinc finger protein-like 1	1	AAADSDPNLDPLMNPHIR	AAADSDPNLDPLMNPHIR	3	AAADSDPNLDPLMNPHIR3	270509	154116	244865	475259	317738	556518	468804	524370	457009
Q3UJB9	Q3UJB9	EDC4_MOUSE	Edc4	Enhancer of mRNA-decapping protein 4	1	AAADTLQGPMQAAYR	AAADTLQGPMQAAYR	2	AAADTLQGPMQAAYR2	17734000000	132906000000	219886000000	117201000000	737449	126895000000	914648	771651	108998000000
Q9R1T4	Q9R1T4	SEPT6_MOUSE	Septin6	Septin-6	1	AAAELLQSQGSQAGGSQTLK	AAAELLQSQGSQAGGSQTLK	2	AAAELLQSQGSQAGGSQTLK2					754139	579682	888274		116766
Q9R1T4	Q9R1T4	SEPT6_MOUSE	Septin6	Septin-6	1	AAAELLQSQGSQAGGSQTLKR	AAAELLQSQGSQAGGSQTLKR	3	AAAELLQSQGSQAGGSQTLKR3				540361	739103	477817	378366	332854	382716
P97807	P97807	FUMH_MOUSE	Fh	Fumarate hydratase, mitochondrial	1	AAAEVNQEYGLDPK	AAAEVNQEYGLDPK	2	AAAEVNQEYGLDPK2	167672000000	160496000000	15523000000	411746000000	346964000000	378448000000	517211000000	416325000000	485403000000
Q9CZW5	Q9CZW5	TOM70_MOUSE	Tomm70	Mitochondrial import receptor subunit TOM70	1	AAAFEQLQK	AAAFEQLQK	1	AAAFEQLQK1	836786	185607	156478	508035	633439	437114	374158	485020	452166
Q9CZW5	Q9CZW5	TOM70_MOUSE	Tomm70	Mitochondrial import receptor subunit TOM70	1	AAAFEQLQK	AAAFEQLQK	2	AAAFEQLQK2	354077000000	420539000000	339037000000	830988000000	88304000000	869712000000	545803000000	745344000000	626173000000
E9Q4N7	E9Q4N7	ARI1B_MOUSE	Arid1b	AT-rich interactive domain-containing protein 1B	1	AAAGAAAAAGGFQR	AAAGAAAAAGGFQR	2	AAAGAAAAAGGFQR2	313094	843669	390089	601553		647886
Q6PD26	Q6PD26	PIGS_MOUSE	Pigs	GPI transamidase component PIG-S	1	AAAGAAATDLEVVR	AAAGAAATDLEVVR	2	AAAGAAATDLEVVR2				499040		584903	430028	431611	497137
Q9QYX7	Q9QYX7	PCLO_MOUSE	Pclo	Protein piccolo	1	AAAGPLPPISADTR	AAAGPLPPISADTR	2	AAAGPLPPISADTR2	225833000000	225856000000	338366000000	175292000000	200672000000	183674000000	114793000000	134143000000	130866000000
A2BH40	A2BH40	ARI1A_MOUSE	Arid1a	AT-rich interactive domain-containing protein 1A	1	AAAGQESEGPAVGPPQPLGK	AAAGQESEGPAVGPPQPLGK	2	AAAGQESEGPAVGPPQPLGK2	68836	111249			125618	666829	103577	479831
Q9Z0V1	Q9Z0V1	KCND3_MOUSE	Kcnd3	Potassium voltage-gated channel subfamily D member 3	1	AAAIGWMPVANCPMPLAPADK	AAAIGWMPVANC(UniMod:4)PMPLAPADK	3	AAAIGWMPVANC(UniMod:4)PMPLAPADK3			169849	378179	346057	383510	316007		239274
Q9QUR8	Q9QUR8	SEM7A_MOUSE	Sema7a	Semaphorin-7A	1	AAAIQAISLDADR	AAAIQAISLDADR	2	AAAIQAISLDADR2	654787	818861	647153	731400	961931	716592	582063	866640	669139
B2RXC1	B2RXC1	TPC11_MOUSE	Trappc11	Trafficking protein particle complex subunit 11	1	AAALCNVCELSGK	AAALC(UniMod:4)NVC(UniMod:4)ELSGK	2	AAALC(UniMod:4)NVC(UniMod:4)ELSGK2	315549000000	35205000000	340606000000	242875000000	169472000000	253461000000	200492000000	162875000000	187271000000
Q60864	Q60864	STIP1_MOUSE	Stip1	Stress-induced-phosphoprotein 1	1	AAALEFLNR	AAALEFLNR	2	AAALEFLNR2				120101000000	10303000000	11285000000	796004		768003
Q61941	Q61941	NNTM_MOUSE	Nnt	NAD(P) transhydrogenase, mitochondrial	1	AAALEQFK	AAALEQFK	2	AAALEQFK2								955190
G5E8K5	G5E8K5	ANK3_MOUSE	Ank3	Ankyrin-3	1	AAALLLQNDTNADVESK	AAALLLQNDTNADVESK	2	AAALLLQNDTNADVESK2	12865000000	127716000000	173625000000	987131	594811	960009	471832	536671	532786
P52795	P52795	EFNB1_MOUSE	Efnb1	Ephrin-B1	1	AAALSLSTLASPK	AAALSLSTLASPK	2	AAALSLSTLASPK2	264391000000	238075000000	261263000000	381236000000	31217000000	329821000000	230891000000	268461000000	239076000000
Q8VH51	Q8VH51	RBM39_MOUSE	Rbm39	RNA-binding protein 39	1	AAAMANNLQK	AAAMANNLQK	2	AAAMANNLQK2	832416	753507		12887000000	146636000000	122797000000	143525000000	128464000000	131806000000
Q9CRB9	Q9CRB9	MIC19_MOUSE	Chchd3	MICOS complex subunit Mic19	1	AAANEQLTR	AAANEQLTR	2	AAANEQLTR2	11691000000	138303000000	125166000000	319077000000	289231000000	342943000000	290879000000	320111000000	23167000000
Q6ZQ08	Q6ZQ08	CNOT1_MOUSE	Cnot1	CCR4-NOT transcription complex subunit 1	1	AAANFSDR	AAANFSDR	2	AAANFSDR2	108866000000	920621	11147000000		440999
Q8K3A9	Q8K3A9	MEPCE_MOUSE	Mepce	7SK snRNA methylphosphate capping enzyme	1	AAAPADVGEER	AAAPADVGEER	2	AAAPADVGEER2	948618		683554			100533000000	625317		617507
Q99LC9	Q99LC9	PEX6_MOUSE	Pex6	Peroxisome assembly factor 2	1	AAAPCIIFFDELDSLAPSR	AAAPC(UniMod:4)IIFFDELDSLAPSR	3	AAAPC(UniMod:4)IIFFDELDSLAPSR3	633591	115872	674354	615322	592729	658238			30726
Q7TNC9	Q7TNC9	I5P1_MOUSE	Inpp5a	Inositol polyphosphate-5-phosphatase A	1	AAAPGTAVLLVTANVGSLFDDPENLQK	AAAPGTAVLLVTANVGSLFDDPENLQK	3	AAAPGTAVLLVTANVGSLFDDPENLQK3	394908			247405	176789	176644	164744	205501	153725
Q9JJY4	Q9JJY4	DDX20_MOUSE	Ddx20	Probable ATP-dependent RNA helicase DDX20	1	AAAPVQAVEPTPASPWTQR	AAAPVQAVEPTPASPWTQR	2	AAAPVQAVEPTPASPWTQR2	491876	487463	364012	402331	484678	420890	292354	267432	331631
Q9JIF7	Q9JIF7	COPB_MOUSE	Copb1	Coatomer subunit beta	1	AAAQCYIDLIIK	AAAQC(UniMod:4)YIDLIIK	2	AAAQC(UniMod:4)YIDLIIK2	12703000000	138398000000	126951000000	986269	647055	939465	629197	542188	808094
Q9JIF7	Q9JIF7	COPB_MOUSE	Copb1	Coatomer subunit beta	1	AAAQCYIDLIIKESDNNVK	AAAQC(UniMod:4)YIDLIIKESDNNVK	3	AAAQC(UniMod:4)YIDLIIKESDNNVK3	502416	741898	343319			457523
O35219	O35219	KCNH2_MOUSE	Kcnh2	Potassium voltage-gated channel subfamily H member 2	1	AAAQIAQALLGAEER	AAAQIAQALLGAEER	2	AAAQIAQALLGAEER2	542841	555037	399001	430116	571256				416694
O35219	O35219	KCNH2_MOUSE	Kcnh2	Potassium voltage-gated channel subfamily H member 2	1	AAAQIAQALLGAEER	AAAQIAQALLGAEER	3	AAAQIAQALLGAEER3	285341	269942	304243	230047	265543	283197	210717	115865
Q921M4	Q921M4	GOGA2_MOUSE	Golga2	Golgin subfamily A member 2	1	AAAQLGVEELQK	AAAQLGVEELQK	2	AAAQLGVEELQK2	964315	110154000000	137324000000	973680	740346	954490	437316		682524
Q8C1B7	Q8C1B7	SEP11_MOUSE	Septin11	Septin-11	1	AAAQLLQSQAQQSGAQQTK	AAAQLLQSQAQQSGAQQTK	2	AAAQLLQSQAQQSGAQQTK2				177791	238796	153331	121881	875797	138827
Q8C1B7	Q8C1B7	SEP11_MOUSE	Septin11	Septin-11	1	AAAQLLQSQAQQSGAQQTK	AAAQLLQSQAQQSGAQQTK	3	AAAQLLQSQAQQSGAQQTK3		100678000000	576386	157048000000	280512000000	234847000000	192295000000	181027000000	208491000000
Q68FH0	Q68FH0	PKP4_MOUSE	Pkp4	Plakophilin-4	1	AAAQVLNTLWQYR	AAAQVLNTLWQYR	2	AAAQVLNTLWQYR2	146308000000	149465000000	164906000000	168217000000	147246000000	163429000000	837693	113786000000	826181
Q8BMG7	Q8BMG7	RBGPR_MOUSE	Rab3gap2	Rab3 GTPase-activating protein non-catalytic subunit	1	AAASGNENIQPPPLAYKK	AAASGNENIQPPPLAYKK	3	AAASGNENIQPPPLAYKK3		288351	303859	173512				60214
Q91VK4	Q91VK4	ITM2C_MOUSE	Itm2c	Integral membrane protein 2C	1	AAASGPASASAPAAEILLTPAR	AAASGPASASAPAAEILLTPAR	2	AAASGPASASAPAAEILLTPAR2			543379	271077	315124	175940	247091	164738	206693
Q80VC9	Q80VC9	CAMP3_MOUSE	Camsap3	Calmodulin-regulated spectrin-associated protein 3	1	AAASLAWVLR	AAASLAWVLR	2	AAASLAWVLR2	297219	324693	318880	198439	222888	182117	136655		153365
E9Q401	E9Q401	RYR2_MOUSE	Ryr2	Ryanodine receptor 2	1	AAASLDTAALSATDMALALNR	AAASLDTAALSATDMALALNR	3	AAASLDTAALSATDMALALNR3	111398	188141	175472			101577	328327
P35486	P35486	ODPA_MOUSE	Pdha1	Pyruvate dehydrogenase E1 component subunit alpha, somatic form, mitochondrial	1	AAASTDYYK	AAASTDYYK	1	AAASTDYYK1	289472				122164		107416	134874
P35486	P35486	ODPA_MOUSE	Pdha1	Pyruvate dehydrogenase E1 component subunit alpha, somatic form, mitochondrial	1	AAASTDYYK	AAASTDYYK	2	AAASTDYYK2	787109	785455	740448	183173000000	153702000000	181993000000	191156000000	215287000000	201618000000
P35486	P35486	ODPA_MOUSE	Pdha1	Pyruvate dehydrogenase E1 component subunit alpha, somatic form, mitochondrial	1	AAASTDYYKR	AAASTDYYKR	2	AAASTDYYKR2				221064	352020	234905	319611	345129	250855
Q9EPU4	Q9EPU4	CPSF1_MOUSE	Cpsf1	Cleavage and polyadenylation specificity factor subunit 1	1	AAASVLTTSMVTMEPGYLFLGSR	AAASVLTTSMVTMEPGYLFLGSR	3	AAASVLTTSMVTMEPGYLFLGSR3	212512	201493			100667	161961	112247	136704	127959
P35822	P35822	PTPRK_MOUSE	Ptprk	Receptor-type tyrosine-protein phosphatase kappa	1	AAATEEPEVIPDPAK	AAATEEPEVIPDPAK	2	AAATEEPEVIPDPAK2	647519	548790	621478	353486	473495	498707	230773	276983	259863
Q9R0H0	Q9R0H0	ACOX1_MOUSE	Acox1	Peroxisomal acyl-coenzyme A oxidase 1	1	AAATFNPELITHILDGSPENTR	AAATFNPELITHILDGSPENTR	3	AAATFNPELITHILDGSPENTR3				768578	785080	767594	780425	710735	664173
Q9R0H0	Q9R0H0	ACOX1_MOUSE	Acox1	Peroxisomal acyl-coenzyme A oxidase 1	1	AAATFNPELITHILDGSPENTRR	AAATFNPELITHILDGSPENTRR	4	AAATFNPELITHILDGSPENTRR4				431433	509816	479189	395235	369086	382262
P28667	P28667	MRP_MOUSE	Marcksl1	MARCKS-related protein	1	AAATPESQEPQAK	AAATPESQEPQAK	2	AAATPESQEPQAK2				409584	127233	75525			238083
Q78PY7	Q78PY7	SND1_MOUSE	Snd1	Staphylococcal nuclease domain-containing protein 1	1	AAATQPDGKDTPDEPWAFPAR	AAATQPDGKDTPDEPWAFPAR	3	AAATQPDGKDTPDEPWAFPAR3	250761000000						147091000000
Q8VE19	Q8VE19	MIO_MOUSE	Mios	GATOR complex protein MIOS	1	AAAVALFNLDIR	AAAVALFNLDIR	2	AAAVALFNLDIR2	340197	321089	307652			361642			371173
G5E8K5	G5E8K5	ANK3_MOUSE	Ank3	Ankyrin-3	1	AAAVDFTAR	AAAVDFTAR	2	AAAVDFTAR2	567364000000	54684000000	70383000000	565221000000	422625000000	523114000000	257916000000	30357000000	291667000000
Q69ZS6	Q69ZS6	SV2C_MOUSE	Sv2c	Synaptic vesicle glycoprotein 2C	1	AAAVLGNLIFGSLVSITK	AAAVLGNLIFGSLVSITK	2	AAAVLGNLIFGSLVSITK2	211170	214782	405189	282339	145095	279034	999596		132213
Q69ZS6	Q69ZS6	SV2C_MOUSE	Sv2c	Synaptic vesicle glycoprotein 2C	1	AAAVLGNLIFGSLVSITK	AAAVLGNLIFGSLVSITK	3	AAAVLGNLIFGSLVSITK3	682097		972781	975999		772332
Q9CR00	Q9CR00	PSMD9_MOUSE	Psmd9	26S proteasome non-ATPase regulatory subunit 9	1	AAAVSDIQDLMR	AAAVSDIQDLMR	2	AAAVSDIQDLMR2	339657			794038	724901	688542	888414	728611	699398
A2APV2	Q6ZPF4;A2APV2	FMNL2_MOUSE	Fmnl2	Formin-like protein 2	0	AAAVSLENVLLDVK	AAAVSLENVLLDVK	2	AAAVSLENVLLDVK2	17595000000	142199000000	226355000000	597977000000	427201000000	634711000000	512884000000	60599000000	501986000000
Q3U0L2	Q3U0L2	AN33B_MOUSE	Ankrd33b	Ankyrin repeat domain-containing protein 33B	1	AACANDVGLLR	AAC(UniMod:4)ANDVGLLR	2	AAC(UniMod:4)ANDVGLLR2	916211	121311000000	630541	16662000000	205127000000	156477000000	235597000000	201477000000	250365000000
Q9ERK4	Q9ERK4	XPO2_MOUSE	Cse1l	Exportin-2	1	AACDLVR	AAC(UniMod:4)DLVR	2	AAC(UniMod:4)DLVR2	352745000000	367888000000	339477000000	870137000000	848148000000	92976000000		941096000000	1039570000000
Q8VDJ3	Q8VDJ3	VIGLN_MOUSE	Hdlbp	Vigilin	1	AACLESAQEPAGAWSNK	AAC(UniMod:4)LESAQEPAGAWSNK	2	AAC(UniMod:4)LESAQEPAGAWSNK2	222514000000	194956000000	268381000000	208048000000	146397000000	177315000000	100049000000	116346000000	107522000000
Q8VDJ3	Q8VDJ3	VIGLN_MOUSE	Hdlbp	Vigilin	1	AACLESAQEPAGAWSNK	AAC(UniMod:4)LESAQEPAGAWSNK	3	AAC(UniMod:4)LESAQEPAGAWSNK3		737224	767641		657579	788025	552185
Q8K078	Q8K078	SO4A1_MOUSE	Slco4a1	Solute carrier organic anion transporter family member 4A1	1	AACNAIYCCQPK	AAC(UniMod:4)NAIYC(UniMod:4)C(UniMod:4)QPK	2	AAC(UniMod:4)NAIYC(UniMod:4)C(UniMod:4)QPK2		180012		264123	405998	299485	395891	380285	242395
P97412	P97412	LYST_MOUSE	Lyst	Lysosomal-trafficking regulator	1	AACNICTVDSDQLAK	AAC(UniMod:4)NIC(UniMod:4)TVDSDQLAK	2	AAC(UniMod:4)NIC(UniMod:4)TVDSDQLAK2		243703	184285	248401	223757	136938	230263	159535
Q3TES0	Q3TES0	IQEC3_MOUSE	Iqsec3	IQ motif and SEC7 domain-containing protein 3	1	AACTIQTAFR	AAC(UniMod:4)TIQTAFR	2	AAC(UniMod:4)TIQTAFR2	198582000000	201579000000	22982000000	169547000000	159202000000	157619000000	969924	116895000000	10225000000
Q3UH60	Q3UH60	DIP2B_MOUSE	Dip2b	Disco-interacting protein 2 homolog B	1	AACVLTTQTLMR	AAC(UniMod:4)VLTTQTLMR	2	AAC(UniMod:4)VLTTQTLMR2	627522	501273	699068	568564	309058	606645	503403	263046	381339
Q8VCX5	Q8VCX5	MICU1_MOUSE	Micu1	Calcium uptake protein 1, mitochondrial	1	AADAAAEPYPEDK	AADAAAEPYPEDK	2	AADAAAEPYPEDK2	673452	579142	490435	559930	631677	619779	384085	421846	417402
Q9WVE8	Q9WVE8	PACN2_MOUSE	Pacsin2	Protein kinase C and casein kinase substrate in neurons protein 2	1	AADAVEDLR	AADAVEDLR	2	AADAVEDLR2	127503000000		115565000000	205747000000	210771000000	203323000000	198693000000	187426000000	204349000000
Q9ERK4	Q9ERK4	XPO2_MOUSE	Cse1l	Exportin-2	1	AADEEAFEDNSEEYIR	AADEEAFEDNSEEYIR	2	AADEEAFEDNSEEYIR2	560360	585626	467404	467379	458073	449621	354595	395854	407903
Q9ERK4	Q9ERK4	XPO2_MOUSE	Cse1l	Exportin-2	1	AADEEAFEDNSEEYIRR	AADEEAFEDNSEEYIRR	3	AADEEAFEDNSEEYIRR3	104195000000	134491000000	756512	834852	776474	967161	534376	600903	578455
Q5XJV6	Q5XJV6	LMTK3_MOUSE	Lmtk3	Serine/threonine-protein kinase LMTK3	1	AADEPEDSELER	AADEPEDSELER	2	AADEPEDSELER2	784661	692572	880856	613648	484173	535275	354052		470974
Q80TZ3	Q80TZ3	AUXI_MOUSE	Dnajc6	Putative tyrosine-protein phosphatase auxilin	1	AADFEDLLSSQGFNAHK	AADFEDLLSSQGFNAHK	3	AADFEDLLSSQGFNAHK3	762376	762731	731881	527123				431960
Q60931	Q60931	VDAC3_MOUSE	Vdac3	Voltage-dependent anion-selective channel protein 3	1	AADFQLHTHVNDGTEFGGSIYQK	AADFQLHTHVNDGTEFGGSIYQK	3	AADFQLHTHVNDGTEFGGSIYQK3		653774	713021	868623	781061	734460	898553	711109	794672
P35564	P35564	CALX_MOUSE	Canx	Calnexin	1	AADGAAEPGVVLQMLEAAEER	AADGAAEPGVVLQMLEAAEER	3	AADGAAEPGVVLQMLEAAEER3	346925	518096	333466				449837	774207
Q922U1	Q922U1	PRPF3_MOUSE	Prpf3	U4/U6 small nuclear ribonucleoprotein Prp3	1	AADHLKPFLDDSTLR	AADHLKPFLDDSTLR	4	AADHLKPFLDDSTLR4		183305			309430	219010
Q6ZQ38	Q6ZQ38	CAND1_MOUSE	Cand1	Cullin-associated NEDD8-dissociated protein 1	1	AADIDQEVK	AADIDQEVK	2	AADIDQEVK2	137533000000	140512000000	165753000000	144569000000	135346000000	143769000000	993528		10395000000
Q6ZQ38	Q6ZQ38	CAND1_MOUSE	Cand1	Cullin-associated NEDD8-dissociated protein 1	1	AADIDQEVKER	AADIDQEVKER	2	AADIDQEVKER2	182826000000	212561000000	179318000000	160126000000	122634000000	158648000000	105634000000	112509000000	122577000000
Q6ZQ38	Q6ZQ38	CAND1_MOUSE	Cand1	Cullin-associated NEDD8-dissociated protein 1	1	AADIDQEVKER	AADIDQEVKER	3	AADIDQEVKER3	137228000000	139596000000	14074000000	108274000000	639606	138478000000	534387	637922	676539
Q80XR2	Q80XR2	AT2C1_MOUSE	Atp2c1	Calcium-transporting ATPase type 2C member 1	1	AADIGVAMGQTGTDVCK	AADIGVAMGQTGTDVC(UniMod:4)K	2	AADIGVAMGQTGTDVC(UniMod:4)K2	15326000000	108488000000	13275000000	103938000000	750845	103942000000	598576	833586	814319
Q3UHE1	Q3UHE1	PITM3_MOUSE	Pitpnm3	Membrane-associated phosphatidylinositol transfer protein 3	1	AADIHTFSSVLEK	AADIHTFSSVLEK	2	AADIHTFSSVLEK2	841973	866156	710470			968739	843017		898142
P07724	P07724	ALBU_MOUSE	Alb	Albumin	1	AADKDTCFSTEGPNLVTR	AADKDTC(UniMod:4)FSTEGPNLVTR	2	AADKDTC(UniMod:4)FSTEGPNLVTR2		965977		285204	526746	272887	101736000000	426450	455229
P07724	P07724	ALBU_MOUSE	Alb	Albumin	1	AADKDTCFSTEGPNLVTR	AADKDTC(UniMod:4)FSTEGPNLVTR	3	AADKDTC(UniMod:4)FSTEGPNLVTR3					192648000000		298193000000	185615000000	175931000000
Q9CSN1	Q9CSN1	SNW1_MOUSE	Snw1	SNW domain-containing protein 1	1	AADKLAPAQYIR	AADKLAPAQYIR	2	AADKLAPAQYIR2		153166		692190	143504000000	747173	924689	926898	643264
Q9CSN1	Q9CSN1	SNW1_MOUSE	Snw1	SNW domain-containing protein 1	1	AADKLAPAQYIR	AADKLAPAQYIR	3	AADKLAPAQYIR3		920156		128395000000	172884000000	145356000000	119675000000	132295000000	100414000000
O54781	O54781	SRPK2_MOUSE	Srpk2	SRSF protein kinase 2	1	AADLLVNPLDPR	AADLLVNPLDPR	2	AADLLVNPLDPR2	303268000000	283912000000	278738000000	241667000000	212499000000	211826000000	146754000000	147265000000	135012000000
P17426	P17426	AP2A1_MOUSE	Ap2a1	AP-2 complex subunit alpha-1	1	AADLLYAMCDR	AADLLYAMC(UniMod:4)DR	2	AADLLYAMC(UniMod:4)DR2	1338270000000	949231000000	1422230000000	656038000000	345294000000	64299000000	540537000000	462995000000	586716000000
Q8CHT0	Q8CHT0	AL4A1_MOUSE	Aldh4a1	Delta-1-pyrroline-5-carboxylate dehydrogenase, mitochondrial	1	AADMLSGPR	AADMLSGPR	2	AADMLSGPR2				193977000000			169833000000	167881000000	164406000000
Q0GA42	Q0GA42	CNNM1_MOUSE	Cnnm1	Metal transporter CNNM1	1	AADPYSDLVKEELNIIQGALELR	AADPYSDLVKEELNIIQGALELR	3	AADPYSDLVKEELNIIQGALELR3	234980	264037		157636	224144	209523	149703		145291
P35601	P35601	RFC1_MOUSE	Rfc1	Replication factor C subunit 1	1	AADSICDGDLVDNQIR	AADSIC(UniMod:4)DGDLVDNQIR	2	AADSIC(UniMod:4)DGDLVDNQIR2	268392	422093	175345	351013	422937	347288	266711	244558
P70236	P70236	MP2K6_MOUSE	Map2k6	Dual specificity mitogen-activated protein kinase kinase 6	1	AADVASFVK	AADVASFVK	2	AADVASFVK2			282754	332568	330699	312226			239384
P52480	P52480	KPYM_MOUSE	Pkm	Pyruvate kinase PKM	1	AADVHEVR	AADVHEVR	2	AADVHEVR2	199622	256854	191832	567183	688398	585872	696082	750033	808411
P52480	P52480	KPYM_MOUSE	Pkm	Pyruvate kinase PKM	1	AADVHEVRK	AADVHEVRK	2	AADVHEVRK2				805317	158286	53809	135522	490287	201050
Q9WTX2	Q9WTX2	PRKRA_MOUSE	Prkra	Interferon-inducible double-stranded RNA-dependent protein kinase activator A	1	AAEAAINILK	AAEAAINILK	2	AAEAAINILK2	344776	363011	428414	147939000000	139242000000	142464000000	121433000000	146283000000	108725000000
P14873	P14873	MAP1B_MOUSE	Map1b	Microtubule-associated protein 1B	1	AAEAGVTEEQYGYLGTSAK	AAEAGVTEEQYGYLGTSAK	2	AAEAGVTEEQYGYLGTSAK2	230212000000	145443000000	272966000000	134338000000	127282000000	140003000000	682629	553807	885043
Q3ULF4	Q3ULF4	SPG7_MOUSE	Spg7	Paraplegin	1	AAEAISFSR	AAEAISFSR	2	AAEAISFSR2	863775		477329	103235000000	947269	793648	791185	902677	866637
Q3U284	Q3U284	TM231_MOUSE	Tmem231	Transmembrane protein 231	1	AAEAPFVIHAVIR	AAEAPFVIHAVIR	3	AAEAPFVIHAVIR3	323680	263145		494328	531815	539916	525080	572704	512796
O70133	O70133	DHX9_MOUSE	Dhx9	ATP-dependent RNA helicase A	1	AAECNIVVTQPR	AAEC(UniMod:4)NIVVTQPR	2	AAEC(UniMod:4)NIVVTQPR2	941389000000	1382430000000	700147000000	908596000000	856266000000	8942000000	878095000000	704546000000	550754000000
P28660	P28660	NCKP1_MOUSE	Nckap1	Nck-associated protein 1	1	AAEDLFVNIR	AAEDLFVNIR	2	AAEDLFVNIR2	287287000000	286654000000	279912000000	238456000000	196848000000	220141000000	1632000000	116006000000	137763000000
Q3UHJ0	Q3UHJ0	AAK1_MOUSE	Aak1	AP2-associated protein kinase 1	1	AAEDSNLISGFGVAEGSEK	AAEDSNLISGFGVAEGSEK	2	AAEDSNLISGFGVAEGSEK2	21438000000	192699000000	271068000000	178716000000	179195000000	150072000000	109138000000	101781000000	924621
Q3UHJ0	Q3UHJ0	AAK1_MOUSE	Aak1	AP2-associated protein kinase 1	1	AAEDSNLISGFGVAEGSEK	AAEDSNLISGFGVAEGSEK	3	AAEDSNLISGFGVAEGSEK3	586493	577206	631428
Q80TV8	Q80TV8	CLAP1_MOUSE	Clasp1	CLIP-associating protein 1	1	AAEEAASTLASSIHPEQCIK	AAEEAASTLASSIHPEQC(UniMod:4)IK	3	AAEEAASTLASSIHPEQC(UniMod:4)IK3	789403	613304	912720	654115	656568	619249	521090	523736	550528
Q9QXS1	Q9QXS1	PLEC_MOUSE	Plec	Plectin	1	AAEEAEEAREQAER	AAEEAEEAREQAER	3	AAEEAEEAREQAER3			311375
Q922D8	Q922D8	C1TC_MOUSE	Mthfd1	C-1-tetrahydrofolate synthase, cytoplasmic	1	AAEEIGIK	AAEEIGIK	1	AAEEIGIK1	205977	242730	196114	121257	180173	113922			107302
Q922D8	Q922D8	C1TC_MOUSE	Mthfd1	C-1-tetrahydrofolate synthase, cytoplasmic	1	AAEEIGIK	AAEEIGIK	2	AAEEIGIK2	225812000000	241619000000	242342000000	210812000000	179155000000	228384000000	120174000000	128301000000	14628000000
Q6PHS6	Q6PHS6	SNX13_MOUSE	Snx13	Sorting nexin-13	1	AAEELQYLR	AAEELQYLR	2	AAEELQYLR2		534971	378670	449110	545283	367741	254684
Q8K3W3	Q8K3W3	CASC3_MOUSE	Casc3	Protein CASC3	1	AAEEVPPPSEGLASTATVPETTPAAK	AAEEVPPPSEGLASTATVPETTPAAK	3	AAEEVPPPSEGLASTATVPETTPAAK3	324749	459582	336183	319971	198148	297585			174088
Q3UMT1	Q3UMT1	PP12C_MOUSE	Ppp1r12c	Protein phosphatase 1 regulatory subunit 12C	1	AAEFLAACAGGDLDEAR	AAEFLAAC(UniMod:4)AGGDLDEAR	2	AAEFLAAC(UniMod:4)AGGDLDEAR2	214940	304174	352997	285224	171487	228018	140943
P50149	P50149	GNAT2_MOUSE	Gnat2	Guanine nucleotide-binding protein G(t) subunit alpha-2	1	AAEFQLNDSASYYLNQLDR	AAEFQLNDSASYYLNQLDR	3	AAEFQLNDSASYYLNQLDR3	182700	283940	229920	532281	398759	410343	511945	416781	507465
Q80VD1	Q80VD1	FA98B_MOUSE	Fam98b	Protein FAM98B	1	AAEGGLSSPEFSELCIWLGSQIK	AAEGGLSSPEFSELC(UniMod:4)IWLGSQIK	3	AAEGGLSSPEFSELC(UniMod:4)IWLGSQIK3	817608	144604		400490	445896	432947	523944	401411	356049
Q8BPN8	Q8BPN8	DMXL2_MOUSE	Dmxl2	DmX-like protein 2	1	AAEGISSDSLLSVPGQK	AAEGISSDSLLSVPGQK	2	AAEGISSDSLLSVPGQK2	29957000000	32566000000	317801000000	162417000000	164372000000	149976000000	133002000000	115394000000	139736000000
Q8BPN8	Q8BPN8	DMXL2_MOUSE	Dmxl2	DmX-like protein 2	1	AAEGISSDSLLSVPGQK	AAEGISSDSLLSVPGQK	3	AAEGISSDSLLSVPGQK3	876712	106984000000	107473000000	585018	730067	556034	488377	442008	488991
Q0GA42	Q0GA42	CNNM1_MOUSE	Cnnm1	Metal transporter CNNM1	1	AAEGTSFLLR	AAEGTSFLLR	2	AAEGTSFLLR2	828397	864960	111462000000	816343	747251	833329		557901
P15508	P15508	SPTB1_MOUSE	Sptb	Spectrin beta chain, erythrocytic	1	AAEIDCQDIEER	AAEIDC(UniMod:4)QDIEER	2	AAEIDC(UniMod:4)QDIEER2	305733000000	299299000000	355917000000	204662000000	20438000000	211188000000	130389000000	148872000000	125279000000
Q8VDN2	Q8VDN2	AT1A1_MOUSE	Atp1a1	Sodium/potassium-transporting ATPase subunit alpha-1	1	AAEILAR	AAEILAR	1	AAEILAR1	298325000000	339943000000	408278000000	24131000000	230427000000	275888000000	130384000000	174459000000	143284000000
Q9DCD2	Q9DCD2	SYF1_MOUSE	Xab2	Pre-mRNA-splicing factor SYF1	1	AAEIYGVTHTR	AAEIYGVTHTR	2	AAEIYGVTHTR2	115045000000	133307000000	118461000000	128025000000	119482000000	140795000000	799465	150818000000	166746000000
Q9DCD2	Q9DCD2	SYF1_MOUSE	Xab2	Pre-mRNA-splicing factor SYF1	1	AAEIYGVTHTR	AAEIYGVTHTR	3	AAEIYGVTHTR3	124223000000	132315000000	799378	101178000000	103116000000	103671000000	787855	828367	720072
Q8R127	Q8R127	SCPDL_MOUSE	Sccpdh	Saccharopine dehydrogenase-like oxidoreductase	1	AAEKGVYIIGSSGFDSIPADLGVLYTR	AAEKGVYIIGSSGFDSIPADLGVLYTR	3	AAEKGVYIIGSSGFDSIPADLGVLYTR3				119606	196118	148145	126395		158937
Q91YR7	Q91YR7	PRP6_MOUSE	Prpf6	Pre-mRNA-processing factor 6	1	AAELETDIR	AAELETDIR	2	AAELETDIR2	556273000000	543127000000	44502000000	453147000000	460995000000	441273000000	288868000000	375527000000	355248000000
Q91WT4	Q91WT4	DJC17_MOUSE	Dnajc17	DnaJ homolog subfamily C member 17	1	AAELFHQLSQALEVLTDAAAR	AAELFHQLSQALEVLTDAAAR	3	AAELFHQLSQALEVLTDAAAR3									311985
P67778	P67778	PHB1_MOUSE	Phb1	Prohibitin 1	1	AAELIANSLATAGDGLIELR	AAELIANSLATAGDGLIELR	2	AAELIANSLATAGDGLIELR2	623638	715718	993752	245682000000	179559000000	219487000000	218599000000	214393000000	221014000000
P67778	P67778	PHB1_MOUSE	Phb1	Prohibitin 1	1	AAELIANSLATAGDGLIELR	AAELIANSLATAGDGLIELR	3	AAELIANSLATAGDGLIELR3	919866	992776	121421000000	33052000000	280203000000	311622000000	32691000000	38339000000	304529000000
Q9WUR2	Q78JN3;Q9WUR2	ECI2_MOUSE	Eci2	Enoyl-CoA delta isomerase 2	0	AAEMLLFGK	AAEMLLFGK	1	AAEMLLFGK1				112245		107790	156618	112477	131634
Q9WUR2	Q78JN3;Q9WUR2	ECI2_MOUSE	Eci2	Enoyl-CoA delta isomerase 2	0	AAEMLLFGK	AAEMLLFGK	2	AAEMLLFGK2			181029	577719		611442	634696	644875	569985
Q6PB90	Q91XZ4;Q6PB90	PCDBE_MOUSE	Pcdhb14	Protocadherin beta-14	0	AAEPGYLVTK	AAEPGYLVTK	2	AAEPGYLVTK2		165275000000	175635000000	120856000000	107024000000	118018000000	692017	838349	714097
Q8CCP0	Q8CCP0	NEMF_MOUSE	Nemf	Ribosome quality control complex subunit NEMF	1	AAEPLLTLER	AAEPLLTLER	2	AAEPLLTLER2	199562000000	202414000000	23298000000	152278000000	143958000000	144131000000	718717	986944	884462
Q6URW6	Q6URW6	MYH14_MOUSE	Myh14	Myosin-14	1	AAEQAASDLR	AAEQAASDLR	2	AAEQAASDLR2	610250	706327	729193
P27546	P27546	MAP4_MOUSE	Map4	Microtubule-associated protein 4	1	AAEQMSTLPIDAPSPLENLEQK	AAEQMSTLPIDAPSPLENLEQK	3	AAEQMSTLPIDAPSPLENLEQK3	304159		442329	288163		405724
O55029	O55029	COPB2_MOUSE	Copb2	Coatomer subunit beta'	1	AAESLADPTEYENLFPGLK	AAESLADPTEYENLFPGLK	3	AAESLADPTEYENLFPGLK3	143715	163603	172819	153143	221467	181395	86235	201286	100417
Q3TES0	Q3TES0	IQEC3_MOUSE	Iqsec3	IQ motif and SEC7 domain-containing protein 3	1	AAESSGEVSIHNR	AAESSGEVSIHNR	3	AAESSGEVSIHNR3	469008	375674	455757	409232	446248	344786	210559	269755	257678
Q8K078	Q8K078	SO4A1_MOUSE	Slco4a1	Solute carrier organic anion transporter family member 4A1	1	AAETQQLKDHSR	AAETQQLKDHSR	3	AAETQQLKDHSR3	172463	206498		482387	450200	405007	498724	392714	405512
Q68FL6	Q68FL6	SYMC_MOUSE	Mars1	Methionine--tRNA ligase, cytoplasmic	1	AAETVLKQQGVLALR	AAETVLKQQGVLALR	2	AAETVLKQQGVLALR2	214722	240236	951755	818845	153563	113375
Q68FL6	Q68FL6	SYMC_MOUSE	Mars1	Methionine--tRNA ligase, cytoplasmic	1	AAETVLKQQGVLALR	AAETVLKQQGVLALR	3	AAETVLKQQGVLALR3	308073	600346	327586	296484	181430		162857	125424	185126
Q9JI39	Q9JI39	ABCBA_MOUSE	Abcb10	ATP-binding cassette sub-family B member 10, mitochondrial	1	AAEVANAAEFIR	AAEVANAAEFIR	2	AAEVANAAEFIR2	990105	115333000000	892905	131448000000	146126000000	110401000000	115314000000	132058000000	11834000000
P27546	P27546	MAP4_MOUSE	Map4	Microtubule-associated protein 4	1	AAEVESVK	AAEVESVK	2	AAEVESVK2	305597	222061	368953			251906
P27546	P27546	MAP4_MOUSE	Map4	Microtubule-associated protein 4	1	AAEVESVKEQLPAK	AAEVESVKEQLPAK	2	AAEVESVKEQLPAK2	330151000000	257121000000	430516000000	290959000000	252447000000	285212000000	15584000000	150411000000	164872000000
P27546	P27546	MAP4_MOUSE	Map4	Microtubule-associated protein 4	1	AAEVESVKEQLPAK	AAEVESVKEQLPAK	3	AAEVESVKEQLPAK3	62766000000	534009000000	716746000000	563997000000	410967000000	50443000000	283951000000	257114000000	283342000000
Q9Z0H8	Q9Z0H8	CLIP2_MOUSE	Clip2	CAP-Gly domain-containing linker protein 2	1	AAEVGDDFLGDFVVGER	AAEVGDDFLGDFVVGER	2	AAEVGDDFLGDFVVGER2	328820		332687	255623		324320
Q45VK7	Q45VK7	DYHC2_MOUSE	Dync2h1	Cytoplasmic dynein 2 heavy chain 1	1	AAEVLISQLDR	AAEVLISQLDR	2	AAEVLISQLDR2	254581000000	321358000000	183428000000	441284000000	480953000000	414841000000	469577000000	46627000000	398026000000
Q8BX70	Q8BX70	VP13C_MOUSE	Vps13c	Intermembrane lipid transfer protein VPS13C	1	AAEVPNEELVSLLLK	AAEVPNEELVSLLLK	2	AAEVPNEELVSLLLK2	643484	622538	761532	488066	407840	461308	225850		304814
Q9R1Q8	Q9R1Q8	TAGL3_MOUSE	Tagln3	Transgelin-3	1	AAEVYGVR	AAEVYGVR	2	AAEVYGVR2	108727000000	116417000000	112929000000	196803000000	204018000000	196015000000	161236000000	164981000000	197747000000
Q6PDS3	Q6PDS3	SARM1_MOUSE	Sarm1	NAD(+) hydrolase SARM1	1	AAEWLFPLAFSK	AAEWLFPLAFSK	2	AAEWLFPLAFSK2	106358	144488		322753	434490	281527	440699	311268	407440
Q6PDS3	Q6PDS3	SARM1_MOUSE	Sarm1	NAD(+) hydrolase SARM1	1	AAEWLFPLAFSKEDELLR	AAEWLFPLAFSKEDELLR	3	AAEWLFPLAFSKEDELLR3	516695	727236		887776	404832	238898	333081	376138	337560
Q8CFQ3	Q8CFQ3	AQR_MOUSE	Aqr	RNA helicase aquarius	1	AAFAHFPELYDFALSNVAEVDAR	AAFAHFPELYDFALSNVAEVDAR	3	AAFAHFPELYDFALSNVAEVDAR3	419512	452983	178443	384159	552004	488976	427610	457419	435369
B2RQC6	B2RQC6	PYR1_MOUSE	Cad	CAD protein	1	AAFALGGLGSGFASTK	AAFALGGLGSGFASTK	2	AAFALGGLGSGFASTK2	10699000000	114911000000	143993000000	941593	925659	970586	631279	717393	716189
P52912	P52912	TIA1_MOUSE	Tia1	Cytotoxic granule associated RNA binding protein TIA1	1	AAFAPFGR	AAFAPFGR	2	AAFAPFGR2	683725	104849000000	850051	16093000000	173363000000	153417000000	139864000000	15449000000	139911000000
P62259	P62259	1433E_MOUSE	Ywhae	14-3-3 protein epsilon	1	AAFDDAIAELDTLSEESYK	AAFDDAIAELDTLSEESYK	3	AAFDDAIAELDTLSEESYK3			643889	210906	138819	173303	225802	201228	204106
P62259	P62259	1433E_MOUSE	Ywhae	14-3-3 protein epsilon	1	AAFDDAIAELDTLSEESYKDSTLIMQLLR	AAFDDAIAELDTLSEESYKDSTLIMQLLR	4	AAFDDAIAELDTLSEESYKDSTLIMQLLR4						104080	177627		194845
Q14BI2	Q14BI2	GRM2_MOUSE	Grm2	Metabotropic glutamate receptor 2	1	AAFEGVVR	AAFEGVVR	2	AAFEGVVR2	2005020000000	2050970000000	1790330000000	3001140000000	3028460000000	3305190000000	3278270000000	2995970000000	2687480000000
Q8BTI8	Q8BTI8	SRRM2_MOUSE	Srrm2	Serine/arginine repetitive matrix protein 2	1	AAFGISDSYVDGSSFDPQRR	AAFGISDSYVDGSSFDPQRR	3	AAFGISDSYVDGSSFDPQRR3	604719	803462	500118	391572	631018	415476	570568	476580	547361
Q8K2B3	Q8K2B3	SDHA_MOUSE	Sdha	Succinate dehydrogenase [ubiquinone] flavoprotein subunit, mitochondrial	1	AAFGLSEAGFNTACLTK	AAFGLSEAGFNTAC(UniMod:4)LTK	2	AAFGLSEAGFNTAC(UniMod:4)LTK2	142973000000	245411000000	141638000000	663556000000	716459000000	608384000000	582151000000	659563000000	553971000000
Q8VE73	Q8VE73	CUL7_MOUSE	Cul7	Cullin-7	1	AAFLLAMR	AAFLLAMR	2	AAFLLAMR2	233010	283048	348621			236510	125826		177421
Q3U2P1	Q3U2P1	SC24A_MOUSE	Sec24a	Protein transport protein Sec24A	1	AAFLQSLVEDR	AAFLQSLVEDR	2	AAFLQSLVEDR2	116563000000	127116000000	151464000000					586020
Q8R0G9	Q8R0G9	NU133_MOUSE	Nup133	Nuclear pore complex protein Nup133	1	AAFLQYCR	AAFLQYC(UniMod:4)R	2	AAFLQYC(UniMod:4)R2	540954	682819	623971	878270	574508	773291
Q62470	Q62470	ITA3_MOUSE	Itga3	Integrin alpha-3	1	AAFLSEQLQPLSR	AAFLSEQLQPLSR	2	AAFLSEQLQPLSR2	122855000000	145148000000	170862000000	162275000000	10643000000	132244000000	682683	704987	582115
Q3UVL4	Q3UVL4	VPS51_MOUSE	Vps51	Vacuolar protein sorting-associated protein 51 homolog	1	AAFLSSLTDVR	AAFLSSLTDVR	2	AAFLSSLTDVR2	178951000000	213691000000	19431000000	165822000000	120028000000	126682000000	959274		109244000000
Q6ZQA6	Q6ZQA6	IGSF3_MOUSE	Igsf3	Immunoglobulin superfamily member 3	1	AAFQLDCSILSR	AAFQLDC(UniMod:4)SILSR	2	AAFQLDC(UniMod:4)SILSR2	381057	579038	428241	403205	531007		373409	400371	320083
P47738	P47738	ALDH2_MOUSE	Aldh2	Aldehyde dehydrogenase, mitochondrial	1	AAFQLGSPWR	AAFQLGSPWR	2	AAFQLGSPWR2	149316000000	152781000000	135434000000	625151000000	530538000000	55493000000	528612000000	481033000000	536941000000
P47738	P47738	ALDH2_MOUSE	Aldh2	Aldehyde dehydrogenase, mitochondrial	1	AAFQLGSPWRR	AAFQLGSPWRR	3	AAFQLGSPWRR3		277302		610157	982717	771147	946710	813886	834151
Q9Z1M8	Q9Z1M8	RED_MOUSE	Ik	Protein Red	1	AAFQYGIK	AAFQYGIK	2	AAFQYGIK2				191589000000	231539000000		134304000000	172126000000	167883000000
Q6P5U7	Q6P5U7	NWD2_MOUSE	Nwd2	NACHT and WD repeat domain-containing protein 2	1	AAFSGNLTALPSHLVPAGR	AAFSGNLTALPSHLVPAGR	3	AAFSGNLTALPSHLVPAGR3		188067	167031	180874		200144
Q9D8X2	Q9D8X2	CC124_MOUSE	Ccdc124	Coiled-coil domain-containing protein 124	1	AAFTAFEEVQLPR	AAFTAFEEVQLPR	2	AAFTAFEEVQLPR2	295662	380629	221322	712806	929430	856705	610856	455656	742399
Q80TT8	Q80TT8	CUL9_MOUSE	Cul9	Cullin-9	1	AAFTLALR	AAFTLALR	2	AAFTLALR2	832431	780388	764331	418750	474843	504831	390389	397264	419943
P16675	P16675	PPGB_MOUSE	Ctsa	Lysosomal protective protein	1	AAFTMFSR	AAFTMFSR	2	AAFTMFSR2	426935	351177	366612	607629	447433	605095	630348	646244	709576
Q64674	Q64674	SPEE_MOUSE	Srm	Spermidine synthase	1	AAFVLPEFTR	AAFVLPEFTR	2	AAFVLPEFTR2	185469	212424	205002	659082	524691	525331	645083	447915	554611
Q8BZ64	Q8BZ64	TECT1_MOUSE	Tctn1	Tectonic-1	1	AAFYSMNLTADPPHR	AAFYSMNLTADPPHR	3	AAFYSMNLTADPPHR3				830998	862752	985303	991227	870976	871073
Q9JME5	Q9JME5	AP3B2_MOUSE	Ap3b2	AP-3 complex subunit beta-2	1	AAGAAQLTVNSEK	AAGAAQLTVNSEK	2	AAGAAQLTVNSEK2	20958000000	256423000000	212259000000	224384000000	207738000000	205683000000	186344000000	151936000000	177212000000
P16330	P16330	CN37_MOUSE	Cnp	2',3'-cyclic-nucleotide 3'-phosphodiesterase	1	AAGAEEYAQQEVVKR	AAGAEEYAQQEVVKR	2	AAGAEEYAQQEVVKR2				595227		897415	407099	109336	34876
P16330	P16330	CN37_MOUSE	Cnp	2',3'-cyclic-nucleotide 3'-phosphodiesterase	1	AAGAEEYAQQEVVKR	AAGAEEYAQQEVVKR	3	AAGAEEYAQQEVVKR3				361892	386902		281732
Q9Z1R2	Q9Z1R2	BAG6_MOUSE	Bag6	Large proline-rich protein BAG6	1	AAGARPLTSPESLSR	AAGARPLTSPESLSR	3	AAGARPLTSPESLSR3	110045000000	145327000000	14839000000	107097000000	921772	105065000000	774273	848448	614816
O35600	O35600	ABCA4_MOUSE	Abca4	Retinal-specific phospholipid-transporting ATPase ABCA4	1	AAGASWQAK	AAGASWQAK	2	AAGASWQAK2	548956000000	497315000000	424325000000	306894000000	346732000000	257296000000	288504000000	25984000000	278031000000
P97351	P97351	RS3A_MOUSE	Rps3a	40S ribosomal protein S3a	1	AAGDETGAKVER	AAGDETGAKVER	3	AAGDETGAKVER3	229707	274480	159000	505004	424848	650497	460672	410214	387348
P57746	P57746	VATD_MOUSE	Atp6v1d	V-type proton ATPase subunit D	1	AAGEVMEPANLLAEEKDEDLLFE	AAGEVMEPANLLAEEKDEDLLFE	3	AAGEVMEPANLLAEEKDEDLLFE3			774189	203558	155268	205721	187768	198999	164746
Q9JJY4	Q9JJY4	DDX20_MOUSE	Ddx20	Probable ATP-dependent RNA helicase DDX20	1	AAGFERPSPVQLK	AAGFERPSPVQLK	2	AAGFERPSPVQLK2		259514	176801
Q64737	Q64737	PUR2_MOUSE	Gart	Trifunctional purine biosynthetic protein adenosine-3	1	AAGFKDPLLASGTDGVGTK	AAGFKDPLLASGTDGVGTK	2	AAGFKDPLLASGTDGVGTK2	177435	186257	163465	166129		131651			125057
Q64737	Q64737	PUR2_MOUSE	Gart	Trifunctional purine biosynthetic protein adenosine-3	1	AAGFKDPLLASGTDGVGTK	AAGFKDPLLASGTDGVGTK	3	AAGFKDPLLASGTDGVGTK3	944851	101094000000	100804000000	127723000000	10412000000	122902000000	793597	849341	986276
Q6PGC1	Q6PGC1	DHX29_MOUSE	Dhx29	ATP-dependent RNA helicase DHX29	1	AAGFSSSPSWEGR	AAGFSSSPSWEGR	2	AAGFSSSPSWEGR2	175539000000	171426000000	203869000000	171603000000	105707000000	156548000000	944691	111908000000	117181000000
Q91VR5	Q91VR5	DDX1_MOUSE	Ddx1	ATP-dependent RNA helicase DDX1	1	AAGGGNYKGHVDVLAPTVQELAALEK	AAGGGNYKGHVDVLAPTVQELAALEK	3	AAGGGNYKGHVDVLAPTVQELAALEK3	933007	779663	817482	786474	691648	849434	584148	659650	534438
Q91VR5	Q91VR5	DDX1_MOUSE	Ddx1	ATP-dependent RNA helicase DDX1	1	AAGGGNYKGHVDVLAPTVQELAALEK	AAGGGNYKGHVDVLAPTVQELAALEK	4	AAGGGNYKGHVDVLAPTVQELAALEK4	405794	686855	190817	671004	785968	823815	482629	477935	476135
Q8C079	Q8C079	STRP1_MOUSE	Strip1	Striatin-interacting protein 1	1	AAGGLLPGGK	AAGGLLPGGK	1	AAGGLLPGGK1	265292			200949	315954	253395		244504	250291
Q8C079	Q8C079	STRP1_MOUSE	Strip1	Striatin-interacting protein 1	1	AAGGLLPGGK	AAGGLLPGGK	2	AAGGLLPGGK2			143334000000	981125		108681000000
Q6NS60	Q6NS60	FBX41_MOUSE	Fbxo41	F-box only protein 41	1	AAGGNLLILR	AAGGNLLILR	2	AAGGNLLILR2	124558000000	13966000000	176474000000	124413000000	918629	109046000000	533996	717482	567727
Q6A068	Q6A068	CDC5L_MOUSE	Cdc5l	Cell division cycle 5-like protein	1	AAGIEIQK	AAGIEIQK	2	AAGIEIQK2	881590	112858000000		896342	968074	878805
P54822	P54822	PUR8_MOUSE	Adsl	Adenylosuccinate lyase	1	AAGIIHLGATSCYVGDNTDLIILR	AAGIIHLGATSC(UniMod:4)YVGDNTDLIILR	3	AAGIIHLGATSC(UniMod:4)YVGDNTDLIILR3			592845			589215	739664	476449	629054
A2ALS5	A2ALS5	RPGP1_MOUSE	Rap1gap	Rap1 GTPase-activating protein 1	1	AAGISLIVPGK	AAGISLIVPGK	2	AAGISLIVPGK2	814109	837414	787352	832740	750400	711261	461020	457241	607912
Q99NB9	Q99NB9	SF3B1_MOUSE	Sf3b1	Splicing factor 3B subunit 1	1	AAGLATMISTMRPDIDNMDEYVR	AAGLATMISTMRPDIDNMDEYVR	3	AAGLATMISTMRPDIDNMDEYVR3	139454000000	111803000000	110293000000	935749	686930	102945000000	770090	860791	648475
A2AJA9	A2AJA9	AJM1_MOUSE	Ajm1	Apical junction component 1 homolog	1	AAGPGGATLLAPSR	AAGPGGATLLAPSR	2	AAGPGGATLLAPSR2	128172000000	137395000000	110368000000	125202000000	176315000000	132882000000	106204000000	102691000000	107354000000
Q8CCJ4	Q8CCJ4	AMER2_MOUSE	Amer2	APC membrane recruitment protein 2	1	AAGPGNLVLPGSLTASLECVKEEPPR	AAGPGNLVLPGSLTASLEC(UniMod:4)VKEEPPR	3	AAGPGNLVLPGSLTASLEC(UniMod:4)VKEEPPR3	446339	495598	345711	575687	834064	593385	454014	231155	323776
O35927	O35927	CTND2_MOUSE	Ctnnd2	Catenin delta-2	1	AAGQSFSQGTTGR	AAGQSFSQGTTGR	2	AAGQSFSQGTTGR2	114016000000	111947000000	143347000000	11105000000	10406000000	953621	649317	702276	663051
Q9JIG4	Q9JIG4	PPR3F_MOUSE	Ppp1r3f	Protein phosphatase 1 regulatory subunit 3F	1	AAGSFLEPTQQQVEAAWESGGGR	AAGSFLEPTQQQVEAAWESGGGR	3	AAGSFLEPTQQQVEAAWESGGGR3	211463	253620	232821		296282			363704	196699
P27546	P27546	MAP4_MOUSE	Map4	Microtubule-associated protein 4	1	AAGSIASAQKPPAGK	AAGSIASAQKPPAGK	2	AAGSIASAQKPPAGK2	321402	253826	506215	482600	316735	412236	101891	118059	166054
P27546	P27546	MAP4_MOUSE	Map4	Microtubule-associated protein 4	1	AAGSIASAQKPPAGK	AAGSIASAQKPPAGK	3	AAGSIASAQKPPAGK3	39931000000	322537000000	473201000000	473803000000	331926000000	460626000000	156789000000	189248000000	180116000000
Q922B1	Q922B1	MACD1_MOUSE	Macrod1	ADP-ribose glycohydrolase MACROD1	1	AAGSLLTDECR	AAGSLLTDEC(UniMod:4)R	2	AAGSLLTDEC(UniMod:4)R2	559517	742915	707190	13206000000	907436	142009000000	148731000000	107338000000	163177000000
A2A8L5	A2A8L5	PTPRF_MOUSE	Ptprf	Receptor-type tyrosine-protein phosphatase F	1	AAGTDGPFQEVDGVASTR	AAGTDGPFQEVDGVASTR	2	AAGTDGPFQEVDGVASTR2	735227	662972	851565	581632	685654	573623	305671	445819	339894
Q8K0V4	Q8K0V4	CNOT3_MOUSE	Cnot3	CCR4-NOT transcription complex subunit 3	1	AAGTLLNGPPQFSTTPEIK	AAGTLLNGPPQFSTTPEIK	2	AAGTLLNGPPQFSTTPEIK2	306734	211691	349273	177690	216428	148048	111518	946059	145555
Q8K0V4	Q8K0V4	CNOT3_MOUSE	Cnot3	CCR4-NOT transcription complex subunit 3	1	AAGTLLNGPPQFSTTPEIKAPEPLSSLK	AAGTLLNGPPQFSTTPEIKAPEPLSSLK	3	AAGTLLNGPPQFSTTPEIKAPEPLSSLK3	162640	197623	733399			632338	860614		121032
P52785	P52785	GUC2E_MOUSE	Gucy2e	Retinal guanylyl cyclase 1	1	AAGTTAPAVTPAADALYVLLR	AAGTTAPAVTPAADALYVLLR	3	AAGTTAPAVTPAADALYVLLR3	954737000000	112420000000	677007000000	475439000000	593027000000	446503000000	513472000000	683083000000	516499000000
Q9D0K2	Q9D0K2	SCOT1_MOUSE	Oxct1	Succinyl-CoA:3-ketoacid coenzyme A transferase 1, mitochondrial	1	AAGTTVVEVEEIVDIGSFAPEDIHIPK	AAGTTVVEVEEIVDIGSFAPEDIHIPK	3	AAGTTVVEVEEIVDIGSFAPEDIHIPK3	215638	226078	307245	421877	465368	345021	387631	259437	390013
Q9D0K2	Q9D0K2	SCOT1_MOUSE	Oxct1	Succinyl-CoA:3-ketoacid coenzyme A transferase 1, mitochondrial	1	AAGTTVVEVEEIVDIGSFAPEDIHIPK	AAGTTVVEVEEIVDIGSFAPEDIHIPK	4	AAGTTVVEVEEIVDIGSFAPEDIHIPK4	147755	150493	203793	217605	176170	146581	171900	288698	167765
P70168	P70168	IMB1_MOUSE	Kpnb1	Importin subunit beta-1	1	AAGVCLMLLSTCCEDDIVPHVLPFIK	AAGVC(UniMod:4)LMLLSTC(UniMod:4)C(UniMod:4)EDDIVPHVLPFIK	3	AAGVC(UniMod:4)LMLLSTC(UniMod:4)C(UniMod:4)EDDIVPHVLPFIK3	188953	173721	144301	796111	112330	178952	156253	123079	235453
Q8BWR8	Q8BWR8	RHPN2_MOUSE	Rhpn2	Rhophilin-2	1	AAGVLNYLK	AAGVLNYLK	2	AAGVLNYLK2	189785		169354	372854	332750	407100
Q8R2Y2	Q8R2Y2	MUC18_MOUSE	Mcam	Cell surface glycoprotein MUC18	1	AAGVPGEEK	AAGVPGEEK	2	AAGVPGEEK2	322257000000	332938000000	361161000000	217251000000	116137000000	204351000000	17179000000	121272000000	157163000000
P47955	P47955	RLA1_MOUSE	Rplp1	60S acidic ribosomal protein P1	1	AAGVSVEPFWPGLFAK	AAGVSVEPFWPGLFAK	2	AAGVSVEPFWPGLFAK2	371316000000	381364000000	297939000000	489488000000	646091000000	516864000000	369318000000	515096000000	402232000000
Q9WTM5	Q9WTM5	RUVB2_MOUSE	Ruvbl2	RuvB-like 2	1	AAGVVLEMIR	AAGVVLEMIR	2	AAGVVLEMIR2		325899	176193	111304000000	101484000000	110094000000	152089000000	130535000000	967252
Q60769	Q60769	TNAP3_MOUSE	Tnfaip3	Tumor necrosis factor alpha-induced protein 3	1	AAHAQNPLEPSTPQLSLMDIK	AAHAQNPLEPSTPQLSLMDIK	3	AAHAQNPLEPSTPQLSLMDIK3	822509	705958	351346	654243	715872	526506	893049	801683	952155
Q9QXZ0	Q9QXZ0	MACF1_MOUSE	Macf1	Microtubule-actin cross-linking factor 1, isoforms 1/2/3/4	1	AAHDLLDIEGEPALDCRPIQETTDSISSR	AAHDLLDIEGEPALDC(UniMod:4)RPIQETTDSISSR	4	AAHDLLDIEGEPALDC(UniMod:4)RPIQETTDSISSR4	101238000000	134159000000	140377000000	106161000000	965184	101803000000	687663	819894	778269
Q8CJ40	Q8CJ40	CROCC_MOUSE	Crocc	Rootletin	1	AAHEEDLQR	AAHEEDLQR	2	AAHEEDLQR2	444705	387977	348481	268437	423456	215721	236454	250639	289412
Q9ESW4	Q9ESW4	AGK_MOUSE	Agk	Acylglycerol kinase, mitochondrial	1	AAHFFSTLQEWPQTHQASISYTGPR	AAHFFSTLQEWPQTHQASISYTGPR	3	AAHFFSTLQEWPQTHQASISYTGPR3					265481	186020	314290	320441	303229
Q9ESW4	Q9ESW4	AGK_MOUSE	Agk	Acylglycerol kinase, mitochondrial	1	AAHFFSTLQEWPQTHQASISYTGPR	AAHFFSTLQEWPQTHQASISYTGPR	4	AAHFFSTLQEWPQTHQASISYTGPR4		94461				283627	582096	552494	533083
P13595	P13595	NCAM1_MOUSE	Ncam1	Neural cell adhesion molecule 1	1	AAHFVFR	AAHFVFR	1	AAHFVFR1	308983000000	261936000000	41674000000	217731000000	226353000000	213728000000	169872000000	188632000000	189928000000
P13595	P13595	NCAM1_MOUSE	Ncam1	Neural cell adhesion molecule 1	1	AAHFVFR	AAHFVFR	2	AAHFVFR2	5114590000000	4398690000000	4982170000000	3387540000000	3137950000000	3473270000000	1964160000000	2724710000000	2218730000000
Q64324	Q64324	STXB2_MOUSE	Stxbp2	Syntaxin-binding protein 2	1	AAHIFFTDTCPEPLFSELGR	AAHIFFTDTC(UniMod:4)PEPLFSELGR	3	AAHIFFTDTC(UniMod:4)PEPLFSELGR3	251107	289185	127837	558985	549476	551025	528249	360114	593389
P46735	P46735	MYO1B_MOUSE	Myo1b	Unconventional myosin-Ib	1	AAHIFNESLVCHQIR	AAHIFNESLVC(UniMod:4)HQIR	3	AAHIFNESLVC(UniMod:4)HQIR3	404808	729938	458386	684439	709624	619307	528418	587706	551695
P46735	P46735	MYO1B_MOUSE	Myo1b	Unconventional myosin-Ib	1	AAHIFNESLVCHQIR	AAHIFNESLVC(UniMod:4)HQIR	4	AAHIFNESLVC(UniMod:4)HQIR4	552209	116074000000	908026	192275000000	109728000000	147497000000		118939000000
P50580	P50580	PA2G4_MOUSE	Pa2g4	Proliferation-associated protein 2G4	1	AAHLCAEAALR	AAHLC(UniMod:4)AEAALR	2	AAHLC(UniMod:4)AEAALR2	648962	854262	637719	174233000000	235864000000	197137000000	237579000000	220022000000	212177000000
P80314	P80314	TCPB_MOUSE	Cct2	T-complex protein 1 subunit beta	1	AAHSEGHITAGLDMK	AAHSEGHITAGLDMK	2	AAHSEGHITAGLDMK2							120067	761062	118556
P80314	P80314	TCPB_MOUSE	Cct2	T-complex protein 1 subunit beta	1	AAHSEGHITAGLDMK	AAHSEGHITAGLDMK	3	AAHSEGHITAGLDMK3					658738		640227	613788	619635
O08599	O08599	STXB1_MOUSE	Stxbp1	Syntaxin-binding protein 1	1	AAHVFFTDSCPDALFNELVK	AAHVFFTDSC(UniMod:4)PDALFNELVK	3	AAHVFFTDSC(UniMod:4)PDALFNELVK3	626951000000	67747000000	373156000000	1746370000000	1655810000000	1818890000000	1907140000000	1920680000000	1889830000000
O08599	O08599	STXB1_MOUSE	Stxbp1	Syntaxin-binding protein 1	1	AAHVFFTDSCPDALFNELVK	AAHVFFTDSC(UniMod:4)PDALFNELVK	4	AAHVFFTDSC(UniMod:4)PDALFNELVK4	540890	687538	358364	16493000000	176793000000	183136000000	192249000000	169847000000	19347000000
Q9CR57	Q9CR57	RL14_MOUSE	Rpl14	60S ribosomal protein L14	1	AAIAAAAAAAAAK	AAIAAAAAAAAAK	2	AAIAAAAAAAAAK2	356148000000	482194000000	354733000000	1086570000000	1098080000000	1117870000000	727142000000	934835000000	821282000000
Q3UKJ7	Q3UKJ7	SMU1_MOUSE	Smu1	WD40 repeat-containing protein SMU1	1	AAIAQALAGEVSVVPPSR	AAIAQALAGEVSVVPPSR	2	AAIAQALAGEVSVVPPSR2	443445	386202	336283	179146000000	192979000000	157924000000	187216000000	187588000000	146889000000
Q3UKJ7	Q3UKJ7	SMU1_MOUSE	Smu1	WD40 repeat-containing protein SMU1	1	AAIAQALAGEVSVVPPSR	AAIAQALAGEVSVVPPSR	3	AAIAQALAGEVSVVPPSR3	485241	641998	378655	185287000000	177375000000	15469000000	174038000000	206019000000	13737000000
Q8C2Q3	Q8C2Q3	RBM14_MOUSE	Rbm14	RNA-binding protein 14	1	AAIAQLNGK	AAIAQLNGK	1	AAIAQLNGK1					563258			401972
Q8C2Q3	Q8C2Q3	RBM14_MOUSE	Rbm14	RNA-binding protein 14	1	AAIAQLNGK	AAIAQLNGK	2	AAIAQLNGK2				145998000000	158652000000	142878000000	12407000000	136163000000	993640
Q8C2Q3	Q8C2Q3	RBM14_MOUSE	Rbm14	RNA-binding protein 14	1	AAIAQLNGKEVK	AAIAQLNGKEVK	3	AAIAQLNGKEVK3				217633	322708	288143	199738		176078
P16858	P16858	G3P_MOUSE	Gapdh	Glyceraldehyde-3-phosphate dehydrogenase	1	AAICSGK	AAIC(UniMod:4)SGK	1	AAIC(UniMod:4)SGK1			100171	19897	181369	252667	215298	253145	301733
P56959	P56959	FUS_MOUSE	Fus	RNA-binding protein FUS	1	AAIDWFDGK	AAIDWFDGK	2	AAIDWFDGK2	1419000000	190065000000	148879000000	396916000000	456985000000	366702000000	338718000000	331613000000	295995000000
P56959	P56959	FUS_MOUSE	Fus	RNA-binding protein FUS	1	AAIDWFDGKEFSGNPIK	AAIDWFDGKEFSGNPIK	2	AAIDWFDGKEFSGNPIK2	117068000000	179949000000	104349000000	38199000000	625716000000	360663000000	413416000000	397116000000	355462000000
P56959	P56959	FUS_MOUSE	Fus	RNA-binding protein FUS	1	AAIDWFDGKEFSGNPIK	AAIDWFDGKEFSGNPIK	3	AAIDWFDGKEFSGNPIK3	243175000000	422262000000	186916000000	759689000000	1071130000000	751225000000	80203000000	834862000000	650578000000
Q8BYI9	Q8BYI9	TENR_MOUSE	Tnr	Tenascin-R	1	AAIENYVLTYK	AAIENYVLTYK	2	AAIENYVLTYK2	834138000000	943636000000	838305000000	641946000000	630946000000	569525000000	424969000000	552496000000	381145000000
Q8BWQ6	Q8BWQ6	VP35L_MOUSE	Vps35l	VPS35 endosomal protein-sorting factor-like	1	AAIGLVPEVPK	AAIGLVPEVPK	2	AAIGLVPEVPK2	197366000000	217082000000	230369000000	145583000000	960035	130632000000	834542	949031	109785000000
Q80VL1	Q80VL1	TDRKH_MOUSE	Tdrkh	Tudor and KH domain-containing protein	1	AAIHQILTENTPVFEQLSVPQR	AAIHQILTENTPVFEQLSVPQR	3	AAIHQILTENTPVFEQLSVPQR3	404768	416004	394627	991710	118688000000	104494000000	933689	979626	981658
Q80XI3	Q80XI3	IF4G3_MOUSE	Eif4g3	Eukaryotic translation initiation factor 4 gamma 3	1	AAIIADCSTFR	AAIIADC(UniMod:4)STFR	2	AAIIADC(UniMod:4)STFR2	238361000000	184237000000	256079000000	141522000000	109384000000	132201000000	810557	821175
Q68FD9	Q68FD9	K1549_MOUSE	Kiaa1549	UPF0606 protein KIAA1549	1	AAIILGYR	AAIILGYR	2	AAIILGYR2	280296000000	292096000000	230027000000	176785000000	18061000000	168814000000	130267000000	165802000000	142191000000
P67778	P67778	PHB1_MOUSE	Phb1	Prohibitin 1	1	AAIISAEGDSK	AAIISAEGDSK	2	AAIISAEGDSK2	257617000000	22163000000	260183000000	686997000000	581999000000	677256000000	70363000000	751465000000	721493000000
Q8CIG8	Q8CIG8	ANM5_MOUSE	Prmt5	Protein arginine N-methyltransferase 5	1	AAILPTSIFLTNK	AAILPTSIFLTNK	2	AAILPTSIFLTNK2	366005	484038	333666	12001000000	121918000000	108978000000	1099000000	107589000000	104061000000
Q8CIG8	Q8CIG8	ANM5_MOUSE	Prmt5	Protein arginine N-methyltransferase 5	1	AAILPTSIFLTNKK	AAILPTSIFLTNKK	3	AAILPTSIFLTNKK3	106468	149687		487422	513918	409571	431608	467500	386856
Q99MI1	Q6PH08;Q99MI1	RB6I2_MOUSE	Erc1	ELKS/Rab6-interacting/CAST family member 1	0	AAILQTEVDALR	AAILQTEVDALR	2	AAILQTEVDALR2	198822000000	196667000000	18471000000	177603000000	166774000000	16653000000	864258	11944000000	940778
Q8C7X2	Q8C7X2	EMC1_MOUSE	Emc1	ER membrane protein complex subunit 1	1	AAIQDGLLGMFLK	AAIQDGLLGMFLK	2	AAIQDGLLGMFLK2	181888	128546	217017	113224	750688	130861	869134	653838	107676
P98203	P98203	ARVC_MOUSE	Arvcf	Splicing regulator ARVCF	1	AAIRDCGGVPALVR	AAIRDC(UniMod:4)GGVPALVR	3	AAIRDC(UniMod:4)GGVPALVR3	539426	774160	722301	485176	348257	592815	252429
Q8C419	Q8C419	GP158_MOUSE	Gpr158	Probable G-protein coupled receptor 158	1	AAITFSTESLSTPAPQVFLQATR	AAITFSTESLSTPAPQVFLQATR	3	AAITFSTESLSTPAPQVFLQATR3	181527	170190	250312	219052	251649	197096
P98200	P98200	AT8A2_MOUSE	Atp8a2	Phospholipid-transporting ATPase IB	1	AAITQHCTDLGNLLGK	AAITQHC(UniMod:4)TDLGNLLGK	2	AAITQHC(UniMod:4)TDLGNLLGK2	286862	371357	336696	630059
P98200	P98200	AT8A2_MOUSE	Atp8a2	Phospholipid-transporting ATPase IB	1	AAITQHCTDLGNLLGK	AAITQHC(UniMod:4)TDLGNLLGK	3	AAITQHC(UniMod:4)TDLGNLLGK3	406774	382750	291033	340217		345577			336377
Q9JIK5	Q9JIK5	DDX21_MOUSE	Ddx21	Nucleolar RNA helicase 2	1	AAITVEHLAIK	AAITVEHLAIK	2	AAITVEHLAIK2	136612	399669	168297	192595	461811	300525	218351	301657	609644
P35290	P35290	RAB24_MOUSE	Rab24	Ras-related protein Rab-24	1	AAIVCYDLTDSSSFER	AAIVC(UniMod:4)YDLTDSSSFER	2	AAIVC(UniMod:4)YDLTDSSSFER2				369754	392463	288659	382097	398830
O35600	O35600	ABCA4_MOUSE	Abca4	Retinal-specific phospholipid-transporting ATPase ABCA4	1	AAKPLLMGK	AAKPLLMGK	2	AAKPLLMGK2	279616000000	181039000000	189721000000	920894	867601	971540	125819000000	11727000000	20563000000
Q8VC03	Q8VC03	EMAL3_MOUSE	Eml3	Echinoderm microtubule-associated protein-like 3	1	AALAEALR	AALAEALR	2	AALAEALR2	2061000000	179378000000	127265000000	115598000000	135265000000	114518000000		850955
Q62188	Q62188	DPYL3_MOUSE	Dpysl3	Dihydropyrimidinase-related protein 3	1	AALAGGTTMIIDHVVPEPESSLTEAYEK	AALAGGTTMIIDHVVPEPESSLTEAYEK	3	AALAGGTTMIIDHVVPEPESSLTEAYEK3	205261000000	289933000000	141903000000	365754000000	238012000000	320094000000	345839000000	413712000000	42456000000
Q62188	Q62188	DPYL3_MOUSE	Dpysl3	Dihydropyrimidinase-related protein 3	1	AALAGGTTMIIDHVVPEPESSLTEAYEKWR	AALAGGTTMIIDHVVPEPESSLTEAYEKWR	4	AALAGGTTMIIDHVVPEPESSLTEAYEKWR4	528773	527993	326836	560207	551527	579046	676027	682481	597654
P97427	P97427	DPYL1_MOUSE	Crmp1	Dihydropyrimidinase-related protein 1	1	AALAGGTTMIIDHVVPEPGSSLLTSFEK	AALAGGTTMIIDHVVPEPGSSLLTSFEK	3	AALAGGTTMIIDHVVPEPGSSLLTSFEK3	100999000000	101245000000	883036	246245000000	203272000000	27356000000	287036000000	254264000000	339751000000
O08553	O08553	DPYL2_MOUSE	Dpysl2	Dihydropyrimidinase-related protein 2	1	AALAGGTTMIIDHVVPEPGTSLLAAFDQWR	AALAGGTTMIIDHVVPEPGTSLLAAFDQWR	4	AALAGGTTMIIDHVVPEPGTSLLAAFDQWR4	136611	208377	831227	266045	498086	411922	349428	359941	577030
Q61205	Q61205	PA1B3_MOUSE	Pafah1b3	Platelet-activating factor acetylhydrolase IB subunit alpha1	1	AALAGYPR	AALAGYPR	2	AALAGYPR2	997374	124734000000	108018000000	19659000000	180318000000	189171000000	202144000000	202369000000	211001000000
Q9QXS1	Q9QXS1	PLEC_MOUSE	Plec	Plectin	1	AALAHSEIATTQAASTK	AALAHSEIATTQAASTK	2	AALAHSEIATTQAASTK2	911934	763227	177503	920576	971512	904528	557169	449658	527386
Q9QXS1	Q9QXS1	PLEC_MOUSE	Plec	Plectin	1	AALAHSEIATTQAASTK	AALAHSEIATTQAASTK	3	AALAHSEIATTQAASTK3	523567	564626	822374	622476	611632	550387	282309	343884	269085
Q8BYM8	Q8BYM8	SYCM_MOUSE	Cars2	Probable cysteine--tRNA ligase, mitochondrial	1	AALANDFDTPR	AALANDFDTPR	2	AALANDFDTPR2	679334		463856	999580	807434	865592	904238	875655	950039
Q91Z53	Q91Z53	GRHPR_MOUSE	Grhpr	Glyoxylate reductase/hydroxypyruvate reductase	1	AALAQAADCEVEQWNSDDPIPR	AALAQAADC(UniMod:4)EVEQWNSDDPIPR	3	AALAQAADC(UniMod:4)EVEQWNSDDPIPR3		282788	154363	639494	722215	600729	840943	735695	520193
Q8BLU0	Q8BLU0	FLRT2_MOUSE	Flrt2	Leucine-rich repeat transmembrane protein FLRT2	1	AALAQLLK	AALAQLLK	2	AALAQLLK2	243566	212037	281308	216270	145601	192509			747967
Q91YL3	Q91YL3	UCKL1_MOUSE	Uckl1	Uridine-cytidine kinase-like 1	1	AALASAHQCHPLPQTLSVLK	AALASAHQC(UniMod:4)HPLPQTLSVLK	3	AALASAHQC(UniMod:4)HPLPQTLSVLK3				199472			202616		201261
Q4ACU6	Q4ACU6	SHAN3_MOUSE	Shank3	SH3 and multiple ankyrin repeat domains protein 3	1	AALAVGSPGPVGGSFAR	AALAVGSPGPVGGSFAR	2	AALAVGSPGPVGGSFAR2	555036	745337	804059				510729	557616	405594
P22892	P22892	AP1G1_MOUSE	Ap1g1	AP-1 complex subunit gamma-1	1	AALCAVHVIR	AALC(UniMod:4)AVHVIR	2	AALC(UniMod:4)AVHVIR2	10693000000	105406000000	137541000000	802073		812689	564772	515025	724937
Q9DB05	Q9DB05	SNAA_MOUSE	Napa	Alpha-soluble NSF attachment protein	1	AALCHFCIDMLNAK	AALC(UniMod:4)HFC(UniMod:4)IDMLNAK	2	AALC(UniMod:4)HFC(UniMod:4)IDMLNAK2			139886	439406			384918	375483	440695
Q9DB05	Q9DB05	SNAA_MOUSE	Napa	Alpha-soluble NSF attachment protein	1	AALCHFCIDMLNAK	AALC(UniMod:4)HFC(UniMod:4)IDMLNAK	3	AALC(UniMod:4)HFC(UniMod:4)IDMLNAK3		163721	119993	329660		286994	435830	340953	325034
P28663	P28663	SNAB_MOUSE	Napb	Beta-soluble NSF attachment protein	1	AALCHFIVDELNAK	AALC(UniMod:4)HFIVDELNAK	2	AALC(UniMod:4)HFIVDELNAK2	435967	433742	402544	113231000000	110625000000	115847000000	142222000000	121673000000	125714000000
P28663	P28663	SNAB_MOUSE	Napb	Beta-soluble NSF attachment protein	1	AALCHFIVDELNAK	AALC(UniMod:4)HFIVDELNAK	3	AALC(UniMod:4)HFIVDELNAK3	625594	756567	494731	151761000000	126538000000	145494000000	16942000000	162741000000	147976000000
Q5SSM3	Q5SSM3	RHG44_MOUSE	Arhgap44	Rho GTPase-activating protein 44	1	AALDCCVVDVQEYSADPHAIAGALK	AALDC(UniMod:4)C(UniMod:4)VVDVQEYSADPHAIAGALK	3	AALDC(UniMod:4)C(UniMod:4)VVDVQEYSADPHAIAGALK3	244665	221089	212586		802721				105136
D3YXK2	D3YXK2	SAFB1_MOUSE	Safb	Scaffold attachment factor B1	1	AALDDRYHSDFSR	AALDDRYHSDFSR	2	AALDDRYHSDFSR2	121569	177123	141356	149784	236686	273035	230330	175342	139588
D3YXK2	D3YXK2	SAFB1_MOUSE	Safb	Scaffold attachment factor B1	1	AALDDRYHSDFSR	AALDDRYHSDFSR	3	AALDDRYHSDFSR3	521863	593316	569422	559785	662559	746373	677149	521271	298021
Q91YK2	Q91YK2	RRP1B_MOUSE	Rrp1b	Ribosomal RNA processing protein 1 homolog B	1	AALDECLR	AALDEC(UniMod:4)LR	2	AALDEC(UniMod:4)LR2	547363	135126000000			121552000000	128422000000	926449	100222000000
Q91YK2	Q91YK2	RRP1B_MOUSE	Rrp1b	Ribosomal RNA processing protein 1 homolog B	1	AALDECLRDGVIGSR	AALDEC(UniMod:4)LRDGVIGSR	3	AALDEC(UniMod:4)LRDGVIGSR3	597578	712075		638859	815371	679698	393799	542495	402218
E9Q401	E9Q401	RYR2_MOUSE	Ryr2	Ryanodine receptor 2	1	AALDFSDAR	AALDFSDAR	2	AALDFSDAR2	707099	995234	1381000000	572395	737067	833471			391120
E9Q401	E9Q401	RYR2_MOUSE	Ryr2	Ryanodine receptor 2	1	AALDFSDAREK	AALDFSDAREK	2	AALDFSDAREK2		103019000000		109173000000	915378		844218	720942
P33173	P33173	KIF1A_MOUSE	Kif1a	Kinesin-like protein KIF1A	1	AALDGPLDTALDHLR	AALDGPLDTALDHLR	3	AALDGPLDTALDHLR3	644035	609628	480034	483183	397865	475929	286084	196295	372821
Q8BVI4	Q8BVI4	DHPR_MOUSE	Qdpr	Dihydropteridine reductase	1	AALDGTPGMIGYGMAK	AALDGTPGMIGYGMAK	2	AALDGTPGMIGYGMAK2	107489000000	119776000000	103762000000	282085000000	217401000000	243004000000	268569000000	278598000000	227194000000
Q8CJ40	Q8CJ40	CROCC_MOUSE	Crocc	Rootletin	1	AALDKELMTQK	AALDKELMTQK	2	AALDKELMTQK2	977013	869354	131675000000	716461	693229	776025	705908	952456	107011000000
Q8CJ40	Q8CJ40	CROCC_MOUSE	Crocc	Rootletin	1	AALDKELMTQK	AALDKELMTQK	3	AALDKELMTQK3	970938	775140	113975000000	536764	426374	612241	572549		574700
P18826	P18826	KPB1_MOUSE	Phka1	Phosphorylase b kinase regulatory subunit alpha, skeletal muscle isoform	1	AALEALDELDLFGVK	AALEALDELDLFGVK	2	AALEALDELDLFGVK2	844048	152238	902931	778126	109604	115115
Q9CZN7	Q9CZN7	GLYM_MOUSE	Shmt2	Serine hydroxymethyltransferase, mitochondrial	1	AALEALGSCLNNK	AALEALGSC(UniMod:4)LNNK	2	AALEALGSC(UniMod:4)LNNK2		657845	556908	124482000000	129239000000	120209000000	127743000000	136329000000	133529000000
Q70IV5	Q70IV5	SYNEM_MOUSE	Synm	Synemin	1	AALEALLGR	AALEALLGR	2	AALEALLGR2	244456	299588	531355	370840	207599	365065	194045		133162
Q9Z0H4	Q9Z0H4	CELF2_MOUSE	Celf2	CUGBP Elav-like family member 2	1	AALEAQNALHNIK	AALEAQNALHNIK	2	AALEAQNALHNIK2			162695	491140	619837	461167	556835	608171	612235
Q9Z0H4	Q9Z0H4	CELF2_MOUSE	Celf2	CUGBP Elav-like family member 2	1	AALEAQNALHNIK	AALEAQNALHNIK	3	AALEAQNALHNIK3	209166	313174	239922	649256	937606	513252	628816	661660	550536
Q80YR4	Q80YR4	ZN598_MOUSE	Znf598	E3 ubiquitin-protein ligase ZNF598	1	AALEAVAAPER	AALEAVAAPER	2	AALEAVAAPER2	584307	555041	534138	511785	208561	423703			253209
Q9DBR1	Q9DBR1	XRN2_MOUSE	Xrn2	5'-3' exoribonuclease 2	1	AALEEVYPDLTPEENRR	AALEEVYPDLTPEENRR	2	AALEEVYPDLTPEENRR2	191874	231648	145769	174982	275711	167994	143455	136622	937303
Q9DBR1	Q9DBR1	XRN2_MOUSE	Xrn2	5'-3' exoribonuclease 2	1	AALEEVYPDLTPEENRR	AALEEVYPDLTPEENRR	3	AALEEVYPDLTPEENRR3	269308000000	26353000000	194641000000	20746000000	232165000000	213658000000	138204000000	178794000000	111878000000
Q60952	Q60952	CP250_MOUSE	Cep250	Centrosome-associated protein CEP250	1	AALELLSLDLK	AALELLSLDLK	2	AALELLSLDLK2	284288	348392	287067	197216	250783	192116	170135	127980	150229
Q9WV34	Q9WV34	MPP2_MOUSE	Mpp2	MAGUK p55 subfamily member 2	1	AALESGVSTK	AALESGVSTK	1	AALESGVSTK1				188323	315439	229967	215246	209499	212710
Q9WV34	Q9WV34	MPP2_MOUSE	Mpp2	MAGUK p55 subfamily member 2	1	AALESGVSTK	AALESGVSTK	2	AALESGVSTK2	166561000000	1918000000	183295000000	704976000000	69128000000	675223000000	652485000000	62894000000	569875000000
Q6P4T2	Q6P4T2	U520_MOUSE	Snrnp200	U5 small nuclear ribonucleoprotein 200 kDa helicase	1	AALETDENLLLCAPTGAGK	AALETDENLLLC(UniMod:4)APTGAGK	2	AALETDENLLLC(UniMod:4)APTGAGK2	372062000000	420714000000	328735000000	245973000000	212959000000	257288000000	183556000000	218951000000	186106000000
Q6P4T2	Q6P4T2	U520_MOUSE	Snrnp200	U5 small nuclear ribonucleoprotein 200 kDa helicase	1	AALETDENLLLCAPTGAGK	AALETDENLLLC(UniMod:4)APTGAGK	3	AALETDENLLLC(UniMod:4)APTGAGK3	113076000000	133807000000	103068000000	914877	809343	941839	643059	944293	694660
Q9JLN9	Q9JLN9	MTOR_MOUSE	Mtor	Serine/threonine-protein kinase mTOR	1	AALETVDRLTESLDFTDYASR	AALETVDRLTESLDFTDYASR	3	AALETVDRLTESLDFTDYASR3	364288	475236	497154	326441	338882	309729	286877	278937	279975
Q9CYH2	Q9CYH2	PXL2A_MOUSE	Prxl2a	Peroxiredoxin-like 2A	1	AALEYLEDIDLK	AALEYLEDIDLK	2	AALEYLEDIDLK2	340251	374416	272737	758412	780948	737825	748573	767957	817678
Q64487	A2A8L5;Q64487	PTPRD_MOUSE	Ptprd	Receptor-type tyrosine-protein phosphatase delta	0	AALEYLGSFDHYAT	AALEYLGSFDHYAT	2	AALEYLGSFDHYAT2	261253	336886	255942	645138	727284	673373	534198	540632	444687
Q8BLN6	Q8BLN6	UNC80_MOUSE	Unc80	Protein unc-80 homolog	1	AALFLECAR	AALFLEC(UniMod:4)AR	2	AALFLEC(UniMod:4)AR2	533684	598332	437859	392633	390713
Q8K093	Q8K093	TRHDE_MOUSE	Trhde	Thyrotropin-releasing hormone-degrading ectoenzyme	1	AALIDDAFSLAR	AALIDDAFSLAR	2	AALIDDAFSLAR2	933608	107959000000	734813	569986	778532	593787	469659	494535	491536
Q8BIQ5	Q8BIQ5;Q8C7E9	CSTF2_MOUSE	Cstf2	Cleavage stimulation factor subunit 2	0	AALIMQVLQLTADQIAMLPPEQR	AALIMQVLQLTADQIAMLPPEQR	3	AALIMQVLQLTADQIAMLPPEQR3	125759	921257	87211	339421		350621	519234		465490
Q8BIQ5	Q8BIQ5;Q8C7E9	CSTF2_MOUSE	Cstf2	Cleavage stimulation factor subunit 2	0	AALIMQVLQLTADQIAMLPPEQR	AALIMQVLQLTADQIAMLPPEQR	4	AALIMQVLQLTADQIAMLPPEQR4									222734
Q5M8N4	Q5M8N4	D39U1_MOUSE	Sdr39u1	Epimerase family protein SDR39U1	1	AALKDVVA	AALKDVVA	1	AALKDVVA1			131209	484476	377957	441719	577414	461191	618718
O35465	O35465	FKBP8_MOUSE	Fkbp8	Peptidyl-prolyl cis-trans isomerase FKBP8	1	AALKLEPSNK	AALKLEPSNK	2	AALKLEPSNK2	320516	394658	168658	882726	106186000000	968113	877428	816916	851617
Q6ZPJ3	Q6ZPJ3	UBE2O_MOUSE	Ube2o	(E3-independent) E2 ubiquitin-conjugating enzyme UBE2O	1	AALLEAGMPESTEDK	AALLEAGMPESTEDK	2	AALLEAGMPESTEDK2	305694	229827	224997	182034		201931			182243
E9PVA8	E9PVA8	GCN1_MOUSE	Gcn1	eIF-2-alpha kinase activator GCN1	1	AALLETLSLLLGK	AALLETLSLLLGK	2	AALLETLSLLLGK2	154774	132786	395897	714581	641102		529889		839088
Q8CGU1	Q8CGU1	CACO1_MOUSE	Calcoco1	Calcium-binding and coiled-coil domain-containing protein 1	1	AALLGEELASAAGAR	AALLGEELASAAGAR	2	AALLGEELASAAGAR2	112276000000	12639000000	10037000000	981746	101696000000	891373	715748	690994	640122
Q8BRK9	Q8BRK9	MA2A2_MOUSE	Man2a2	Alpha-mannosidase 2x	1	AALLLDQYR	AALLLDQYR	2	AALLLDQYR2	375312000000	39929000000	436823000000	262036000000	211697000000	237802000000	13925000000	178175000000	172554000000
Q8CGC7	Q8CGC7	SYEP_MOUSE	Eprs1	Bifunctional glutamate/proline--tRNA ligase	1	AALLNQHYQVNFK	AALLNQHYQVNFK	2	AALLNQHYQVNFK2	779354	745310	775293	501710	561495	584221	449417	450764	414939
Q8CGC7	Q8CGC7	SYEP_MOUSE	Eprs1	Bifunctional glutamate/proline--tRNA ligase	1	AALLNQHYQVNFK	AALLNQHYQVNFK	3	AALLNQHYQVNFK3	158146000000	149311000000	135589000000	130974000000	942776	136233000000	916820	107065000000	952958
Q923J1	Q923J1	TRPM7_MOUSE	Trpm7	Transient receptor potential cation channel subfamily M member 7	1	AALLPDWLR	AALLPDWLR	2	AALLPDWLR2	189232	174064	223586	173702	177630	192244	848928	101635	105646
P35601	P35601	RFC1_MOUSE	Rfc1	Replication factor C subunit 1	1	AALLSGPPGVGK	AALLSGPPGVGK	2	AALLSGPPGVGK2	487833	860413		871366	811688	888912	587286	576249
Q80Y81	Q80Y81	RNZ2_MOUSE	Elac2	Zinc phosphodiesterase ELAC protein 2	1	AALLTQQADSPEDREPQQK	AALLTQQADSPEDREPQQK	3	AALLTQQADSPEDREPQQK3	232588	258648	241281	239162	234555	256864	171502	200364
Q6VVW5	Q6VVW5	ANPRB_MOUSE	Npr2	Atrial natriuretic peptide receptor 2	1	AALLYLDAR	AALLYLDAR	2	AALLYLDAR2	10322000000	117789000000	12601000000	102641000000	843142	966907	530884	582467	514800
Q921F4	Q921F4	HNRLL_MOUSE	Hnrnpll	Heterogeneous nuclear ribonucleoprotein L-like	1	AALNGADIYAGCCTLK	AALNGADIYAGC(UniMod:4)C(UniMod:4)TLK	2	AALNGADIYAGC(UniMod:4)C(UniMod:4)TLK2	329467	261964		444259	548107	410508	542832	441391	458365
Q7TQF7	Q7TQF7	AMPH_MOUSE	Amph	Amphiphysin	1	AALPAGEGGSPEGAK	AALPAGEGGSPEGAK	2	AALPAGEGGSPEGAK2	234279000000	178934000000	269312000000	135134000000	129295000000	132372000000	10818000000	768744	126167000000
Q91YW3	Q91YW3	DNJC3_MOUSE	Dnajc3	DnaJ homolog subfamily C member 3	1	AALPDLTK	AALPDLTK	2	AALPDLTK2				680377	657928	666396	554391	588976	393491
Q8JZZ7	Q8JZZ7	AGRL2_MOUSE	Adgrl2	Adhesion G protein-coupled receptor L2	1	AALPFGLVR	AALPFGLVR	2	AALPFGLVR2	232123000000	250184000000	327287000000	254992000000	160934000000	216295000000	100959000000	137588000000	979653
B0F2B4	B0F2B4	NLGN4_MOUSE	Nlgn4l	Neuroligin 4-like	1	AALPGDVLGPVTQFLGVPYAAPPTGERR	AALPGDVLGPVTQFLGVPYAAPPTGERR	3	AALPGDVLGPVTQFLGVPYAAPPTGERR3	159354	210760	73167	133208	278197	121755			915595
Q7TMY8	Q7TMY8	HUWE1_MOUSE	Huwe1	E3 ubiquitin-protein ligase HUWE1	1	AALPLTTSDTK	AALPLTTSDTK	2	AALPLTTSDTK2	175498000000	226395000000	19915000000	163032000000	162496000000	170414000000	128201000000	111674000000	137013000000
P42859	P42859	HD_MOUSE	Htt	Huntingtin	1	AALPSLTNPPSLSPIR	AALPSLTNPPSLSPIR	2	AALPSLTNPPSLSPIR2	738928	897259	937934	480256	530665	558066	288637		301301
P42859	P42859	HD_MOUSE	Htt	Huntingtin	1	AALPSLTNPPSLSPIRR	AALPSLTNPPSLSPIRR	3	AALPSLTNPPSLSPIRR3	303246	414496	404035	243877	171284				191538
Q6PB44	Q6PB44	PTN23_MOUSE	Ptpn23	Tyrosine-protein phosphatase non-receptor type 23	1	AALPTPALTPEDK	AALPTPALTPEDK	2	AALPTPALTPEDK2	725352	662383	760740	501353	588333	489121	350888	258520	444211
P28740	P28740	KIF2A_MOUSE	Kif2a	Kinesin-like protein KIF2A	1	AALQEEEQASK	AALQEEEQASK	2	AALQEEEQASK2	719454	709194	493584	521871	572672	519899	305620	378757	447485
P62852	P62852	RS25_MOUSE	Rps25	40S ribosomal protein S25	1	AALQELLSK	AALQELLSK	1	AALQELLSK1	207031	294730	293771	544249	614318	495858	387742	429696	451649
P62852	P62852	RS25_MOUSE	Rps25	40S ribosomal protein S25	1	AALQELLSK	AALQELLSK	2	AALQELLSK2	429343000000	664798000000	497609000000	988449000000	922738000000	905536000000	615804000000	809659000000	719813000000
Q6PB66	Q6PB66	LPPRC_MOUSE	Lrpprc	Leucine-rich PPR motif-containing protein, mitochondrial	1	AALQENECLLASSTFAQAEVK	AALQENEC(UniMod:4)LLASSTFAQAEVK	3	AALQENEC(UniMod:4)LLASSTFAQAEVK3	690819	781474	852243	566380	710804	610879	430722		535420
Q8C015	Q8C015	PAK5_MOUSE	Pak5	Serine/threonine-protein kinase PAK 5	1	AALQLVVSPGDPR	AALQLVVSPGDPR	2	AALQLVVSPGDPR2	502854	529316	299879	534276	541846	561128	433762	450009	521079
O35954	O35954	PITM1_MOUSE	Pitpnm1	Membrane-associated phosphatidylinositol transfer protein 1	1	AALQVEEESWNAYPYTR	AALQVEEESWNAYPYTR	3	AALQVEEESWNAYPYTR3	868051	887625	841334	714118	657061	732525	619497
Q60676	Q60676	PPP5_MOUSE	Ppp5c	Serine/threonine-protein phosphatase 5	1	AALRDYETVVK	AALRDYETVVK	2	AALRDYETVVK2					134703000000	107031000000	105749000000	10402000000	106928000000
Q91ZX7	Q91ZX7	LRP1_MOUSE	Lrp1	Prolow-density lipoprotein receptor-related protein 1	1	AALSGANVLTLIEK	AALSGANVLTLIEK	2	AALSGANVLTLIEK2	178937000000	179675000000	29105000000	182807000000	160137000000	155627000000	733670	810239	989668
Q91ZX7	Q91ZX7	LRP1_MOUSE	Lrp1	Prolow-density lipoprotein receptor-related protein 1	1	AALSGANVLTLIEK	AALSGANVLTLIEK	3	AALSGANVLTLIEK3		178605	236104	139380		214245
Q99JY0	Q99JY0	ECHB_MOUSE	Hadhb	Trifunctional enzyme subunit beta, mitochondrial	1	AALSGLLHR	AALSGLLHR	2	AALSGLLHR2	625804	658671	867633	322018000000	304539000000	302922000000	384572000000	485886000000	40166000000
Q9EPK7	Q9EPK7	XPO7_MOUSE	Xpo7	Exportin-7	1	AALSGSYVNFGVFR	AALSGSYVNFGVFR	2	AALSGSYVNFGVFR2	553891	675282	655655	455026	591348	539991	407472	242340	467825
P61202	P61202	CSN2_MOUSE	Cops2	COP9 signalosome complex subunit 2	1	AALSSFQK	AALSSFQK	2	AALSSFQK2	483949			133959000000	122637000000	138081000000	127421000000	125777000000	11946000000
Q6Y7W8	Q6Y7W8	GGYF2_MOUSE	Gigyf2	GRB10-interacting GYF protein 2	1	AALSSQQQQQLALLLQQFQALK	AALSSQQQQQLALLLQQFQALK	3	AALSSQQQQQLALLLQQFQALK3	242032	277403	236809	332499	256831	313227	115544	110710	256111
Q6ZPS6	Q6ZPS6	AKIB1_MOUSE	Ankib1	Ankyrin repeat and IBR domain-containing protein 1	1	AALSSSELLELGDSLMR	AALSSSELLELGDSLMR	2	AALSSSELLELGDSLMR2	569724
Q6NZF1	Q6NZF1	ZC11A_MOUSE	Zc3h11a	Zinc finger CCCH domain-containing protein 11A	1	AALSSVRGDEASSYTR	AALSSVRGDEASSYTR	3	AALSSVRGDEASSYTR3	588759	766108	408259	548090	800837	507505	305470	493274	295822
Q6NZJ6	Q6NZJ6	IF4G1_MOUSE	Eif4g1	Eukaryotic translation initiation factor 4 gamma 1	1	AALSVDEVEK	AALSVDEVEK	2	AALSVDEVEK2	103667000000	818874	775526			948500
Q6NZJ6	Q6NZJ6	IF4G1_MOUSE	Eif4g1	Eukaryotic translation initiation factor 4 gamma 1	1	AALSVDEVEKK	AALSVDEVEKK	2	AALSVDEVEKK2		575273	497751			308422			303185
Q9D924	Q9D924	ISCA1_MOUSE	Isca1	Iron-sulfur cluster assembly 1 homolog, mitochondrial	1	AALTLTPSAVNK	AALTLTPSAVNK	2	AALTLTPSAVNK2		912366	675091		916911	954605	857346		879331
Q9QWI6	Q9QWI6	SRCN1_MOUSE	Srcin1	SRC kinase signaling inhibitor 1	1	AALTQYSAK	AALTQYSAK	2	AALTQYSAK2	853805	924411	123073000000	946854	974746	103106000000		742411	750924
Q9EQF6	Q9EQF6	DPYL5_MOUSE	Dpysl5	Dihydropyrimidinase-related protein 5	1	AALVGGTTMIIGHVLPDKETSLVEAYEK	AALVGGTTMIIGHVLPDKETSLVEAYEK	3	AALVGGTTMIIGHVLPDKETSLVEAYEK3				144388	204083	184738	243342	106923	252993
Q3UHK6	Q3UHK6	TEN4_MOUSE	Tenm4	Teneurin-4	1	AALVGIYGR	AALVGIYGR	2	AALVGIYGR2	131679000000	148694000000	139496000000		129778000000	109579000000
Q80YE4	Q80YE4	LMTK1_MOUSE	Aatk	Serine/threonine-protein kinase LMTK1	1	AALVTELDPADPVLAAPPTPAAPFSR	AALVTELDPADPVLAAPPTPAAPFSR	3	AALVTELDPADPVLAAPPTPAAPFSR3	550987	501391	725559	363875	333681	392931	163476	171107	279858
Q6ZPE2	Q6ZPE2	MTMR5_MOUSE	Sbf1	Myotubularin-related protein 5	1	AALYIIGDK	AALYIIGDK	2	AALYIIGDK2	787879	640279	773609	522377	610238		580685	816482	584996
Q6ZPE2	Q6ZPE2	MTMR5_MOUSE	Sbf1	Myotubularin-related protein 5	1	AALYIIGDKAQLK	AALYIIGDKAQLK	2	AALYIIGDKAQLK2	224057	287980	179247
Q6ZPE2	Q6ZPE2	MTMR5_MOUSE	Sbf1	Myotubularin-related protein 5	1	AALYIIGDKAQLK	AALYIIGDKAQLK	3	AALYIIGDKAQLK3	435630	426825	402164	396410	486014	376333			263118
Q8CHH9	Q8CHH9	SEPT8_MOUSE	Septin8	Septin-8	1	AAMEALQSQALHATSQQPLRK	AAMEALQSQALHATSQQPLRK	4	AAMEALQSQALHATSQQPLRK4				468649	436971	498199	474057	291358	445174
O70133	O70133	DHX9_MOUSE	Dhx9	ATP-dependent RNA helicase A	1	AAMEALVVEVSK	AAMEALVVEVSK	2	AAMEALVVEVSK2	607009000000	658557000000	515334000000	455484000000	281259000000	427321000000	344521000000	332967000000	275084000000
O70133	O70133	DHX9_MOUSE	Dhx9	ATP-dependent RNA helicase A	1	AAMEALVVEVSK	AAMEALVVEVSK	3	AAMEALVVEVSK3	129167	147097
Q02248	Q02248	CTNB1_MOUSE	Ctnnb1	Catenin beta-1	1	AAMFPETLDEGMQIPSTQFDAAHPTNVQR	AAMFPETLDEGMQIPSTQFDAAHPTNVQR	4	AAMFPETLDEGMQIPSTQFDAAHPTNVQR4	113748000000	112139000000	116907000000	112344000000	708278	971913	761739	607767	803050
Q8BU33	Q8BU33	HACL2_MOUSE	Ilvbl	2-hydroxyacyl-CoA lyase 2	1	AAMGLGAQGLILSR	AAMGLGAQGLILSR	2	AAMGLGAQGLILSR2	274082	162067	280140	104955000000	692076	101722000000	985009	116208000000	110934000000
Q02257	Q02257	PLAK_MOUSE	Jup	Junction plakoglobin	1	AAMIVNQLSK	AAMIVNQLSK	2	AAMIVNQLSK2	155106000000	147949000000	957684	140434000000	639712	168778000000	101542000000	129845000000	166863000000
Q9DBG3	O35643;Q9DBG3	AP2B1_MOUSE	Ap2b1	AP-2 complex subunit beta	0	AAMIWIVGEYAER	AAMIWIVGEYAER	2	AAMIWIVGEYAER2	345577000000	323369000000	432826000000	229177000000	194805000000	306243000000	152953000000	190236000000	187883000000
Q9DBG3	O35643;Q9DBG3	AP2B1_MOUSE	Ap2b1	AP-2 complex subunit beta	0	AAMIWIVGEYAER	AAMIWIVGEYAER	3	AAMIWIVGEYAER3	551067	523833	587999	287986	213528	419915	115852	211269	184688
P19096	P19096	FAS_MOUSE	Fasn	Fatty acid synthase	1	AAMLGQEDPPQHGLPR	AAMLGQEDPPQHGLPR	2	AAMLGQEDPPQHGLPR2	400350	268029	519037	169326	113479	120671	196851	166744	282316
P19096	P19096	FAS_MOUSE	Fasn	Fatty acid synthase	1	AAMLGQEDPPQHGLPR	AAMLGQEDPPQHGLPR	3	AAMLGQEDPPQHGLPR3	297428000000	219007000000	291285000000	161369000000	995924	169701000000	139946000000	135812000000	160672000000
Q8K3G9	Q8K3G9	DP13B_MOUSE	Appl2	DCC-interacting protein 13-beta	1	AAMMEPLIGFAHGQINFFK	AAMMEPLIGFAHGQINFFK	3	AAMMEPLIGFAHGQINFFK3						716208		590651
E9Q401	E9Q401	RYR2_MOUSE	Ryr2	Ryanodine receptor 2	1	AAMVLFLDR	AAMVLFLDR	2	AAMVLFLDR2	507628	361078	616984	347176	420939	299395	215158		208647
Q6P542	Q6P542	ABCF1_MOUSE	Abcf1	ATP-binding cassette sub-family F member 1	1	AANAAENDFSVSQAEVSSR	AANAAENDFSVSQAEVSSR	2	AANAAENDFSVSQAEVSSR2	246880	289882	242317	106206	220989	168853	785064		138958
Q9JKS5	Q9JKS5	HABP4_MOUSE	Habp4	Intracellular hyaluronan-binding protein 4	1	AANDITSQLEINFGNLPR	AANDITSQLEINFGNLPR	2	AANDITSQLEINFGNLPR2						474635	783993
Q8BWT1	Q8BWT1	THIM_MOUSE	Acaa2	3-ketoacyl-CoA thiolase, mitochondrial	1	AANEAGYFNEEMAPIEVK	AANEAGYFNEEMAPIEVK	2	AANEAGYFNEEMAPIEVK2	262570		262542	923654	566306	809261	837266	580540	878583
Q8BLK3	Q8BLK3	LSAMP_MOUSE	Lsamp	Limbic system-associated membrane protein	1	AANEVSSADVK	AANEVSSADVK	2	AANEVSSADVK2	36356000000	428161000000	289016000000	531196000000	715664000000	61494000000	493754000000	585000000	49207000000
P49722	P49722	PSA2_MOUSE	Psma2	Proteasome subunit alpha type-2	1	AANGVVLATEK	AANGVVLATEK	2	AANGVVLATEK2		539334	489305	839742	700327	700306	868648	881342	868577
Q04736	Q04736	YES_MOUSE	Yes1	Tyrosine-protein kinase Yes	1	AANILVGENLICK	AANILVGENLIC(UniMod:4)K	2	AANILVGENLIC(UniMod:4)K2	303811	414192	331234	720642	533836	654573	591229	608722	530928
P05480	P05480	SRC_MOUSE	Src	Proto-oncogene tyrosine-protein kinase Src	1	AANILVGENLVCK	AANILVGENLVC(UniMod:4)K	2	AANILVGENLVC(UniMod:4)K2	544346	730069	600646	219501000000	183781000000	203014000000	187048000000	183713000000	166051000000
Q0VBD0	Q0VBD0	ITB8_MOUSE	Itgb8	Integrin beta-8	1	AANLNNLVVEAYK	AANLNNLVVEAYK	2	AANLNNLVVEAYK2	418868	789685	471090		385109				304623
Q0VBD0	Q0VBD0	ITB8_MOUSE	Itgb8	Integrin beta-8	1	AANLNNLVVEAYKK	AANLNNLVVEAYKK	2	AANLNNLVVEAYKK2	464809	571877	353484		525363	421008
Q0VBD0	Q0VBD0	ITB8_MOUSE	Itgb8	Integrin beta-8	1	AANLNNLVVEAYKK	AANLNNLVVEAYKK	3	AANLNNLVVEAYKK3	155125000000	202981000000	13887000000	117869000000	114974000000	115831000000	623546	820215	936708
Q9D0M3	Q9D0M3	CY1_MOUSE	Cyc1	Cytochrome c1, heme protein, mitochondrial	1	AANNGALPPDLSYIVR	AANNGALPPDLSYIVR	2	AANNGALPPDLSYIVR2	357296000000	402249000000	358469000000	107050000000	820203000000	939567000000	1022680000000	1095390000000	849007000000
Q9D0M3	Q9D0M3	CY1_MOUSE	Cyc1	Cytochrome c1, heme protein, mitochondrial	1	AANNGALPPDLSYIVR	AANNGALPPDLSYIVR	3	AANNGALPPDLSYIVR3	277819	333707	227819	718380	607812	720507	707776	803825	680744
Q80UJ7	Q80UJ7	RB3GP_MOUSE	Rab3gap1	Rab3 GTPase-activating protein catalytic subunit	1	AANPGCFLEDFVR	AANPGC(UniMod:4)FLEDFVR	2	AANPGC(UniMod:4)FLEDFVR2	194693000000	254992000000	120029000000	48314000000		508899000000
Q9DBE9	Q9DBE9	SPB1_MOUSE	Ftsj3	pre-rRNA 2'-O-ribose RNA methyltransferase FTSJ3	1	AANPVDFLSK	AANPVDFLSK	2	AANPVDFLSK2	711332	807986	693279	890381	954462	690040	708613		564908
Q8BH44	Q8BH44	COR2B_MOUSE	Coro2b	Coronin-2B	1	AANREHCFDGIPITK	AANREHC(UniMod:4)FDGIPITK	2	AANREHC(UniMod:4)FDGIPITK2				777595	161361	120942	243797	109521	117244
Q9JKR6	Q9JKR6	HYOU1_MOUSE	Hyou1	Hypoxia up-regulated protein 1	1	AANSLEAFIFETQDK	AANSLEAFIFETQDK	2	AANSLEAFIFETQDK2	559653	458600	655298	589139	425927	489077	234279	327353	370361
Q9JKR6	Q9JKR6	HYOU1_MOUSE	Hyou1	Hypoxia up-regulated protein 1	1	AANSLEAFIFETQDK	AANSLEAFIFETQDK	3	AANSLEAFIFETQDK3	341978	270078	593160	343200	254320	333028	150699	131590	151672
Q99KH8	Q99KH8	STK24_MOUSE	Stk24	Serine/threonine-protein kinase 24	1	AANVLLSEHGEVK	AANVLLSEHGEVK	3	AANVLLSEHGEVK3				472533		566248
Q8VE18	Q8VE18	SMG8_MOUSE	Smg8	Nonsense-mediated mRNA decay factor SMG8	1	AANYDFYQLLEEK	AANYDFYQLLEEK	2	AANYDFYQLLEEK2	194107	243501	136734	252961
Q8BMF4	Q8BMF4	ODP2_MOUSE	Dlat	Dihydrolipoyllysine-residue acetyltransferase component of pyruvate dehydrogenase complex, mitochondrial	1	AAPAAAAAMAPPGPR	AAPAAAAAMAPPGPR	2	AAPAAAAAMAPPGPR2	572277000000	432873000000	536596000000	1016360000000	732193000000	948585000000	102150000000	1102120000000	104490000000
Q8BMF4	Q8BMF4	ODP2_MOUSE	Dlat	Dihydrolipoyllysine-residue acetyltransferase component of pyruvate dehydrogenase complex, mitochondrial	1	AAPAAAAAMAPPGPR	AAPAAAAAMAPPGPR	3	AAPAAAAAMAPPGPR3	345299000000	192222000000	305031000000	551009000000	319994000000	498917000000	462458000000	538842000000	503103000000
Q9JIX8	Q9JIX8	ACINU_MOUSE	Acin1	Apoptotic chromatin condensation inducer in the nucleus	1	AAPCIYWLPLTESQIVQK	AAPC(UniMod:4)IYWLPLTESQIVQK	3	AAPC(UniMod:4)IYWLPLTESQIVQK3	270982	367303	246993	271217		273862
Q921N6	Q921N6	DDX27_MOUSE	Ddx27	Probable ATP-dependent RNA helicase DDX27	1	AAPDILIATPGR	AAPDILIATPGR	2	AAPDILIATPGR2	926891	101888000000	867598	731145	650157	553101	459087	643254	404795
P97300	P97300	NPTN_MOUSE	Nptn	Neuroplastin	1	AAPDITGHK	AAPDITGHK	2	AAPDITGHK2	174698	156938	991191	208747	325547	240728	194371	257630	205097
P97300	P97300	NPTN_MOUSE	Nptn	Neuroplastin	1	AAPDITGHKR	AAPDITGHKR	2	AAPDITGHKR2	202913		126334	330522	717477	445894	443867	405868	341090
Q32NY4	Q32NY4	CNNM3_MOUSE	Cnnm3	Metal transporter CNNM3	1	AAPEATLCLR	AAPEATLC(UniMod:4)LR	2	AAPEATLC(UniMod:4)LR2		888399			831254	756862	560745
Q9D819	Q9D819	IPYR_MOUSE	Ppa1	Inorganic pyrophosphatase	1	AAPFTLEYR	AAPFTLEYR	2	AAPFTLEYR2			220072000000	528185000000	428743000000	513805000000	569943000000	433931000000	420465000000
Q9D0S9	Q9D0S9	HINT2_MOUSE	Hint2	Adenosine 5'-monophosphoramidase HINT2	1	AAPGGASPTIFSR	AAPGGASPTIFSR	2	AAPGGASPTIFSR2	159485000000	198556000000	158149000000	245974000000	235426000000	246244000000	213861000000	195348000000	2699000000
Q80U93	Q80U93	NU214_MOUSE	Nup214	Nuclear pore complex protein Nup214	1	AAPGSGTSTFSFAPPSK	AAPGSGTSTFSFAPPSK	2	AAPGSGTSTFSFAPPSK2	570208	744815	681610	903747	109197000000	779634		864743	875018
Q9JIS5	Q9JIS5	SV2A_MOUSE	Sv2a	Synaptic vesicle glycoprotein 2A	1	AAPILFASAALALGSSLALK	AAPILFASAALALGSSLALK	2	AAPILFASAALALGSSLALK2	791339	661023	146864000000	915088		743188	381871		528988
Q9JIS5	Q9JIS5	SV2A_MOUSE	Sv2a	Synaptic vesicle glycoprotein 2A	1	AAPILFASAALALGSSLALK	AAPILFASAALALGSSLALK	3	AAPILFASAALALGSSLALK3	203366000000	171358000000	330835000000	228928000000	148635000000	179678000000	856961		109318000000
Q9JIS5	Q9JIS5	SV2A_MOUSE	Sv2a	Synaptic vesicle glycoprotein 2A	1	AAPILFASAALALGSSLALKLPETR	AAPILFASAALALGSSLALKLPETR	3	AAPILFASAALALGSSLALKLPETR3	320321000000	271627000000	348208000000	360057000000	321656000000	297059000000	203173000000	265626000000	22576000000
Q9JIS5	Q9JIS5	SV2A_MOUSE	Sv2a	Synaptic vesicle glycoprotein 2A	1	AAPILFASAALALGSSLALKLPETR	AAPILFASAALALGSSLALKLPETR	4	AAPILFASAALALGSSLALKLPETR4	103962000000	945858	122669000000	115739000000	119932000000	956585	712151	759118	735491
Q922H2	Q922H2	PDK3_MOUSE	Pdk3	[Pyruvate dehydrogenase (acetyl-transferring)] kinase isozyme 3, mitochondrial	1	AAPLAGFGYGLPISR	AAPLAGFGYGLPISR	2	AAPLAGFGYGLPISR2	370292	468993	517765	138915000000	114417000000	123546000000	110385000000	107489000000	111422000000
Q6PDI6	Q6PDI6	MINY2_MOUSE	Mindy2	Ubiquitin carboxyl-terminal hydrolase MINDY-2	1	AAPLCKEEEEDPAQVLAASK	AAPLC(UniMod:4)KEEEEDPAQVLAASK	3	AAPLC(UniMod:4)KEEEEDPAQVLAASK3	747499	704423	721732	450375	414515	429355	233358	336000	374621
Q61838	Q61838	PZP_MOUSE	Pzp	Pregnancy zone protein	1	AAPLSLCALTAVDQSVLLLKPEAK	AAPLSLC(UniMod:4)ALTAVDQSVLLLKPEAK	3	AAPLSLC(UniMod:4)ALTAVDQSVLLLKPEAK3	146486	242739	152201	939269	968494	109023	108535		919468
A2AN08	A2AN08	UBR4_MOUSE	Ubr4	E3 ubiquitin-protein ligase UBR4	1	AAPPPPPPPPPLESSPR	AAPPPPPPPPPLESSPR	2	AAPPPPPPPPPLESSPR2	410248	664615	593804	547626	642007	476303	364442	348545	452910
A2AN08	A2AN08	UBR4_MOUSE	Ubr4	E3 ubiquitin-protein ligase UBR4	1	AAPPPPPPPPPLESSPR	AAPPPPPPPPPLESSPR	3	AAPPPPPPPPPLESSPR3	785135	121192000000	128386000000	842649	819463		572924	708105
P48453	P48453	PP2BB_MOUSE	Ppp3cb	Serine/threonine-protein phosphatase 2B catalytic subunit beta isoform	1	AAPPPPPPPPPPLGADR	AAPPPPPPPPPPLGADR	3	AAPPPPPPPPPPLGADR3	864214	108479000000	767305	168416000000	190665000000	156511000000	206223000000	176953000000	217022000000
Q921G8	Q921G8	GCP2_MOUSE	Tubgcp2	Gamma-tubulin complex component 2	1	AAPQVPVPR	AAPQVPVPR	2	AAPQVPVPR2	101025000000	853472	100418000000	576146	558793	597677	381406	297459	327207
O08539	O08539	BIN1_MOUSE	Bin1	Myc box-dependent-interacting protein 1	1	AAPQWCQGK	AAPQWC(UniMod:4)QGK	2	AAPQWC(UniMod:4)QGK2	170877000000	200191000000	136354000000	193912000000	185435000000	209634000000	145126000000	137529000000	172414000000
Q8VCC9	Q8VCC9	SPON1_MOUSE	Spon1	Spondin-1	1	AAPSAEFSVDR	AAPSAEFSVDR	2	AAPSAEFSVDR2	210804000000	237436000000	221087000000	19421000000	176732000000	188481000000	100732000000	123606000000	107688000000
Q9JLV1	Q9JLV1	BAG3_MOUSE	Bag3	BAG family molecular chaperone regulator 3	1	AAPSPAPAEPAAPK	AAPSPAPAEPAAPK	2	AAPSPAPAEPAAPK2	447492	142555	157043	223358	255281	227899	110775	149908	122996
Q3TFD2	Q3TFD2	PCAT1_MOUSE	Lpcat1	Lysophosphatidylcholine acyltransferase 1	1	AAPSSSSGAGDAR	AAPSSSSGAGDAR	2	AAPSSSSGAGDAR2				323063	307548	298584	257936	305386	300781
Q3TFD2	Q3TFD2	PCAT1_MOUSE	Lpcat1	Lysophosphatidylcholine acyltransferase 1	1	AAPSSSSGAGDARR	AAPSSSSGAGDARR	3	AAPSSSSGAGDARR3	254985			181564	209966		157841	142491	161895
Q8VC30	Q8VC30	TKFC_MOUSE	Tkfc	Triokinase/FMN cyclase	1	AAPTEPPEAPEATAAGGVTSK	AAPTEPPEAPEATAAGGVTSK	2	AAPTEPPEAPEATAAGGVTSK2				205361	235319	206756	222793	163907	123412
Q3UHC7	Q3UHC7	DAB2P_MOUSE	Dab2ip	Disabled homolog 2-interacting protein	1	AAPVSLAGLATVR	AAPVSLAGLATVR	2	AAPVSLAGLATVR2	132421000000	119705000000	163906000000	128995000000	106216000000	119249000000
Q9QX47	Q9QX47	SON_MOUSE	Son	Protein SON	1	AAPVTGGMGAVLMR	AAPVTGGMGAVLMR	2	AAPVTGGMGAVLMR2	724557	839942	559612	645799		588237	637861	754926	650038
Q810U3	Q810U3	NFASC_MOUSE	Nfasc	Neurofascin	1	AAPYWLDEPK	AAPYWLDEPK	2	AAPYWLDEPK2	560238000000	493886000000	680086000000	521629000000	4076000000	503078000000	282862000000	259682000000	296908000000
P62996	P62996	TRA2B_MOUSE	Tra2b	Transformer-2 protein homolog beta	1	AAQDRDQIYR	AAQDRDQIYR	3	AAQDRDQIYR3	500996	912782	369198	196477000000	220884000000	184839000000	190804000000	184806000000	163323000000
P05064	P05064	ALDOA_MOUSE	Aldoa	Fructose-bisphosphate aldolase A	1	AAQEEYIK	AAQEEYIK	1	AAQEEYIK1	181626	128894	226987	628994	602718	590636	715352	569472	848992
P05064	P05064	ALDOA_MOUSE	Aldoa	Fructose-bisphosphate aldolase A	1	AAQEEYIK	AAQEEYIK	2	AAQEEYIK2	204912000000	202433000000	278759000000	472706000000	391534000000	499271000000	416098000000	365771000000	469155000000
P05064	P05064	ALDOA_MOUSE	Aldoa	Fructose-bisphosphate aldolase A	1	AAQEEYIKR	AAQEEYIKR	2	AAQEEYIKR2	258874000000	358945000000	369892000000	897346000000	918756000000	910339000000	1035160000000	826604000000	1131650000000
A2AN08	A2AN08	UBR4_MOUSE	Ubr4	E3 ubiquitin-protein ligase UBR4	1	AAQFVDLLGYFSLK	AAQFVDLLGYFSLK	2	AAQFVDLLGYFSLK2	220751	233744	136696	221242	238324	210704	113751	53774	175404
Q921G7	Q921G7	ETFD_MOUSE	Etfdh	Electron transfer flavoprotein-ubiquinone oxidoreductase, mitochondrial	1	AAQIGAHTLSGACLDPAAFK	AAQIGAHTLSGAC(UniMod:4)LDPAAFK	2	AAQIGAHTLSGAC(UniMod:4)LDPAAFK2				136815	212480	113778	150867	152554	167478
Q921G7	Q921G7	ETFD_MOUSE	Etfdh	Electron transfer flavoprotein-ubiquinone oxidoreductase, mitochondrial	1	AAQIGAHTLSGACLDPAAFK	AAQIGAHTLSGAC(UniMod:4)LDPAAFK	3	AAQIGAHTLSGAC(UniMod:4)LDPAAFK3	266392	358208		820127	814322	736471	656309	678564	668511
Q8VC33	Q8VC33	NXNL1_MOUSE	Nxnl1	Nucleoredoxin-like protein 1	1	AAQLALVYVSQDPTEEQQDLFLR	AAQLALVYVSQDPTEEQQDLFLR	3	AAQLALVYVSQDPTEEQQDLFLR3	159772	149828	134772	233732	275339	272871	343353	211132	388466
Q8BL66	Q8BL66	EEA1_MOUSE	Eea1	Early endosome antigen 1	1	AAQLATEIADIK	AAQLATEIADIK	2	AAQLATEIADIK2	951419	103208000000	934174	881100
O08528	O08528	HXK2_MOUSE	Hk2	Hexokinase-2	1	AAQLCGAGMAAVVDK	AAQLC(UniMod:4)GAGMAAVVDK	2	AAQLC(UniMod:4)GAGMAAVVDK2	177425000000	132717000000	195562000000	160909000000	102404000000	149306000000	959232	117648000000	118271000000
O08528	O08528	HXK2_MOUSE	Hk2	Hexokinase-2	1	AAQLCGAGMAAVVDKIR	AAQLC(UniMod:4)GAGMAAVVDKIR	2	AAQLC(UniMod:4)GAGMAAVVDKIR2	448301	420138	509835	501930	308337	542738	264661	444144	420077
O08528	O08528	HXK2_MOUSE	Hk2	Hexokinase-2	1	AAQLCGAGMAAVVDKIR	AAQLC(UniMod:4)GAGMAAVVDKIR	3	AAQLC(UniMod:4)GAGMAAVVDKIR3	102347000000	103197000000	104818000000	115481000000	658477	119104000000	679113	940092	800929
P17710	P17710	HXK1_MOUSE	Hk1	Hexokinase-1	1	AAQLCGAGMAAVVEK	AAQLC(UniMod:4)GAGMAAVVEK	2	AAQLC(UniMod:4)GAGMAAVVEK2	199680000000	1806060000000	2166840000000	1374420000000	775412000000	1554390000000	815894000000	1071530000000	1030040000000
P17710	P17710	HXK1_MOUSE	Hk1	Hexokinase-1	1	AAQLCGAGMAAVVEK	AAQLC(UniMod:4)GAGMAAVVEK	3	AAQLC(UniMod:4)GAGMAAVVEK3	103997000000	103041000000	116779000000	988096	726691	102092000000	739232	699605	868645
Q61292	Q61292	LAMB2_MOUSE	Lamb2	Laminin subunit beta-2	1	AAQLDGLEAR	AAQLDGLEAR	2	AAQLDGLEAR2	735078	932727	821106			798736		490987
Q9D7B6	Q9D7B6	ACAD8_MOUSE	Acad8	Isobutyryl-CoA dehydrogenase, mitochondrial	1	AAQLGFGGVYVR	AAQLGFGGVYVR	2	AAQLGFGGVYVR2	629970	869886	850596	163857000000	149591000000	15276000000	182387000000	169721000000	171361000000
Q00558	Q00558	HAP40_MOUSE	F8a1	40-kDa huntingtin-associated protein	1	AAQLHLPLMPLAALQALGDAASCQLLAR	AAQLHLPLMPLAALQALGDAASC(UniMod:4)QLLAR	3	AAQLHLPLMPLAALQALGDAASC(UniMod:4)QLLAR3							102247		759752
Q8VCM8	Q8VCM8	NCLN_MOUSE	Ncln	Nicalin	1	AAQLLDKDGTFLSTLEHFLSR	AAQLLDKDGTFLSTLEHFLSR	3	AAQLLDKDGTFLSTLEHFLSR3					586760			542944	598559
Q8VCM8	Q8VCM8	NCLN_MOUSE	Ncln	Nicalin	1	AAQLLDKDGTFLSTLEHFLSR	AAQLLDKDGTFLSTLEHFLSR	4	AAQLLDKDGTFLSTLEHFLSR4					253030	568734	593584	753328	255375
O54916	O54916	REPS1_MOUSE	Reps1	RalBP1-associated Eps domain-containing protein 1	1	AAQLPNDVVLQIMELCGATR	AAQLPNDVVLQIMELC(UniMod:4)GATR	3	AAQLPNDVVLQIMELC(UniMod:4)GATR3	127942	980099	101129	753115		838198	553036
Q91W97	Q91W97	HKDC1_MOUSE	Hkdc1	Hexokinase HKDC1	1	AAQMCGAGMAAIVEK	AAQMC(UniMod:4)GAGMAAIVEK	2	AAQMC(UniMod:4)GAGMAAIVEK2	259873	189656	369445	206926		271894		198315	184870
Q6PAJ1	Q6PAJ1	BCR_MOUSE	Bcr	Breakpoint cluster region protein	1	AAQPPDGAAEPR	AAQPPDGAAEPR	2	AAQPPDGAAEPR2	444202	617991	721514	549659	495291	472032	383574	346936	329052
Q91ZS8	Q91ZS8	RED1_MOUSE	Adarb1	Double-stranded RNA-specific editase 1	1	AAQSALATVFNLHLDQTPSR	AAQSALATVFNLHLDQTPSR	3	AAQSALATVFNLHLDQTPSR3	869965	893643	513150	855498	987490	950787	687045	850298	658884
P53986	P53986	MOT1_MOUSE	Slc16a1	Monocarboxylate transporter 1	1	AAQSPQQHSSGDPTEEESPV	AAQSPQQHSSGDPTEEESPV	3	AAQSPQQHSSGDPTEEESPV3	491147	495063	335864	101521000000	987506	970790	968657	932452	910656
Q6IR34	Q6IR34	GPSM1_MOUSE	Gpsm1	G-protein-signaling modulator 1	1	AAQSSVTASPQTEEFFDLIASSQSR	AAQSSVTASPQTEEFFDLIASSQSR	3	AAQSSVTASPQTEEFFDLIASSQSR3	970797	106069	557776	166973	311465	163835	196404	131697	240760
P46460	P46460	NSF_MOUSE	Nsf	Vesicle-fusing ATPase	1	AAQSTAMNR	AAQSTAMNR	2	AAQSTAMNR2	476335	480869	274651	105198000000	362637	110248000000	109196000000	116173000000	682635
Q8CCB4	Q8CCB4	VPS53_MOUSE	Vps53	Vacuolar protein sorting-associated protein 53 homolog	1	AAQTELGQQILADFEEAFPSQGTK	AAQTELGQQILADFEEAFPSQGTK	3	AAQTELGQQILADFEEAFPSQGTK3	462950	429102	635243	399253	307059	387778	164443		271071
Q93092	Q93092	TALDO_MOUSE	Taldo1	Transaldolase	1	AAQTSDSEKIHLDEK	AAQTSDSEKIHLDEK	2	AAQTSDSEKIHLDEK2					122431		411884
Q93092	Q93092	TALDO_MOUSE	Taldo1	Transaldolase	1	AAQTSDSEKIHLDEK	AAQTSDSEKIHLDEK	3	AAQTSDSEKIHLDEK3	318559	387580	264212	663736	802947	603504	552143	462699	413047
Q93092	Q93092	TALDO_MOUSE	Taldo1	Transaldolase	1	AAQTSDSEKIHLDEK	AAQTSDSEKIHLDEK	4	AAQTSDSEKIHLDEK4	795033	120342000000	770677	119489000000	107416000000	947585	899058	658365	876381
Q9D0I9	Q9D0I9	SYRC_MOUSE	Rars1	Arginine--tRNA ligase, cytoplasmic	1	AAQTSVAYGCIK	AAQTSVAYGC(UniMod:4)IK	2	AAQTSVAYGC(UniMod:4)IK2	700064	951272	792313	218419000000	202043000000	195959000000	185814000000	205854000000	215737000000
Q8BYA0	Q8BYA0	TBCD_MOUSE	Tbcd	Tubulin-specific chaperone D	1	AASAAFQENVGR	AASAAFQENVGR	2	AASAAFQENVGR2	590705	811437	589001	625127	787510	548569	426679	488946	468565
D3YZU1	D3YZU1	SHAN1_MOUSE	Shank1	SH3 and multiple ankyrin repeat domains protein 1	1	AASAAMYVPAR	AASAAMYVPAR	2	AASAAMYVPAR2	515376	659371	732295	767800	804376	813270	683579	763296	622712
Q921G8	Q921G8	GCP2_MOUSE	Tubgcp2	Gamma-tubulin complex component 2	1	AASAPYFEILEK	AASAPYFEILEK	2	AASAPYFEILEK2	102205000000	943144	105846000000		790396	959161	669706		724588
O88735	O88735	MAP7_MOUSE	Map7	Ensconsin	1	AASAQAPSSSPGNIR	AASAQAPSSSPGNIR	2	AASAQAPSSSPGNIR2	122132	153124	146744	993258	126172	108241		552906	522439
P62259	P62259	1433E_MOUSE	Ywhae	14-3-3 protein epsilon	1	AASDIAMTELPPTHPIR	AASDIAMTELPPTHPIR	2	AASDIAMTELPPTHPIR2	617886	394459	575941	105673000000	727282	112091000000	155145000000	113208000000	170283000000
P62259	P62259	1433E_MOUSE	Ywhae	14-3-3 protein epsilon	1	AASDIAMTELPPTHPIR	AASDIAMTELPPTHPIR	3	AASDIAMTELPPTHPIR3	225437000000	227224000000	225472000000	556758000000	364605000000	585572000000	666456000000	50108000000	667578000000
Q9DC50	Q9DC50	OCTC_MOUSE	Crot	Peroxisomal carnitine O-octanoyltransferase	1	AASDLQIAASTFTSFGK	AASDLQIAASTFTSFGK	2	AASDLQIAASTFTSFGK2				358310	391878		346738		407887
Q9EPL2	Q9EPL2	CSTN1_MOUSE	Clstn1	Calsyntenin-1	1	AASEFESAEGISLFPELR	AASEFESAEGISLFPELR	2	AASEFESAEGISLFPELR2	111864000000	12666000000	108563000000	902370	734783	942226	488677	491654	501578
Q9EPL2	Q9EPL2	CSTN1_MOUSE	Clstn1	Calsyntenin-1	1	AASEFESAEGISLFPELR	AASEFESAEGISLFPELR	3	AASEFESAEGISLFPELR3	482508	296623	257210	252827	312019	277948	117358	123521	190219
Q9Z0R4	Q9Z0R4	ITSN1_MOUSE	Itsn1	Intersectin-1	1	AASELYIETEK	AASELYIETEK	2	AASELYIETEK2	728891	884105	711111	754690	777041	724715	593848		597281
Q9CRA7	Q9CRA7	ATP5S_MOUSE	Dmac2l	ATP synthase subunit s, mitochondrial	1	AASEWLLR	AASEWLLR	2	AASEWLLR2	307120	282168	271965	513116	544538	571188	605639	537158	668099
Q3URD3	Q3URD3	SLMAP_MOUSE	Slmap	Sarcolemmal membrane-associated protein	1	AASEYENEIR	AASEYENEIR	2	AASEYENEIR2	446238000000	453162000000	41502000000	710752000000	51541000000	671813000000	586338000000	571847000000	587793000000
Q8CG76	Q8CG76	ARK72_MOUSE	Akr7a2	Aflatoxin B1 aldehyde reductase member 2	1	AASGAPLRPATVLGTMEMGR	AASGAPLRPATVLGTMEMGR	3	AASGAPLRPATVLGTMEMGR3	628598					889574	847634	914312	953262
Q61625	Q61625	GRID2_MOUSE	Grid2	Glutamate receptor ionotropic, delta-2	1	AASGFAFGSVPEHR	AASGFAFGSVPEHR	3	AASGFAFGSVPEHR3	682718	118044000000	986072
P97429	P97429	ANXA4_MOUSE	Anxa4	Annexin A4	1	AASGFNATEDAQTLR	AASGFNATEDAQTLR	2	AASGFNATEDAQTLR2	277031	370163	516074	1014000000	962882	119101000000	784446	733926	697017
P97429	P97429	ANXA4_MOUSE	Anxa4	Annexin A4	1	AASGFNATEDAQTLRK	AASGFNATEDAQTLRK	2	AASGFNATEDAQTLRK2				207619			109363		166769
P97429	P97429	ANXA4_MOUSE	Anxa4	Annexin A4	1	AASGFNATEDAQTLRK	AASGFNATEDAQTLRK	3	AASGFNATEDAQTLRK3			223834	670296	471139	649476	493040	356245	446188
O88705	O88705	HCN3_MOUSE	Hcn3	Potassium/sodium hyperpolarization-activated cyclic nucleotide-gated channel 3	1	AASGGVPESAPEPK	AASGGVPESAPEPK	2	AASGGVPESAPEPK2	568921	606232	355135	537399	700442	394414	386922	489733	374868
Q8VCW8	Q8VCW8	ACSF2_MOUSE	Acsf2	Medium-chain acyl-CoA ligase ACSF2, mitochondrial	1	AASGLLSIGLR	AASGLLSIGLR	2	AASGLLSIGLR2	979697	170471	129884	649591	478465	643888	475524	462158	545000
P19536	P19536	COX5B_MOUSE	Cox5b	Cytochrome c oxidase subunit 5B, mitochondrial	1	AASGTKEDPNLVPSISNK	AASGTKEDPNLVPSISNK	2	AASGTKEDPNLVPSISNK2	287769	255337	300308	579563	871144	648163	674006	706637	830198
P19536	P19536	COX5B_MOUSE	Cox5b	Cytochrome c oxidase subunit 5B, mitochondrial	1	AASGTKEDPNLVPSISNK	AASGTKEDPNLVPSISNK	3	AASGTKEDPNLVPSISNK3		565908	548003	127549000000	784492	109201000000	106962000000	10264000000	120849000000
O70305	O70305	ATX2_MOUSE	Atxn2	Ataxin-2	1	AASHTSDFNPNAGSDQR	AASHTSDFNPNAGSDQR	3	AASHTSDFNPNAGSDQR3	419960	328626	645327	321327	237296	351010	166554		218721
P98203	P98203	ARVC_MOUSE	Arvcf	Splicing regulator ARVCF	1	AASHVLQTVWSYK	AASHVLQTVWSYK	2	AASHVLQTVWSYK2	596930	617933	728920	868123	631375	749190	344639	451259	432409
P98203	P98203	ARVC_MOUSE	Arvcf	Splicing regulator ARVCF	1	AASHVLQTVWSYK	AASHVLQTVWSYK	3	AASHVLQTVWSYK3	850502	734875	810711	109195000000	106458000000	992587		848269	616831
Q8K382	Q8K382	DEN1A_MOUSE	Dennd1a	DENN domain-containing protein 1A	1	AASIDLLEDVFSSLDVEAPLQPLGQAK	AASIDLLEDVFSSLDVEAPLQPLGQAK	3	AASIDLLEDVFSSLDVEAPLQPLGQAK3		941755	620232	868676		129102	626279
Q8BGD9	Q8BGD9	IF4B_MOUSE	Eif4b	Eukaryotic translation initiation factor 4B	1	AASIFGGAKPVDTAAR	AASIFGGAKPVDTAAR	2	AASIFGGAKPVDTAAR2	125512	445682	250362	924572	134779000000	860494	589259	632239	819333
Q8BGD9	Q8BGD9	IF4B_MOUSE	Eif4b	Eukaryotic translation initiation factor 4B	1	AASIFGGAKPVDTAAR	AASIFGGAKPVDTAAR	3	AASIFGGAKPVDTAAR3	140816000000	228981000000	109504000000	444621000000	535999000000	448176000000	260754000000	270554000000	315294000000
P53395	P53395	ODB2_MOUSE	Dbt	Lipoamide acyltransferase component of branched-chain alpha-keto acid dehydrogenase complex, mitochondrial	1	AASLGLLQFPILNASVDENCQNITYK	AASLGLLQFPILNASVDENC(UniMod:4)QNITYK	3	AASLGLLQFPILNASVDENC(UniMod:4)QNITYK3				521484				392021	496692
Q64511	Q64511	TOP2B_MOUSE	Top2b	DNA topoisomerase 2-beta	1	AASNCGIVESILNWVK	AASNC(UniMod:4)GIVESILNWVK	2	AASNC(UniMod:4)GIVESILNWVK2	743939	84889		107706	822092	114160	978544
Q68FH0	Q68FH0	PKP4_MOUSE	Pkp4	Plakophilin-4	1	AASPYSQRPASPTAVR	AASPYSQRPASPTAVR	3	AASPYSQRPASPTAVR3	726273	864708	934433	107452000000	848569	920098	528743	510482	548440
E9PVA8	E9PVA8	GCN1_MOUSE	Gcn1	eIF-2-alpha kinase activator GCN1	1	AASQGTQVPTVTEGVAAALLLSK	AASQGTQVPTVTEGVAAALLLSK	3	AASQGTQVPTVTEGVAAALLLSK3	382954	257243	281366	201671	194580	211396	158277	134349	183082
Q9Z2G6	Q9Z2G6	SE1L1_MOUSE	Sel1l	Protein sel-1 homolog 1	1	AASQGYTVAR	AASQGYTVAR	2	AASQGYTVAR2	132018000000	136507000000	987158	112979000000	997055	932293	622776	841599	763705
Q00493	Q00493	CBPE_MOUSE	Cpe	Carboxypeptidase E	1	AASQPGELKDWFVGR	AASQPGELKDWFVGR	2	AASQPGELKDWFVGR2	281591	314985	247901	106001000000	110843000000	114949000000	114982000000	111817000000	112594000000
Q00493	Q00493	CBPE_MOUSE	Cpe	Carboxypeptidase E	1	AASQPGELKDWFVGR	AASQPGELKDWFVGR	3	AASQPGELKDWFVGR3	127871000000	12059000000	103555000000	255356000000	244849000000	281278000000	228925000000	232995000000
Q6DFV3	Q6DFV3	RHG21_MOUSE	Arhgap21	Rho GTPase-activating protein 21	1	AASQSAADYNQVVPTR	AASQSAADYNQVVPTR	2	AASQSAADYNQVVPTR2	191679	218880	208001	138594	150560	164960
O35927	O35927	CTND2_MOUSE	Ctnnd2	Catenin delta-2	1	AASQVLNSMWQYR	AASQVLNSMWQYR	2	AASQVLNSMWQYR2	100279000000	841280	103269000000	102342000000	877076	100404000000	772798	847917	811181
O70507	O70507	HCN4_MOUSE	Hcn4	Potassium/sodium hyperpolarization-activated cyclic nucleotide-gated channel 4	1	AASSGGPPLTTAAPQREPGAR	AASSGGPPLTTAAPQREPGAR	3	AASSGGPPLTTAAPQREPGAR3	290166	392089	381071	318607	418595	332339	167783	242875	201614
Q80TZ3	Q80TZ3	AUXI_MOUSE	Dnajc6	Putative tyrosine-protein phosphatase auxilin	1	AASSILVGAMFIFCNLYSTPGPAVR	AASSILVGAMFIFC(UniMod:4)NLYSTPGPAVR	3	AASSILVGAMFIFC(UniMod:4)NLYSTPGPAVR3	558541		600481	737518		809917			610055
O08688	O08688	CAN5_MOUSE	Capn5	Calpain-5	1	AASSIYINSR	AASSIYINSR	2	AASSIYINSR2		810029	974613	103944000000	947972	972768	640294		683168
Q9Z1Q2	Q9Z1Q2	ABHGA_MOUSE	Abhd16a	Phosphatidylserine lipase ABHD16A	1	AASSVPETPTAVPAASSSSWDTYYQPR	AASSVPETPTAVPAASSSSWDTYYQPR	3	AASSVPETPTAVPAASSSSWDTYYQPR3	197596	145149	150139	454182	564966	428860	446662	435083	392779
Q80TP3	Q80TP3	UBR5_MOUSE	Ubr5	E3 ubiquitin-protein ligase UBR5	1	AASTAPSSTSTPAASSAGLIYIDPSNLR	AASTAPSSTSTPAASSAGLIYIDPSNLR	3	AASTAPSSTSTPAASSAGLIYIDPSNLR3	303076	482493	304092	180977	318448	242818	213572	106456	180050
Q68EF6	Q68EF6	BEGIN_MOUSE	Begain	Brain-enriched guanylate kinase-associated protein	1	AASTLGSPLEAQVAPGFAR	AASTLGSPLEAQVAPGFAR	2	AASTLGSPLEAQVAPGFAR2	179133		112628	265659	291242			255818
O08601	O08601	MTP_MOUSE	Mttp	Microsomal triglyceride transfer protein large subunit	1	AASTYSLDILYSGSGILR	AASTYSLDILYSGSGILR	2	AASTYSLDILYSGSGILR2	368198		645241
Q80Z38	Q80Z38	SHAN2_MOUSE	Shank2	SH3 and multiple ankyrin repeat domains protein 2	1	AASVPALADLVK	AASVPALADLVK	2	AASVPALADLVK2	999378	985296	143077000000	789231	614536	769742	378794	433749	481408
Q920Q4	Q920Q4	VPS16_MOUSE	Vps16	Vacuolar protein sorting-associated protein 16 homolog	1	AASVRPVLEIYSASGLPLASLLWK	AASVRPVLEIYSASGLPLASLLWK	3	AASVRPVLEIYSASGLPLASLLWK3	599339	409186			695185	935450			990823
P81117	P81117	NUCB2_MOUSE	Nucb2	Nucleobindin-2	1	AATADLEQYDR	AATADLEQYDR	2	AATADLEQYDR2	453428	475115	376451	866536	123256000000	893505	868162	916998	856440
Q922R8	Q922R8	PDIA6_MOUSE	Pdia6	Protein disulfide-isomerase A6	1	AATALKDVVK	AATALKDVVK	2	AATALKDVVK2				908372	770538	977581	805502	811252	964890
Q3TAA7	Q3TAA7	S11IP_MOUSE	Stk11ip	Serine/threonine-protein kinase 11-interacting protein	1	AATAQYLSPR	AATAQYLSPR	2	AATAQYLSPR2	557843	136721000000	103413000000	129273000000	927404	111546000000	823525	968812	10206000000
Q8JZM7	Q8JZM7	CDC73_MOUSE	Cdc73	Parafibromin	1	AATENIPVVR	AATENIPVVR	2	AATENIPVVR2			946799	535142	722736	504883	689092	614464	674709
Q61586	Q61586	GPAT1_MOUSE	Gpam	Glycerol-3-phosphate acyltransferase 1, mitochondrial	1	AATETNLPLLFLPVHR	AATETNLPLLFLPVHR	3	AATETNLPLLFLPVHR3	443904	507077	500462	693068	462083	744906	297993	358716	308517
Q8C1Z7	Q8C1Z7	BBS4_MOUSE	Bbs4	Bardet-Biedl syndrome 4 protein homolog	1	AATEVYNEAAK	AATEVYNEAAK	2	AATEVYNEAAK2	122743000000	141823000000	100963000000	201673000000	233874000000	201889000000	274213000000	237593000000	319823000000
P55264	P55264	ADK_MOUSE	Adk	Adenosine kinase	1	AATFFGCIGIDK	AATFFGC(UniMod:4)IGIDK	2	AATFFGC(UniMod:4)IGIDK2				587485		537502	580754		641436
P67778	P67778	PHB1_MOUSE	Phb1	Prohibitin 1	1	AATFGLILDDVSLTHLTFGK	AATFGLILDDVSLTHLTFGK	3	AATFGLILDDVSLTHLTFGK3	166194	180660	263683	361577	378372	351292	353388	417361	392799
Q80YV3	Q80YV3	TRRAP_MOUSE	Trrap	Transformation/transcription domain-associated protein	1	AATGAISAVFGR	AATGAISAVFGR	2	AATGAISAVFGR2	494491	615476	385494	891059	999843	750488	685150	551735	400707
Q8CGY8	Q8CGY8	OGT1_MOUSE	Ogt	UDP-N-acetylglucosamine--peptide N-acetylglucosaminyltransferase 110 kDa subunit	1	AATGEEVPR	AATGEEVPR	2	AATGEEVPR2	951465	137716000000	821099	103944000000	717841	888211	525001	694986	778294
Q3ULD5	Q3ULD5	MCCB_MOUSE	Mccc2	Methylcrotonoyl-CoA carboxylase beta chain, mitochondrial	1	AATGEEVSAEDLGGADLHCR	AATGEEVSAEDLGGADLHC(UniMod:4)R	3	AATGEEVSAEDLGGADLHC(UniMod:4)R3					123027000000	967190	119232000000	112107000000	109968000000
Q91W34	Q91W34	RUSF1_MOUSE	Rusf1	RUS family member 1	1	AATHGLILGALQEDGPLPGELAELR	AATHGLILGALQEDGPLPGELAELR	3	AATHGLILGALQEDGPLPGELAELR3	157774	125208	100694	619435	422163	562224	667285	578654	687007
P12367	P12367	KAP2_MOUSE	Prkar2a	cAMP-dependent protein kinase type II-alpha regulatory subunit	1	AATIIATSEGSLWGLDR	AATIIATSEGSLWGLDR	2	AATIIATSEGSLWGLDR2	731155	847285	758756	168717000000	155599000000	151931000000	164795000000	143743000000	158206000000
P12367	P12367	KAP2_MOUSE	Prkar2a	cAMP-dependent protein kinase type II-alpha regulatory subunit	1	AATIIATSEGSLWGLDR	AATIIATSEGSLWGLDR	3	AATIIATSEGSLWGLDR3	234046		202509	449374	512230	442051	444106	452370	409056
P31324	P31324	KAP3_MOUSE	Prkar2b	cAMP-dependent protein kinase type II-beta regulatory subunit	1	AATITATSPGALWGLDR	AATITATSPGALWGLDR	2	AATITATSPGALWGLDR2	438246	512303	381602	15709000000	155401000000	148589000000	165674000000	123494000000	182333000000
P31324	P31324	KAP3_MOUSE	Prkar2b	cAMP-dependent protein kinase type II-beta regulatory subunit	1	AATITATSPGALWGLDR	AATITATSPGALWGLDR	3	AATITATSPGALWGLDR3	182930	165910	165861		275557	429234	456180		492786
Q80ZF8	Q80ZF8	AGRB3_MOUSE	Adgrb3	Adhesion G protein-coupled receptor B3	1	AATITGTLSR	AATITGTLSR	2	AATITGTLSR2	131627000000	138532000000	124367000000	180354000000	2029000000	163931000000	141009000000	157353000000	125535000000
Q99104	Q99104	MYO5A_MOUSE	Myo5a	Unconventional myosin-Va	1	AATIVIQSYLR	AATIVIQSYLR	2	AATIVIQSYLR2	308676000000	307991000000	242041000000	270349000000	240634000000	275952000000	204369000000	249727000000	219039000000
Q9QYI3	Q9QYI3	DNJC7_MOUSE	Dnajc7	DnaJ homolog subfamily C member 7	1	AATLMMLGR	AATLMMLGR	2	AATLMMLGR2	333845000000	317424000000	295151000000	313027000000	269509000000	29837000000	191687000000	208403000000	229065000000
Q80TS3	Q80TS3	AGRL3_MOUSE	Adgrl3	Adhesion G protein-coupled receptor L3	1	AATMLLDTVEESAFVLADNLLK	AATMLLDTVEESAFVLADNLLK	3	AATMLLDTVEESAFVLADNLLK3	155157	139954	121199	159029		222339	109624		859904
Q9DCC4	Q9DCC4	P5CR3_MOUSE	Pycr3	Pyrroline-5-carboxylate reductase 3	1	AATMSAVEAATCR	AATMSAVEAATC(UniMod:4)R	2	AATMSAVEAATC(UniMod:4)R2	562284	604307	513120	848977	754404	791627	101532000000	847245	971233
P08003	P08003	PDIA4_MOUSE	Pdia4	Protein disulfide-isomerase A4	1	AATQFWR	AATQFWR	2	AATQFWR2	159865000000	177002000000	137879000000	368178000000	28424000000	367524000000	200059000000	262643000000	23491000000
Q0VBL3	Q0VBL3	RBM15_MOUSE	Rbm15	RNA-binding protein 15	1	AATSAVTAYEPLDSLDR	AATSAVTAYEPLDSLDR	2	AATSAVTAYEPLDSLDR2	110881000000	146654000000	890665	14156000000	167952000000	11994000000	845560	108445000000	794787
Q9JHU4	Q9JHU4	DYHC1_MOUSE	Dync1h1	Cytoplasmic dynein 1 heavy chain 1	1	AATSPALFNR	AATSPALFNR	2	AATSPALFNR2	1602870000000	2106240000000	231150000000	1554620000000	1255930000000	1636650000000	654861000000	913629000000	741262000000
Q01405	Q01405	SC23A_MOUSE	Sec23a	Protein transport protein Sec23A	1	AATTGHVIDIYACALDQTGLLEMK	AATTGHVIDIYAC(UniMod:4)ALDQTGLLEMK	3	AATTGHVIDIYAC(UniMod:4)ALDQTGLLEMK3	848624	907445	904565	113655000000	893697	107968000000	940254	647781	917332
P13595	P13595	NCAM1_MOUSE	Ncam1	Neural cell adhesion molecule 1	1	AATTNPSQGEDLK	AATTNPSQGEDLK	2	AATTNPSQGEDLK2	185555000000	127528000000	200425000000	110011000000	109451000000	117397000000	619406	918926	874860
P13595	P13595	NCAM1_MOUSE	Ncam1	Neural cell adhesion molecule 1	1	AATTNPSQGEDLKMDEGNFK	AATTNPSQGEDLKMDEGNFK	3	AATTNPSQGEDLKMDEGNFK3	406655000000	182286000000	363067000000	203922000000	142657000000	20438000000	121004000000	179372000000	160449000000
Q9Z204	Q9Z204	HNRPC_MOUSE	Hnrnpc	Heterogeneous nuclear ribonucleoproteins C1/C2	1	AAVAGEDGR	AAVAGEDGR	2	AAVAGEDGR2	317059	649227	209555	10995000000	116855000000	115418000000	113271000000	124536000000	958842
O88307	O88307	SORL_MOUSE	Sorl1	Sortilin-related receptor	1	AAVALDFDYER	AAVALDFDYER	2	AAVALDFDYER2	116917000000	133605000000	106398000000
Q02053	Q02053	UBA1_MOUSE	Uba1	Ubiquitin-like modifier-activating enzyme 1	1	AAVASLLQSVQVPEFTPK	AAVASLLQSVQVPEFTPK	2	AAVASLLQSVQVPEFTPK2	705942000000	725147000000	784158000000	672403000000	544253000000	629997000000	439118000000	391548000000	430416000000
Q02053	Q02053	UBA1_MOUSE	Uba1	Ubiquitin-like modifier-activating enzyme 1	1	AAVASLLQSVQVPEFTPK	AAVASLLQSVQVPEFTPK	3	AAVASLLQSVQVPEFTPK3	177541000000	213294000000	183078000000	199986000000	244514000000	179795000000	121071000000	167857000000	1143000000
Q60875	Q60875	ARHG2_MOUSE	Arhgef2	Rho guanine nucleotide exchange factor 2	1	AAVASVTPEK	AAVASVTPEK	2	AAVASVTPEK2	121273000000	113673000000	100279000000	105253000000	113928000000	110896000000	536121	647357	710127
Q9WV70	Q9WV70	NOC2L_MOUSE	Noc2l	Nucleolar complex protein 2 homolog	1	AAVATTQGEQEAAETCR	AAVATTQGEQEAAETC(UniMod:4)R	2	AAVATTQGEQEAAETC(UniMod:4)R2	970269	132882	755539	150548	185201	172769	148204
P51660	P51660	DHB4_MOUSE	Hsd17b4	Peroxisomal multifunctional enzyme type 2	1	AAVAVPNRPPDAVLR	AAVAVPNRPPDAVLR	2	AAVAVPNRPPDAVLR2	977377	107245000000	940023	10998000000	132724000000	103719000000	813579	109924000000	100667000000
P51660	P51660	DHB4_MOUSE	Hsd17b4	Peroxisomal multifunctional enzyme type 2	1	AAVAVPNRPPDAVLR	AAVAVPNRPPDAVLR	3	AAVAVPNRPPDAVLR3	349026000000	395455000000	252137000000	649249000000	649073000000	643514000000	498984000000	637654000000	550476000000
P28474	P28474	ADHX_MOUSE	Adh5	Alcohol dehydrogenase class-3	1	AAVAWEAGKPLSIEEIEVAPPK	AAVAWEAGKPLSIEEIEVAPPK	3	AAVAWEAGKPLSIEEIEVAPPK3	479413		452845	102564000000	911309	102654000000	918745	785390	851956
Q9D0G0	Q9D0G0	RT30_MOUSE	Mrps30	28S ribosomal protein S30, mitochondrial	1	AAVCDCILQEQVYVR	AAVC(UniMod:4)DC(UniMod:4)ILQEQVYVR	2	AAVC(UniMod:4)DC(UniMod:4)ILQEQVYVR2				297042	266011	191722	353194	351518
Q99LC5	Q99LC5	ETFA_MOUSE	Etfa	Electron transfer flavoprotein subunit alpha, mitochondrial	1	AAVDAGFVPNDMQVGQTGK	AAVDAGFVPNDMQVGQTGK	2	AAVDAGFVPNDMQVGQTGK2	637633	529888	752647	145958000000	789050	141409000000	180679000000	132934000000	17818000000
Q99LC5	Q99LC5	ETFA_MOUSE	Etfa	Electron transfer flavoprotein subunit alpha, mitochondrial	1	AAVDAGFVPNDMQVGQTGK	AAVDAGFVPNDMQVGQTGK	3	AAVDAGFVPNDMQVGQTGK3				930413			109749000000	770563	959193
Q8K2L8	Q8K2L8	TPC12_MOUSE	Trappc12	Trafficking protein particle complex subunit 12	1	AAVDLCGR	AAVDLC(UniMod:4)GR	2	AAVDLC(UniMod:4)GR2	209389000000	274244000000	247657000000	194892000000	166119000000	196791000000			116032000000
Q9WU79	Q9WU79	PROD_MOUSE	Prodh	Proline dehydrogenase 1, mitochondrial	1	AAVDTKLEVAVLQDSIAK	AAVDTKLEVAVLQDSIAK	2	AAVDTKLEVAVLQDSIAK2					193999		116364		166623
Q9D2G2	Q9D2G2	ODO2_MOUSE	Dlst	Dihydrolipoyllysine-residue succinyltransferase component of 2-oxoglutarate dehydrogenase complex, mitochondrial	1	AAVEDPRVLLLDL	AAVEDPRVLLLDL	2	AAVEDPRVLLLDL2		135850		216079	233996	196335	229467	175904	138827
P63038	P63038	CH60_MOUSE	Hspd1	60 kDa heat shock protein, mitochondrial	1	AAVEEGIVLGGGCALLR	AAVEEGIVLGGGC(UniMod:4)ALLR	2	AAVEEGIVLGGGC(UniMod:4)ALLR2	566303000000	630892000000	652867000000	1439120000000	1207760000000	1253880000000	1686820000000	1417290000000	1859540000000
P63038	P63038	CH60_MOUSE	Hspd1	60 kDa heat shock protein, mitochondrial	1	AAVEEGIVLGGGCALLR	AAVEEGIVLGGGC(UniMod:4)ALLR	3	AAVEEGIVLGGGC(UniMod:4)ALLR3	185865000000	213275000000	240532000000	489924000000	40021000000	4299000000	485283000000	479888000000	588192000000
Q91YR7	Q91YR7	PRP6_MOUSE	Prpf6	Pre-mRNA-processing factor 6	1	AAVELEEPEDAR	AAVELEEPEDAR	2	AAVELEEPEDAR2	598659000000	617986000000	473385000000	469667000000	495639000000	480137000000	272596000000	378333000000	345392000000
Q3V3R1	Q3V3R1	C1TM_MOUSE	Mthfd1l	Monofunctional C1-tetrahydrofolate synthase, mitochondrial	1	AAVELVEK	AAVELVEK	1	AAVELVEK1	536585	418246	519243	343664	288784	322625	260381	305629	318446
Q3V3R1	Q3V3R1	C1TM_MOUSE	Mthfd1l	Monofunctional C1-tetrahydrofolate synthase, mitochondrial	1	AAVELVEK	AAVELVEK	2	AAVELVEK2	536687000000	467564000000	421697000000	424797000000	433404000000	512847000000	314091000000	36534000000	33378000000
P70168	P70168	IMB1_MOUSE	Kpnb1	Importin subunit beta-1	1	AAVENLPTFLVELSR	AAVENLPTFLVELSR	2	AAVENLPTFLVELSR2	499715000000	621488000000	490922000000	468075000000	416635000000	4434000000	292498000000	277246000000	303848000000
P70168	P70168	IMB1_MOUSE	Kpnb1	Importin subunit beta-1	1	AAVENLPTFLVELSR	AAVENLPTFLVELSR	3	AAVENLPTFLVELSR3	740761	974980	768237	732969	622328	724342	468772	614684	470956
Q80X82	Q80X82	SYMPK_MOUSE	Sympk	Symplekin	1	AAVEQLLK	AAVEQLLK	2	AAVEQLLK2	630852	982967	750592	699602	918895	706740	494813	488871	403608
Q3TXS7	Q3TXS7	PSMD1_MOUSE	Psmd1	26S proteasome non-ATPase regulatory subunit 1	1	AAVESLGFILFR	AAVESLGFILFR	2	AAVESLGFILFR2	646052000000	769547000000	715868000000	404412000000	392936000000	504589000000	218776000000	304214000000	374689000000
Q3TXS7	Q3TXS7	PSMD1_MOUSE	Psmd1	26S proteasome non-ATPase regulatory subunit 1	1	AAVESLGFILFR	AAVESLGFILFR	3	AAVESLGFILFR3	475869	488315			241538				254947
Q8BU33	Q8BU33	HACL2_MOUSE	Ilvbl	2-hydroxyacyl-CoA lyase 2	1	AAVETLGVPCFLGGMSR	AAVETLGVPC(UniMod:4)FLGGMSR	2	AAVETLGVPC(UniMod:4)FLGGMSR2	247042	196100	206465	798186	649070	729443	812874	667405	786961
Q61545	Q61545	EWS_MOUSE	Ewsr1	RNA-binding protein EWS	1	AAVEWFDGK	AAVEWFDGK	2	AAVEWFDGK2	145933000000	168262000000	173357000000	136415000000	1269000000	149435000000		100402000000	104833000000
Q61545	Q61545	EWS_MOUSE	Ewsr1	RNA-binding protein EWS	1	AAVEWFDGKDFQGSK	AAVEWFDGKDFQGSK	2	AAVEWFDGKDFQGSK2	213083000000	31142000000	23445000000	316571000000	393454000000	300161000000	190097000000	232578000000	215159000000
Q61545	Q61545	EWS_MOUSE	Ewsr1	RNA-binding protein EWS	1	AAVEWFDGKDFQGSK	AAVEWFDGKDFQGSK	3	AAVEWFDGKDFQGSK3	370991000000	512095000000	326438000000	587663000000	583048000000	562723000000	400543000000	510027000000	455822000000
Q7TMC8	Q7TMC8	FCSK_MOUSE	Fcsk	L-fucose kinase	1	AAVGEGCSGPLLATLDK	AAVGEGC(UniMod:4)SGPLLATLDK	2	AAVGEGC(UniMod:4)SGPLLATLDK2	257447	185325	266348	223338	186133	132281	168010	215496	173124
Q7TMC8	Q7TMC8	FCSK_MOUSE	Fcsk	L-fucose kinase	1	AAVGEGCSGPLLATLDKVAAGAEDPGVAAR	AAVGEGC(UniMod:4)SGPLLATLDKVAAGAEDPGVAAR	3	AAVGEGC(UniMod:4)SGPLLATLDKVAAGAEDPGVAAR3	548240	758492	480034		436169	440711	346945
P27546	P27546	MAP4_MOUSE	Map4	Microtubule-associated protein 4	1	AAVGVTGNDITTPPNK	AAVGVTGNDITTPPNK	2	AAVGVTGNDITTPPNK2			359594	253171	233081	249065
P27546	P27546	MAP4_MOUSE	Map4	Microtubule-associated protein 4	1	AAVGVTGNDITTPPNKEPPPSPEK	AAVGVTGNDITTPPNKEPPPSPEK	3	AAVGVTGNDITTPPNKEPPPSPEK3	435958	355308	540975	376771	340211	394292		208132
O08583	O08583	THOC4_MOUSE	Alyref	THO complex subunit 4	1	AAVHYDR	AAVHYDR	2	AAVHYDR2	918293			190825	305109	251111	288209	322741	302727
Q9JIK5	Q9JIK5	DDX21_MOUSE	Ddx21	Nucleolar RNA helicase 2	1	AAVIGDVIR	AAVIGDVIR	2	AAVIGDVIR2	487353000000	611682000000	360819000000	50342000000	503111000000	461459000000	359558000000	413757000000
Q9D1G3	Q9D1G3	HHATL_MOUSE	Hhatl	Protein-cysteine N-palmitoyltransferase HHAT-like protein	1	AAVLFGVVNTVAR	AAVLFGVVNTVAR	2	AAVLFGVVNTVAR2				219362000000		231224000000	173669000000		197112000000
Q920I9	Q920I9	WDR7_MOUSE	Wdr7	WD repeat-containing protein 7	1	AAVLFQQVK	AAVLFQQVK	1	AAVLFQQVK1	359537	385508	462322	303190	337201	258225	256042	235063	259431
Q920I9	Q920I9	WDR7_MOUSE	Wdr7	WD repeat-containing protein 7	1	AAVLFQQVK	AAVLFQQVK	2	AAVLFQQVK2	677117000000	647594000000	702399000000	409049000000	319158000000	392958000000	326893000000	283206000000	381539000000
Q64012	Q64012	RALY_MOUSE	Raly	RNA-binding protein Raly	1	AAVLGENGR	AAVLGENGR	2	AAVLGENGR2	186716000000	247173000000	160396000000	367038000000	324744000000	351328000000	366964000000	354406000000	296277000000
Q9WU60	Q9WU60	ATRN_MOUSE	Atrn	Attractin	1	AAVLSVFVR	AAVLSVFVR	2	AAVLSVFVR2	975246	117436000000	873050	835298	795801	817730	521552	580419	585925
Q99PV0	Q99PV0	PRP8_MOUSE	Prpf8	Pre-mRNA-processing-splicing factor 8	1	AAVMHDILDMMPEGIK	AAVMHDILDMMPEGIK	3	AAVMHDILDMMPEGIK3	113847000000	655098	777253	499413	349541	570206	451132	601435	629948
Q02248	Q02248	CTNB1_MOUSE	Ctnnb1	Catenin beta-1	1	AAVMVHQLSK	AAVMVHQLSK	2	AAVMVHQLSK2	185573000000	150186000000	184953000000	156964000000	127999000000	169854000000	923390	110829000000	978929
Q6PIC6	Q6PIC6;Q6PIE5;Q8VDN2	AT1A3_MOUSE	Atp1a3	Sodium/potassium-transporting ATPase subunit alpha-3	0	AAVPDAVGK	AAVPDAVGK	1	AAVPDAVGK1	4014970000000	3824840000000	4326090000000	2745290000000	2934970000000	260580000000	1787390000000	2376610000000	2119740000000
Q6PIC6	Q6PIC6;Q6PIE5;Q8VDN2	AT1A3_MOUSE	Atp1a3	Sodium/potassium-transporting ATPase subunit alpha-3	0	AAVPDAVGK	AAVPDAVGK	2	AAVPDAVGK2	27747400000000	27243800000000	24162600000000	16832600000000	16944100000000	16687400000000	10690400000000	14289100000000	11983500000000
Q6PIC6	Q6PIC6;Q6PIE5;Q8VDN2	AT1A3_MOUSE	Atp1a3	Sodium/potassium-transporting ATPase subunit alpha-3	0	AAVPDAVGKCR	AAVPDAVGKC(UniMod:4)R	2	AAVPDAVGKC(UniMod:4)R2	129946000000	136137000000	178683000000	856442	764363	961711	649743	753956	604224
P17182	P17182;P17183;P21550	ENOA_MOUSE	Eno1	Alpha-enolase	0	AAVPSGASTGIYEALELR	AAVPSGASTGIYEALELR	2	AAVPSGASTGIYEALELR2	964949000000	1066120000000	1179650000000	4911290000000	4140840000000	4155240000000	537750000000	4196350000000	4563220000000
P17182	P17182;P17183;P21550	ENOA_MOUSE	Eno1	Alpha-enolase	0	AAVPSGASTGIYEALELR	AAVPSGASTGIYEALELR	3	AAVPSGASTGIYEALELR3	57452000000	664498000000	756788000000	24080000000	2075940000000	2171370000000	2663880000000	2353840000000	2559380000000
P17182	P17182	ENOA_MOUSE	Eno1	Alpha-enolase	1	AAVPSGASTGIYEALELRDNDK	AAVPSGASTGIYEALELRDNDK	3	AAVPSGASTGIYEALELRDNDK3	194849000000	263114000000	255262000000	745348000000	649563000000	67512000000	847562000000	60175000000	726604000000
P09411	P09411	PGK1_MOUSE	Pgk1	Phosphoglycerate kinase 1	1	AAVPSIK	AAVPSIK	1	AAVPSIK1	110494000000	123211000000	131849000000	402902000000	363876000000	415285000000	531056000000	436418000000	43443000000
P09411	P09411	PGK1_MOUSE	Pgk1	Phosphoglycerate kinase 1	1	AAVPSIKFCLDNGAK	AAVPSIKFC(UniMod:4)LDNGAK	3	AAVPSIKFC(UniMod:4)LDNGAK3	842211	816458		821532	712106	972137	756535	729842	655658
Q71LX4	Q71LX4	TLN2_MOUSE	Tln2	Talin-2	1	AAVPTVSDQAAAMQLSQCAK	AAVPTVSDQAAAMQLSQC(UniMod:4)AK	3	AAVPTVSDQAAAMQLSQC(UniMod:4)AK3	316984	328474	343950	117791
Q3UPH7	Q3UPH7	ARH40_MOUSE	Arhgef40	Rho guanine nucleotide exchange factor 40	1	AAVQLLQEQEAR	AAVQLLQEQEAR	2	AAVQLLQEQEAR2	319559	714809	586412	474987	564500		416733		412208
Q8K354	Q8K354	CBR3_MOUSE	Cbr3	Carbonyl reductase [NADPH] 3	1	AAVQQLQAEGLSPR	AAVQQLQAEGLSPR	2	AAVQQLQAEGLSPR2				110620	244810	278740	165573
P16332	P16332	MUTA_MOUSE	Mmut	Methylmalonyl-CoA mutase, mitochondrial	1	AAVQVLDDIEK	AAVQVLDDIEK	2	AAVQVLDDIEK2	166966000000	179961000000	187226000000	315897000000	247703000000	307639000000	243672000000	266538000000	289455000000
Q02248	Q02248	CTNB1_MOUSE	Ctnnb1	Catenin beta-1	1	AAVSHWQQQSYLDSGIHSGATTTAPSLSGK	AAVSHWQQQSYLDSGIHSGATTTAPSLSGK	4	AAVSHWQQQSYLDSGIHSGATTTAPSLSGK4	1548000000	135104000000	115871000000	137718000000	140815000000	138766000000	855958	978492	840133
Q9QYC0	Q9QYC0	ADDA_MOUSE	Add1	Alpha-adducin	1	AAVVTSPPPTTAPHK	AAVVTSPPPTTAPHK	2	AAVVTSPPPTTAPHK2	437374	364625	484199	390969	346749	447520	284907	329374	369889
Q9QYC0	Q9QYC0	ADDA_MOUSE	Add1	Alpha-adducin	1	AAVVTSPPPTTAPHK	AAVVTSPPPTTAPHK	3	AAVVTSPPPTTAPHK3	174698000000	115865000000	1756000000	181756000000	115783000000	166192000000	11918000000	104281000000	121795000000
Q9QYC0	Q9QYC0	ADDA_MOUSE	Add1	Alpha-adducin	1	AAVVTSPPPTTAPHKER	AAVVTSPPPTTAPHKER	3	AAVVTSPPPTTAPHKER3	990194	937151	973647	970497	793085	974512	566744	488590	560290
Q9QYC0	Q9QYC0	ADDA_MOUSE	Add1	Alpha-adducin	1	AAVVTSPPPTTAPHKER	AAVVTSPPPTTAPHKER	4	AAVVTSPPPTTAPHKER4	142598000000	123484000000	116011000000	14243000000	100873000000	148022000000	711880	634803	695371
P97386	P97386	DNLI3_MOUSE	Lig3	DNA ligase 3	1	AAVWEITGAEFSR	AAVWEITGAEFSR	2	AAVWEITGAEFSR2	329447	322434		306275	441194	397447
P45952	P45952	ACADM_MOUSE	Acadm	Medium-chain specific acyl-CoA dehydrogenase, mitochondrial	1	AAWEVDSGRR	AAWEVDSGRR	2	AAWEVDSGRR2				281100	234504	203557	222502	200689	248899
Q505D7	Q505D7	OPA3_MOUSE	Opa3	Optic atrophy 3 protein homolog	1	AAWNALQDEVGR	AAWNALQDEVGR	2	AAWNALQDEVGR2	175456000000	190591000000	1939000000	400212000000	307774000000	34932000000	273182000000	276576000000	294603000000
Q5SWP3	Q5SWP3	NACAD_MOUSE	Nacad	NAC-alpha domain-containing protein 1	1	AAWPVLR	AAWPVLR	2	AAWPVLR2	10082000000	11073000000	132936000000	802094	702077	797308	470145	598707	693131
Q8CGF6	Q8CGF6	WDR47_MOUSE	Wdr47	WD repeat-containing protein 47	1	AAYADLLTPLISK	AAYADLLTPLISK	2	AAYADLLTPLISK2	634456	646347	739789	635267	559433	519976	311148	290313	292397
Q8BWF0	Q8BWF0	SSDH_MOUSE	Aldh5a1	Succinate-semialdehyde dehydrogenase, mitochondrial	1	AAYDAFNSWK	AAYDAFNSWK	2	AAYDAFNSWK2	119933000000	113728000000	101467000000	375834000000	300577000000	348129000000	34788000000	325121000000	331803000000
Q62172	Q62172	RBP1_MOUSE	Ralbp1	RalA-binding protein 1	1	AAYDREESPNLEEYEPNTVASLLK	AAYDREESPNLEEYEPNTVASLLK	3	AAYDREESPNLEEYEPNTVASLLK3	197752	104702	119090	49089		882972			892589
Q9CQW1	Q9CQW1	YKT6_MOUSE	Ykt6	Synaptobrevin homolog YKT6	1	AAYDVSSFSFFQR	AAYDVSSFSFFQR	2	AAYDVSSFSFFQR2	323571	320909		377849	552358	501188	523569	496011	463337
P48678	P48678	LMNA_MOUSE	Lmna	Prelamin-A/C	1	AAYEAELGDAR	AAYEAELGDAR	2	AAYEAELGDAR2	468638	618633		765756		873524	502472		566938
P35822	P35822	PTPRK_MOUSE	Ptprk	Receptor-type tyrosine-protein phosphatase kappa	1	AAYFDMIR	AAYFDMIR	2	AAYFDMIR2	662416	520572	550780	497454	358531	500014	405365	462928	331269
P51881	P51881	ADT2_MOUSE	Slc25a5	ADP/ATP translocase 2	1	AAYFGIYDTAK	AAYFGIYDTAK	2	AAYFGIYDTAK2	1593530000000	1457220000000	2275320000000	5122380000000	2216340000000	4624930000000	2985250000000	4101450000000	2887870000000
P48962	P48962	ADT1_MOUSE	Slc25a4	ADP/ATP translocase 1	1	AAYFGVYDTAK	AAYFGVYDTAK	2	AAYFGVYDTAK2	1677570000000	1561240000000	2679720000000	5571890000000	2447340000000	5208470000000	3041090000000	4077250000000	3117450000000
Q91YT0	Q91YT0	NDUV1_MOUSE	Ndufv1	NADH dehydrogenase [ubiquinone] flavoprotein 1, mitochondrial	1	AAYIYIR	AAYIYIR	2	AAYIYIR2	397312000000	416691000000	40765000000	1086660000000	83422000000	1111150000000	875587000000	1074170000000	902317000000
Q9JMH9	Q9JMH9	MY18A_MOUSE	Myo18a	Unconventional myosin-XVIIIa	1	AAYLLGCSLEELSSAIFK	AAYLLGC(UniMod:4)SLEELSSAIFK	2	AAYLLGC(UniMod:4)SLEELSSAIFK2	217589	218873	129016	156592	959132	168834	643593		102697
P10107	P10107	ANXA1_MOUSE	Anxa1	Annexin A1	1	AAYLQENGKPLDEVLR	AAYLQENGKPLDEVLR	2	AAYLQENGKPLDEVLR2	102537	779569	159547	434180	364989	453226	344849	307473	341091
P10107	P10107	ANXA1_MOUSE	Anxa1	Annexin A1	1	AAYLQENGKPLDEVLR	AAYLQENGKPLDEVLR	3	AAYLQENGKPLDEVLR3	595784	676234	508502	172466000000	136944000000	176956000000	164314000000	126185000000	159708000000
Q9CQI6	Q9CQI6	COTL1_MOUSE	Cotl1	Coactosin-like protein	1	AAYNLVR	AAYNLVR	2	AAYNLVR2	580141	495328	579873	881116	577490	104396000000	647336	526979	790096
Q8VDP4	Q8VDP4	CCAR2_MOUSE	Ccar2	Cell cycle and apoptosis regulator protein 2	1	AAYNPGQAVPWNAVK	AAYNPGQAVPWNAVK	2	AAYNPGQAVPWNAVK2	168924000000	206659000000	155396000000	179777000000	163116000000	162031000000	149412000000	14915000000	102305000000
Q8BGW1	Q8BGW1	FTO_MOUSE	Fto	Alpha-ketoglutarate-dependent dioxygenase FTO	1	AAYNVTLLNFMDPQK	AAYNVTLLNFMDPQK	2	AAYNVTLLNFMDPQK2				188964	176984	144037	234445		180756
Q9D0I9	Q9D0I9	SYRC_MOUSE	Rars1	Arginine--tRNA ligase, cytoplasmic	1	AAYPDLENPPLIVTPSQQPK	AAYPDLENPPLIVTPSQQPK	3	AAYPDLENPPLIVTPSQQPK3	335468	421828	326686	133498000000	117631000000	115299000000	909971	940523	921686
P52760	P52760	RIDA_MOUSE	Rida	2-iminobutanoate/2-iminopropanoate deaminase	1	AAYQVAALPR	AAYQVAALPR	2	AAYQVAALPR2		485182	490985	769538	779059	859253	634845	486307	661306
O70310	O70310	NMT1_MOUSE	Nmt1	Glycylpeptide N-tetradecanoyltransferase 1	1	AAYSFYNVHTQTPLLDLMSDALVLAK	AAYSFYNVHTQTPLLDLMSDALVLAK	3	AAYSFYNVHTQTPLLDLMSDALVLAK3					687087	359425	62035		909021
P35123	P35123;Q8R5H1;Q99K46	UBP4_MOUSE	Usp4	Ubiquitin carboxyl-terminal hydrolase 4	0	AAYVLFYQR	AAYVLFYQR	2	AAYVLFYQR2	917813	120912000000	115537000000	924162	852151	102289000000	523302	575876	581090
P29341	P29341	PABP1_MOUSE	Pabpc1	Polyadenylate-binding protein 1	1	AAYYPPSQIAQLRPSPR	AAYYPPSQIAQLRPSPR	3	AAYYPPSQIAQLRPSPR3				766561	915350	715859	604589	773576	104726000000
Q9ES00	Q9ES00	UBE4B_MOUSE	Ube4b	Ubiquitin conjugation factor E4 B	1	ACADAGLLDESFLRR	AC(UniMod:4)ADAGLLDESFLRR	3	AC(UniMod:4)ADAGLLDESFLRR3		195987
P62874	P62874	GBB1_MOUSE	Gnb1	Guanine nucleotide-binding protein G(I)/G(S)/G(T) subunit beta-1	1	ACADATLSQITNNIDPVGR	AC(UniMod:4)ADATLSQITNNIDPVGR	3	AC(UniMod:4)ADATLSQITNNIDPVGR3	415784000000	45988000000	349996000000	867261000000	753709000000	79213000000	1166940000000	964536000000	970271000000
Q61011	Q61011	GBB3_MOUSE	Gnb3	Guanine nucleotide-binding protein G(I)/G(S)/G(T) subunit beta-3	1	ACADITLAELVSGLEVVGR	AC(UniMod:4)ADITLAELVSGLEVVGR	2	AC(UniMod:4)ADITLAELVSGLEVVGR2	317082	458645	467996	149537000000	941087	130706000000	138207000000	115978000000	100469000000
Q61011	Q61011	GBB3_MOUSE	Gnb3	Guanine nucleotide-binding protein G(I)/G(S)/G(T) subunit beta-3	1	ACADITLAELVSGLEVVGR	AC(UniMod:4)ADITLAELVSGLEVVGR	3	AC(UniMod:4)ADITLAELVSGLEVVGR3	381528	595718	621031	175507000000	10856000000	164929000000	16124000000	151186000000	115326000000
A2AN08	A2AN08	UBR4_MOUSE	Ubr4	E3 ubiquitin-protein ligase UBR4	1	ACAEIAAQR	AC(UniMod:4)AEIAAQR	2	AC(UniMod:4)AEIAAQR2	147879000000	141769000000	150293000000	105266000000	662762	119159000000			754906
Q9EQH3	Q9EQH3	VPS35_MOUSE	Vps35	Vacuolar protein sorting-associated protein 35	1	ACAELHQNVNVK	AC(UniMod:4)AELHQNVNVK	2	AC(UniMod:4)AELHQNVNVK2	128372	162290		215040	192669	164064	200535	130024	184828
Q9EQH3	Q9EQH3	VPS35_MOUSE	Vps35	Vacuolar protein sorting-associated protein 35	1	ACAELHQNVNVK	AC(UniMod:4)AELHQNVNVK	3	AC(UniMod:4)AELHQNVNVK3	813284	937278	808669	115659000000	830670	125613000000	956514	867334
Q61553	Q61553	FSCN1_MOUSE	Fscn1	Fascin	1	ACAETIDPASLWEY	AC(UniMod:4)AETIDPASLWEY	2	AC(UniMod:4)AETIDPASLWEY2				179508	159782	141229	168303	82783	112721
Q8K2B3	Q8K2B3	SDHA_MOUSE	Sdha	Succinate dehydrogenase [ubiquinone] flavoprotein subunit, mitochondrial	1	ACALSIAESCRPGDK	AC(UniMod:4)ALSIAESC(UniMod:4)RPGDK	2	AC(UniMod:4)ALSIAESC(UniMod:4)RPGDK2			128615	291249	385124	292625	288603	341617	347094
Q8K2B3	Q8K2B3	SDHA_MOUSE	Sdha	Succinate dehydrogenase [ubiquinone] flavoprotein subunit, mitochondrial	1	ACALSIAESCRPGDK	AC(UniMod:4)ALSIAESC(UniMod:4)RPGDK	3	AC(UniMod:4)ALSIAESC(UniMod:4)RPGDK3				553812	645309	626635	572946	607402	539176
O35099	O35099	M3K5_MOUSE	Map3k5	Mitogen-activated protein kinase kinase kinase 5	1	ACANDLLIDEFLK	AC(UniMod:4)ANDLLIDEFLK	2	AC(UniMod:4)ANDLLIDEFLK2			163916
O08576	O08576	RUN3A_MOUSE	Rundc3a	RUN domain-containing protein 3A	1	ACAPAGPASWFSSDGQR	AC(UniMod:4)APAGPASWFSSDGQR	2	AC(UniMod:4)APAGPASWFSSDGQR2				296911	314628		315224	215837	262206
Q6Y7W8	Q6Y7W8	GGYF2_MOUSE	Gigyf2	GRB10-interacting GYF protein 2	1	ACDESFQPLGDIMK	AC(UniMod:4)DESFQPLGDIMK	2	AC(UniMod:4)DESFQPLGDIMK2	411716		308768				382552		349440
E9PXF8	E9PXF8	MTMRD_MOUSE	Sbf2	Myotubularin-related protein 13	1	ACDLFDELVAFEVER	AC(UniMod:4)DLFDELVAFEVER	2	AC(UniMod:4)DLFDELVAFEVER2	577661
Q3TZZ7	Q3TZZ7	ESYT2_MOUSE	Esyt2	Extended synaptotagmin-2	1	ACDLPAWVHFPDTER	AC(UniMod:4)DLPAWVHFPDTER	3	AC(UniMod:4)DLPAWVHFPDTER3	677237		543175	440560	443023				280858
Q761V0	Q761V0	SC6A5_MOUSE	Slc6a5	Sodium- and chloride-dependent glycine transporter 2	1	ACEAQQSGVGFCNLSSPR	AC(UniMod:4)EAQQSGVGFC(UniMod:4)NLSSPR	2	AC(UniMod:4)EAQQSGVGFC(UniMod:4)NLSSPR2	597996	136218	712461	407243	215370	757686	114742	104460
Q6PGF7	Q6PGF7	EXOC8_MOUSE	Exoc8	Exocyst complex component 8	1	ACELFLR	AC(UniMod:4)ELFLR	2	AC(UniMod:4)ELFLR2	524073	597545	319272	615992	506260		278298		524430
Q91YP0	Q91YP0	L2HDH_MOUSE	L2hgdh	L-2-hydroxyglutarate dehydrogenase, mitochondrial	1	ACFLSETVK	AC(UniMod:4)FLSETVK	2	AC(UniMod:4)FLSETVK2			256706	696167	809286	887975	775655	741876	683788
Q63959	Q63959	KCNC3_MOUSE	Kcnc3	Potassium voltage-gated channel subfamily C member 3	1	ACFLVTDYAPSPDGSIR	AC(UniMod:4)FLVTDYAPSPDGSIR	2	AC(UniMod:4)FLVTDYAPSPDGSIR2	304779	278796	262418	187108	275483	258825			119042
Q99MR3	Q99MR3	S12A9_MOUSE	Slc12a9	Solute carrier family 12 member 9	1	ACGALPPER	AC(UniMod:4)GALPPER	2	AC(UniMod:4)GALPPER2	13793000000	158058000000	152902000000	136859000000		157015000000	732654	858028	885262
P34914	P34914	HYES_MOUSE	Ephx2	Bifunctional epoxide hydrolase 2	1	ACGANLPENFSISQIFSQAMAAR	AC(UniMod:4)GANLPENFSISQIFSQAMAAR	3	AC(UniMod:4)GANLPENFSISQIFSQAMAAR3				248606	243256	279090	304871	219007	296262
Q8BL65	Q8BL65	ABLM2_MOUSE	Ablim2	Actin-binding LIM protein 2	1	ACGCDLAEGGFFVR	AC(UniMod:4)GC(UniMod:4)DLAEGGFFVR	2	AC(UniMod:4)GC(UniMod:4)DLAEGGFFVR2	834433			132117000000	128369000000	136136000000	11655000000	135649000000	127563000000
P62880	P62880	GBB2_MOUSE	Gnb2	Guanine nucleotide-binding protein G(I)/G(S)/G(T) subunit beta-2	1	ACGDSTLTQITAGLDPVGR	AC(UniMod:4)GDSTLTQITAGLDPVGR	2	AC(UniMod:4)GDSTLTQITAGLDPVGR2	197506000000	213051000000	234504000000	80582000000	547796000000	667841000000	609717000000	622343000000	490581000000
P62880	P62880	GBB2_MOUSE	Gnb2	Guanine nucleotide-binding protein G(I)/G(S)/G(T) subunit beta-2	1	ACGDSTLTQITAGLDPVGR	AC(UniMod:4)GDSTLTQITAGLDPVGR	3	AC(UniMod:4)GDSTLTQITAGLDPVGR3	156756000000	162545000000	185136000000	487889000000	289576000000	411418000000	322606000000	371862000000	275102000000
O88444	O88444	ADCY1_MOUSE	Adcy1	Adenylate cyclase type 1	1	ACGEEFACPELEALFR	AC(UniMod:4)GEEFAC(UniMod:4)PELEALFR	2	AC(UniMod:4)GEEFAC(UniMod:4)PELEALFR2	334262	500010	344846	338128	556026	421092			309571
Q99KC8	Q99KC8	VMA5A_MOUSE	Vwa5a	von Willebrand factor A domain-containing protein 5A	1	ACGEFVFLMDR	AC(UniMod:4)GEFVFLMDR	2	AC(UniMod:4)GEFVFLMDR2	565560	611490	712097	828594	619840	918513	519084		505384
Q69ZF3	Q69ZF3	GBA2_MOUSE	Gba2	Non-lysosomal glucosylceramidase	1	ACGLGEGDTEVFPTLHVVR	AC(UniMod:4)GLGEGDTEVFPTLHVVR	3	AC(UniMod:4)GLGEGDTEVFPTLHVVR3	822840	131261000000	748219	948285	759559	815844	651512	645444	577433
Q62465	Q62465	VAT1_MOUSE	Vat1	Synaptic vesicle membrane protein VAT-1 homolog	1	ACGLNFADLMGR	AC(UniMod:4)GLNFADLMGR	2	AC(UniMod:4)GLNFADLMGR2	452236	427931	414277	143857000000	846113	131357000000	161922000000	105601000000	111731000000
Q80TB8	Q80TB8	VAT1L_MOUSE	Vat1l	Synaptic vesicle membrane protein VAT-1 homolog-like	1	ACGLNFIDLMVR	AC(UniMod:4)GLNFIDLMVR	2	AC(UniMod:4)GLNFIDLMVR2	138877	116680	113463	472856	360483	537465	712950	382350	571019
Q3UPY5	Q3UPY5	GLBL2_MOUSE	Glb1l2	Beta-galactosidase-1-like protein 2	1	ACGLNTLTTYVPWNLHEPER	AC(UniMod:4)GLNTLTTYVPWNLHEPER	3	AC(UniMod:4)GLNTLTTYVPWNLHEPER3	381951	374069		527478	796973	561107	919725	843289	794203
Q9DCL9	Q9DCL9	PUR6_MOUSE	Paics	Bifunctional phosphoribosylaminoimidazole carboxylase/phosphoribosylaminoimidazole succinocarboxamide synthetase	1	ACGNFGIPCELR	AC(UniMod:4)GNFGIPC(UniMod:4)ELR	2	AC(UniMod:4)GNFGIPC(UniMod:4)ELR2	867333	941823		193669000000	199186000000	19757000000	24442000000	206685000000	189912000000
Q99104	P21271;Q99104	MYO5A_MOUSE	Myo5a	Unconventional myosin-Va	0	ACGVLETIR	AC(UniMod:4)GVLETIR	2	AC(UniMod:4)GVLETIR2	1492130000000	135090000000	1549710000000	1045820000000	655034000000	1070770000000	5625000000	609238000000	629786000000
P51491	P51491	OPSB_MOUSE	Opn1sw	Short-wave-sensitive opsin 1	1	ACILEMVCR	AC(UniMod:4)ILEMVC(UniMod:4)R	2	AC(UniMod:4)ILEMVC(UniMod:4)R2	447055000000	745387000000	295755000000	765936000000	628137000000	774016000000	11130000000	93247000000	817921000000
Q2TPA8	Q2TPA8	HSDL2_MOUSE	Hsdl2	Hydroxysteroid dehydrogenase-like protein 2	1	ACIPFLK	AC(UniMod:4)IPFLK	2	AC(UniMod:4)IPFLK2	175203			577730	396564	493219	504114	447301	516631
Q80X90	Q80X90	FLNB_MOUSE	Flnb	Filamin-B	1	ACIPQSFTVDSSK	AC(UniMod:4)IPQSFTVDSSK	2	AC(UniMod:4)IPQSFTVDSSK2	686150	751088	821233	503265	619857	558293	409707		414586
Q921N6	Q921N6	DDX27_MOUSE	Ddx27	Probable ATP-dependent RNA helicase DDX27	1	ACIPVGLLGK	AC(UniMod:4)IPVGLLGK	2	AC(UniMod:4)IPVGLLGK2	186908	381995	185955
Q8R0S2	Q8R0S2	IQEC1_MOUSE	Iqsec1	IQ motif and SEC7 domain-containing protein 1	1	ACLDDSYASGEGLKR	AC(UniMod:4)LDDSYASGEGLKR	2	AC(UniMod:4)LDDSYASGEGLKR2		716039	269819	222009	291304	192171	109337	120765
Q8R0S2	Q8R0S2	IQEC1_MOUSE	Iqsec1	IQ motif and SEC7 domain-containing protein 1	1	ACLDDSYASGEGLKR	AC(UniMod:4)LDDSYASGEGLKR	3	AC(UniMod:4)LDDSYASGEGLKR3	122451000000	126749000000	14706000000	154233000000	17743000000	1554000000	105147000000	105831000000
P70428	P70428	EXT2_MOUSE	Ext2	Exostosin-2	1	ACLFVPSIDVLNQNPLR	AC(UniMod:4)LFVPSIDVLNQNPLR	2	AC(UniMod:4)LFVPSIDVLNQNPLR2	504819	118899		115454	106961	104614	528307	463354	487909
P46471	P46471	PRS7_MOUSE	Psmc2	26S proteasome regulatory subunit 7	1	ACLIFFDEIDAIGGAR	AC(UniMod:4)LIFFDEIDAIGGAR	2	AC(UniMod:4)LIFFDEIDAIGGAR2	356302	413015	687351	737742	599652	721541	759998	452503	828227
Q9JLN9	Q9JLN9	MTOR_MOUSE	Mtor	Serine/threonine-protein kinase mTOR	1	ACLILTTQR	AC(UniMod:4)LILTTQR	2	AC(UniMod:4)LILTTQR2	762638	946048	110014000000	738582		796028	711752		764026
Q9JLN9	Q9JLN9	MTOR_MOUSE	Mtor	Serine/threonine-protein kinase mTOR	1	ACLILTTQREPK	AC(UniMod:4)LILTTQREPK	2	AC(UniMod:4)LILTTQREPK2	719026	888051	868888	1424000000	161133000000	150751000000	116927000000	100449000000	145039000000
Q9JLN9	Q9JLN9	MTOR_MOUSE	Mtor	Serine/threonine-protein kinase mTOR	1	ACLILTTQREPK	AC(UniMod:4)LILTTQREPK	3	AC(UniMod:4)LILTTQREPK3	12739000000	12744000000	129162000000	868514	682249	862452	427954	648950	669047
P57780	P57780	ACTN4_MOUSE	Actn4	Alpha-actinin-4	1	ACLISLGYDVENDRQGDAEFNR	AC(UniMod:4)LISLGYDVENDRQGDAEFNR	3	AC(UniMod:4)LISLGYDVENDRQGDAEFNR3	640811	105222000000	609307	740909	669681	761341	370329	315495	444849
Q8BNW9	Q8BNW9	KBTBB_MOUSE	Kbtbd11	Kelch repeat and BTB domain-containing protein 11	1	ACLLAAALGTTGER	AC(UniMod:4)LLAAALGTTGER	2	AC(UniMod:4)LLAAALGTTGER2	128286000000	157222000000	150712000000	147605000000	129211000000	139927000000	115653000000	926684	979014
Q8BNW9	Q8BNW9	KBTBB_MOUSE	Kbtbd11	Kelch repeat and BTB domain-containing protein 11	1	ACLLAAALGTTGER	AC(UniMod:4)LLAAALGTTGER	3	AC(UniMod:4)LLAAALGTTGER3		185092	172147	163250	719996	797517	923779
Q8K1X1	Q8K1X1	WDR11_MOUSE	Wdr11	WD repeat-containing protein 11	1	ACLVTTVTSSGPSQSTIK	AC(UniMod:4)LVTTVTSSGPSQSTIK	2	AC(UniMod:4)LVTTVTSSGPSQSTIK2	466673	527367	502287	422170	187278	300236	263781		272337
P15105	P15105	GLNA_MOUSE	Glul	Glutamine synthetase	1	ACLYAGVK	AC(UniMod:4)LYAGVK	1	AC(UniMod:4)LYAGVK1	154572000000	259185000000	192573000000	638456000000	758324000000	626683000000	1471620000000	801222000000	912721000000
P15105	P15105	GLNA_MOUSE	Glul	Glutamine synthetase	1	ACLYAGVK	AC(UniMod:4)LYAGVK	2	AC(UniMod:4)LYAGVK2	1826790000000	3581080000000	1974010000000	663650000000	5891390000000	6455190000000	11203700000000	6177990000000	704530000000
P17183	P17183;P21550	ENOG_MOUSE	Eno2	Gamma-enolase	0	ACNCLLLK	AC(UniMod:4)NC(UniMod:4)LLLK	1	AC(UniMod:4)NC(UniMod:4)LLLK1				746035	142055		261761		145196
P17183	P17183;P21550	ENOG_MOUSE	Eno2	Gamma-enolase	0	ACNCLLLK	AC(UniMod:4)NC(UniMod:4)LLLK	2	AC(UniMod:4)NC(UniMod:4)LLLK2		826943	454218	253075000000	24846000000	262687000000	324242000000	246809000000	247981000000
P18052	P18052	PTPRA_MOUSE	Ptpra	Receptor-type tyrosine-protein phosphatase alpha	1	ACNPQYAGAIVVHCSAGVGR	AC(UniMod:4)NPQYAGAIVVHC(UniMod:4)SAGVGR	3	AC(UniMod:4)NPQYAGAIVVHC(UniMod:4)SAGVGR3		103822000000	713293	138377000000	966151	129498000000	672762		642365
P17427	P17426;P17427	AP2A2_MOUSE	Ap2a2	AP-2 complex subunit alpha-2	0	ACNQLGQFLQHR	AC(UniMod:4)NQLGQFLQHR	2	AC(UniMod:4)NQLGQFLQHR2	1158580000000	1008130000000	1193840000000	815796000000	605855000000	677949000000	573264000000	578956000000	736492000000
P17427	P17426;P17427	AP2A2_MOUSE	Ap2a2	AP-2 complex subunit alpha-2	0	ACNQLGQFLQHR	AC(UniMod:4)NQLGQFLQHR	3	AC(UniMod:4)NQLGQFLQHR3	1130550000000	1043150000000	1064490000000	701561000000	533234000000	644511000000	455513000000	491847000000	540893000000
Q8BYI9	Q8BYI9	TENR_MOUSE	Tnr	Tenascin-R	1	ACPCASSSQVLQELLSR	AC(UniMod:4)PC(UniMod:4)ASSSQVLQELLSR	2	AC(UniMod:4)PC(UniMod:4)ASSSQVLQELLSR2	130098	124736		105441	225785	908179	173173	148238	913691
Q8BYI9	Q8BYI9	TENR_MOUSE	Tnr	Tenascin-R	1	ACPCASSSQVLQELLSR	AC(UniMod:4)PC(UniMod:4)ASSSQVLQELLSR	3	AC(UniMod:4)PC(UniMod:4)ASSSQVLQELLSR3	179927	247330	104945	183039	247637	202988	187435		152266
Q9R0L6	Q9R0L6	PCM1_MOUSE	Pcm1	Pericentriolar material 1 protein	1	ACPDLQLSATSISSGPTK	AC(UniMod:4)PDLQLSATSISSGPTK	2	AC(UniMod:4)PDLQLSATSISSGPTK2	121782	941286	137031		835201	973137
Q5H8C4	Q5H8C4	VP13A_MOUSE	Vps13a	Intermembrane lipid transfer protein VPS13A	1	ACPFLPVK	AC(UniMod:4)PFLPVK	2	AC(UniMod:4)PFLPVK2	910538	862102
Q71LX4	Q71LX4	TLN2_MOUSE	Tln2	Talin-2	1	ACQAATSDSELLK	AC(UniMod:4)QAATSDSELLK	2	AC(UniMod:4)QAATSDSELLK2	531724	528804	550448	316211	335795	308971	307795	280911	416134
P97370	P97370	AT1B3_MOUSE	Atp1b3	Sodium/potassium-transporting ATPase subunit beta-3	1	ACQFPVSLLEECSGVTDANFGYSK	AC(UniMod:4)QFPVSLLEEC(UniMod:4)SGVTDANFGYSK	3	AC(UniMod:4)QFPVSLLEEC(UniMod:4)SGVTDANFGYSK3	112537	538245	141297	119118000000	844081	101377000000	125177000000	670213	507319
Q9D0E1	Q9D0E1	HNRPM_MOUSE	Hnrnpm	Heterogeneous nuclear ribonucleoprotein M	1	ACQIFVR	AC(UniMod:4)QIFVR	2	AC(UniMod:4)QIFVR2	242022000000	341415000000	1577000000	693308000000	66646000000	698568000000	569243000000	639796000000	58798000000
P97351	P97351	RS3A_MOUSE	Rps3a	40S ribosomal protein S3a	1	ACQSIYPLHDVFVR	AC(UniMod:4)QSIYPLHDVFVR	2	AC(UniMod:4)QSIYPLHDVFVR2	405520	564468	267962	177624000000	237888000000	183099000000	203985000000	186914000000	180381000000
P97351	P97351	RS3A_MOUSE	Rps3a	40S ribosomal protein S3a	1	ACQSIYPLHDVFVR	AC(UniMod:4)QSIYPLHDVFVR	3	AC(UniMod:4)QSIYPLHDVFVR3	129176000000	186797000000	911117	495359000000	576621000000	517314000000	518264000000	489831000000	410075000000
P97351	P97351	RS3A_MOUSE	Rps3a	40S ribosomal protein S3a	1	ACQSIYPLHDVFVRK	AC(UniMod:4)QSIYPLHDVFVRK	4	AC(UniMod:4)QSIYPLHDVFVRK4		759845		210656000000	183527000000	210452000000	232217000000	175298000000	216504000000
A2A5R2	A2A5R2	BIG2_MOUSE	Arfgef2	Brefeldin A-inhibited guanine nucleotide-exchange protein 2	1	ACQVALDEIKAELEK	AC(UniMod:4)QVALDEIKAELEK	3	AC(UniMod:4)QVALDEIKAELEK3		197615	129761	944188			882735
Q8C547	Q8C547	HTR5B_MOUSE	Heatr5b	HEAT repeat-containing protein 5B	1	ACQVCSTWIGSGVVSDLNDLRR	AC(UniMod:4)QVC(UniMod:4)STWIGSGVVSDLNDLRR	3	AC(UniMod:4)QVC(UniMod:4)STWIGSGVVSDLNDLRR3	460686	482147	273248			451803	388171
Q91ZV8	Q91ZV8	AGRA2_MOUSE	Adgra2	Adhesion G protein-coupled receptor A2	1	ACSGIVGALER	AC(UniMod:4)SGIVGALER	2	AC(UniMod:4)SGIVGALER2		141554000000	112441000000			111778000000
P80318	P80318	TCPG_MOUSE	Cct3	T-complex protein 1 subunit gamma	1	ACTILLR	AC(UniMod:4)TILLR	2	AC(UniMod:4)TILLR2	411258000000	502038000000	40591000000	1238720000000	1070290000000	1136040000000	1633040000000	1147760000000	1387060000000
Q61595	Q61595	KTN1_MOUSE	Ktn1	Kinectin	1	ACVAGTSDAEAVK	AC(UniMod:4)VAGTSDAEAVK	2	AC(UniMod:4)VAGTSDAEAVK2	163922000000	152317000000	207023000000	146247000000	11605000000	132351000000	639569	779216	808408
P19096	P19096	FAS_MOUSE	Fasn	Fatty acid synthase	1	ACVDTALENLSTLK	AC(UniMod:4)VDTALENLSTLK	2	AC(UniMod:4)VDTALENLSTLK2	1148000000	146195000000	132359000000	746387	749682	790377	807556		705442
Q6PIC6	Q6PIC6	AT1A3_MOUSE	Atp1a3	Sodium/potassium-transporting ATPase subunit alpha-3	1	ACVIHGTDLK	AC(UniMod:4)VIHGTDLK	2	AC(UniMod:4)VIHGTDLK2	784334000000	602259000000	811489000000	530646000000	566979000000	521255000000	387167000000	476416000000	464902000000
Q6ZPE2	Q6ZPE2	MTMR5_MOUSE	Sbf1	Myotubularin-related protein 5	1	ACVPGCPATEPSPASFLR	AC(UniMod:4)VPGC(UniMod:4)PATEPSPASFLR	2	AC(UniMod:4)VPGC(UniMod:4)PATEPSPASFLR2	467064	564829	413414	311082	333874	310647	232737	199855	274565
Q7TMY8	Q7TMY8	HUWE1_MOUSE	Huwe1	E3 ubiquitin-protein ligase HUWE1	1	ACVSMLGVPVDPDTLHATLR	AC(UniMod:4)VSMLGVPVDPDTLHATLR	3	AC(UniMod:4)VSMLGVPVDPDTLHATLR3	181011	238579	249569			195128	135748
Q9DBD5	Q9DBD5	PELP1_MOUSE	Pelp1	Proline-, glutamic acid- and leucine-rich protein 1	1	ACVTYFPR	AC(UniMod:4)VTYFPR	2	AC(UniMod:4)VTYFPR2	27276000000	276999000000	326018000000	215727000000		22166000000		134869000000	18168000000
Q8VDN2	Q6PIE5;Q8VDN2	AT1A1_MOUSE	Atp1a1	Sodium/potassium-transporting ATPase subunit alpha-1	0	ACVVHGSDLK	AC(UniMod:4)VVHGSDLK	2	AC(UniMod:4)VVHGSDLK2	111087000000	127287000000	153347000000	123249000000	121941000000	120571000000	699310	877430	835908
Q8VDN2	Q8VDN2	AT1A1_MOUSE	Atp1a1	Sodium/potassium-transporting ATPase subunit alpha-1	1	ACVVHGSDLKDMTSEELDDILR	AC(UniMod:4)VVHGSDLKDMTSEELDDILR	3	AC(UniMod:4)VVHGSDLKDMTSEELDDILR3	576681000000	595269000000	505097000000	532423000000	409897000000	570775000000	352234000000	469713000000	35227000000
Q8VDN2	Q8VDN2	AT1A1_MOUSE	Atp1a1	Sodium/potassium-transporting ATPase subunit alpha-1	1	ACVVHGSDLKDMTSEELDDILR	AC(UniMod:4)VVHGSDLKDMTSEELDDILR	4	AC(UniMod:4)VVHGSDLKDMTSEELDDILR4	703607000000	714023000000	579755000000	607941000000	426866000000	634968000000	389827000000	521819000000	399425000000
Q8VI75	Q8VI75	IPO4_MOUSE	Ipo4	Importin-4	1	ACYALENFVENLGPK	AC(UniMod:4)YALENFVENLGPK	2	AC(UniMod:4)YALENFVENLGPK2	132193	182215	117761	145564		870425	132181
P62908	P62908	RS3_MOUSE	Rps3	40S ribosomal protein S3	1	ACYGVLR	AC(UniMod:4)YGVLR	2	AC(UniMod:4)YGVLR2	198095000000	382817000000	224668000000	749231000000	605443000000	832326000000	77382000000	691944000000	554843000000
Q8R5C5	Q8R5C5	ACTY_MOUSE	Actr1b	Beta-centractin	1	ACYLSINPQKDEALETEK	AC(UniMod:4)YLSINPQKDEALETEK	3	AC(UniMod:4)YLSINPQKDEALETEK3			451263000000					596812000000
P61164	P61164	ACTZ_MOUSE	Actr1a	Alpha-centractin	1	ACYLSINPQKDETLETEK	AC(UniMod:4)YLSINPQKDETLETEK	3	AC(UniMod:4)YLSINPQKDETLETEK3	233114	398123	181336	864606	793018	855058	106708000000	935603	848030
P22682	P22682;Q3TTA7	CBL_MOUSE	Cbl	E3 ubiquitin-protein ligase CBL	0	ADAAEFWR	ADAAEFWR	2	ADAAEFWR2	353335	373747	393790	434493	281771	466129
Q02357	Q02357	ANK1_MOUSE	Ank1	Ankyrin-1	1	ADAATSFLR	ADAATSFLR	2	ADAATSFLR2	459734	614141	745477	575287	582279	603881			484949
Q80YF9	Q80YF9	RHG33_MOUSE	Arhgap33	Rho GTPase-activating protein 33	1	ADADSPLCGIPAPQGISSLTSAVPRPR	ADADSPLC(UniMod:4)GIPAPQGISSLTSAVPRPR	3	ADADSPLC(UniMod:4)GIPAPQGISSLTSAVPRPR3	195280	221543	162816	196931	167752	179940	118424
Q8BFZ9	Q8BFZ9	ERLN2_MOUSE	Erlin2	Erlin-2	1	ADAECYTALK	ADAEC(UniMod:4)YTALK	2	ADAEC(UniMod:4)YTALK2	621419	786302	661499	162559000000	136249000000	152157000000	155624000000	151867000000	13839000000
Q9D071	Q9D071	MMS19_MOUSE	Mms19	MMS19 nucleotide excision repair protein homolog	1	ADAEDLLGSFLSNILQDCR	ADAEDLLGSFLSNILQDC(UniMod:4)R	3	ADAEDLLGSFLSNILQDC(UniMod:4)R3	606486	219544				512145	417696
O88487	O88487	DC1I2_MOUSE	Dync1i2	Cytoplasmic dynein 1 intermediate chain 2	1	ADAEEEAATRIPA	ADAEEEAATRIPA	2	ADAEEEAATRIPA2	607388	654319	475701	892731	893469	816303	665949	727803	616970
Q6PHS9	Q6PHS9	CA2D2_MOUSE	Cacna2d2	Voltage-dependent calcium channel subunit alpha-2/delta-2	1	ADAELDDPESEDMER	ADAELDDPESEDMER	2	ADAELDDPESEDMER2	151592000000	710347	164363000000	760321	512682	694896	432468	625673	545287
P48036	P48036	ANXA5_MOUSE	Anxa5	Annexin A5	1	ADAEVLRK	ADAEVLRK	2	ADAEVLRK2				547112	265596	546361	281650	185343	805173
O70589	O70589	CSKP_MOUSE	Cask	Peripheral plasma membrane protein CASK	1	ADAGFVYSEAVASHYMR	ADAGFVYSEAVASHYMR	3	ADAGFVYSEAVASHYMR3	593192	339698	601761				261625	259390
Q9CPX6	Q9CPX6	ATG3_MOUSE	Atg3	Ubiquitin-like-conjugating enzyme ATG3	1	ADAGGEDAILQTR	ADAGGEDAILQTR	2	ADAGGEDAILQTR2	116456000000	126295000000	112282000000	204453000000	183961000000	187204000000	145136000000	16861000000	145192000000
P63044	P63024;P63044	VAMP2_MOUSE	Vamp2	Vesicle-associated membrane protein 2	0	ADALQAGASQFETSAAK	ADALQAGASQFETSAAK	2	ADALQAGASQFETSAAK2	1231850000000	1004130000000	1251760000000	1460830000000	1271380000000	1342890000000	928486000000	1143710000000	1036590000000
P63044	P63024;P63044	VAMP2_MOUSE	Vamp2	Vesicle-associated membrane protein 2	0	ADALQAGASQFETSAAK	ADALQAGASQFETSAAK	3	ADALQAGASQFETSAAK3	211626000000	16762000000	241144000000	231708000000	209282000000	21429000000	141651000000	158296000000	14836000000
Q99JX3	Q99JX3	GORS2_MOUSE	Gorasp2	Golgi reassembly-stacking protein 2	1	ADASSLTVDVTSPASK	ADASSLTVDVTSPASK	2	ADASSLTVDVTSPASK2	447553	605314	426830	111568000000	132366000000	10889000000	979067	930567	956946
Q9R1V6	Q9R1V6	ADA22_MOUSE	Adam22	Disintegrin and metalloproteinase domain-containing protein 22	1	ADAVHLFSGSQFESSR	ADAVHLFSGSQFESSR	2	ADAVHLFSGSQFESSR2	297893	334447	370747	370812	519326	370061	326067	302390	340020
Q8BFR5	Q8BFR5	EFTU_MOUSE	Tufm	Elongation factor Tu, mitochondrial	1	ADAVQDSEMVELVELEIR	ADAVQDSEMVELVELEIR	3	ADAVQDSEMVELVELEIR3	275831	324235	396348	394520		309779	368968	340451	349055
P54822	P54822	PUR8_MOUSE	Adsl	Adenylosuccinate lyase	1	ADAYFSPIHSQLEHLLDPSSFTGR	ADAYFSPIHSQLEHLLDPSSFTGR	3	ADAYFSPIHSQLEHLLDPSSFTGR3				316711		357661	500213	404426	492768
P54822	P54822	PUR8_MOUSE	Adsl	Adenylosuccinate lyase	1	ADAYFSPIHSQLEHLLDPSSFTGR	ADAYFSPIHSQLEHLLDPSSFTGR	4	ADAYFSPIHSQLEHLLDPSSFTGR4		845447		230187	306737	229358	402984	421903	336703
P22892	P22892	AP1G1_MOUSE	Ap1g1	AP-1 complex subunit gamma-1	1	ADCASGIFLAAEK	ADC(UniMod:4)ASGIFLAAEK	2	ADC(UniMod:4)ASGIFLAAEK2	117677000000	142679000000	136322000000	113911000000	745913	960427	723645	769757	859224
Q80TT8	Q80TT8	CUL9_MOUSE	Cul9	Cullin-9	1	ADCLSTGTELLR	ADC(UniMod:4)LSTGTELLR	2	ADC(UniMod:4)LSTGTELLR2	947509	911118	101000000	606018	581035	476802	440584		444399
Q9Z2Q6	Q9Z2Q6	SEPT5_MOUSE	Septin5	Septin-5	1	ADCLVPSEIR	ADC(UniMod:4)LVPSEIR	2	ADC(UniMod:4)LVPSEIR2	107417000000	124034000000	116374000000	435504000000	424977000000	420339000000	562853000000	3592000000	448887000000
Q9Z2Q6	Q9Z2Q6	SEPT5_MOUSE	Septin5	Septin-5	1	ADCLVPSEIRK	ADC(UniMod:4)LVPSEIRK	2	ADC(UniMod:4)LVPSEIRK2		517883	376765	154758000000	180784000000	159039000000	253447000000	152625000000	208301000000
Q9Z2Q6	Q9Z2Q6	SEPT5_MOUSE	Septin5	Septin-5	1	ADCLVPSEIRK	ADC(UniMod:4)LVPSEIRK	3	ADC(UniMod:4)LVPSEIRK3		824146	595033	227112000000	226355000000	239392000000	309216000000	221948000000	235933000000
Q78PY7	Q78PY7	SND1_MOUSE	Snd1	Staphylococcal nuclease domain-containing protein 1	1	ADDADEFGYSR	ADDADEFGYSR	2	ADDADEFGYSR2	1259000000	652023	14157000000	777773	607991	658629	418092	439202	590047
Q923D5	Q923D5	WBP11_MOUSE	Wbp11	WW domain-binding protein 11	1	ADDASAATIEK	ADDASAATIEK	2	ADDASAATIEK2	478565	639458	397673	464124	543990	471938	209306	424941	270790
P05064	P05064	ALDOA_MOUSE	Aldoa	Fructose-bisphosphate aldolase A	1	ADDGRPFPQVIK	ADDGRPFPQVIK	2	ADDGRPFPQVIK2	1043690000000	1070880000000	1290620000000	3133370000000	2980310000000	2967140000000	3215220000000	2712540000000	318730000000
P05064	P05064	ALDOA_MOUSE	Aldoa	Fructose-bisphosphate aldolase A	1	ADDGRPFPQVIK	ADDGRPFPQVIK	3	ADDGRPFPQVIK3	703192000000	805882000000	879349000000	2159830000000	1758190000000	2146790000000	2182950000000	1739260000000	1898530000000
P39061	P39061	COIA1_MOUSE	Col18a1	Collagen alpha-1(XVIII) chain	1	ADDILANPPR	ADDILANPPR	2	ADDILANPPR2	186977000000	140268000000	248679000000	191222000000	162455000000	150612000000	874753	878213	118232000000
P39061	P39061	COIA1_MOUSE	Col18a1	Collagen alpha-1(XVIII) chain	1	ADDILANPPRLPDR	ADDILANPPRLPDR	3	ADDILANPPRLPDR3	104039000000	814423	100534000000	671569	870323	793664	498244	428619	519743
Q9CTY5	Q9CTY5	MICU3_MOUSE	Micu3	Calcium uptake protein 3, mitochondrial	1	ADDITSLVADTTLLVHFFGK	ADDITSLVADTTLLVHFFGK	3	ADDITSLVADTTLLVHFFGK3	177808	140894	746779	145026		182481	968728		126124
Q9Z315	Q9Z315	SNUT1_MOUSE	Sart1	U4/U6.U5 tri-snRNP-associated protein 1	1	ADDLLPLGDQTQDGDFGSR	ADDLLPLGDQTQDGDFGSR	3	ADDLLPLGDQTQDGDFGSR3	293601	326859	285566	263286	374972	252161
Q68FD5	Q68FD5	CLH1_MOUSE	Cltc	Clathrin heavy chain 1	1	ADDPSSYMEVVQAANASGNWEELVK	ADDPSSYMEVVQAANASGNWEELVK	3	ADDPSSYMEVVQAANASGNWEELVK3	357052000000	258567000000	446966000000	229107000000	130415000000	220319000000	169011000000	137962000000	174769000000
O08599	O08599	STXB1_MOUSE	Stxbp1	Syntaxin-binding protein 1	1	ADDPTMGEGPDK	ADDPTMGEGPDK	2	ADDPTMGEGPDK2	701071	490830	500030	125685000000	966964	129226000000	106752000000	129328000000	153053000000
O08599	O08599	STXB1_MOUSE	Stxbp1	Syntaxin-binding protein 1	1	ADDPTMGEGPDKAR	ADDPTMGEGPDKAR	2	ADDPTMGEGPDKAR2				157003	104181	122374	169559	212472	253207
O08599	O08599	STXB1_MOUSE	Stxbp1	Syntaxin-binding protein 1	1	ADDPTMGEGPDKAR	ADDPTMGEGPDKAR	3	ADDPTMGEGPDKAR3	680023			168792000000	132448000000	131439000000	135006000000	13436000000	125641000000
Q922B2	Q922B2	SYDC_MOUSE	Dars1	Aspartate--tRNA ligase, cytoplasmic	1	ADDVVWVR	ADDVVWVR	2	ADDVVWVR2	866818	954280	887520	223717000000	193436000000	259122000000	213591000000	219394000000	230245000000
P51863	P51863	VA0D1_MOUSE	Atp6v0d1	V-type proton ATPase subunit d 1	1	ADDYEQVK	ADDYEQVK	1	ADDYEQVK1				902591			139987	141570	181246
P51863	P51863	VA0D1_MOUSE	Atp6v0d1	V-type proton ATPase subunit d 1	1	ADDYEQVK	ADDYEQVK	2	ADDYEQVK2	915026	953039	102718000000	315221000000	24989000000	300187000000	274898000000	344237000000	265634000000
P51863	P51863	VA0D1_MOUSE	Atp6v0d1	V-type proton ATPase subunit d 1	1	ADDYEQVKNVADYYPEYK	ADDYEQVKNVADYYPEYK	3	ADDYEQVKNVADYYPEYK3	910131	124576000000	900022	312809000000	289055000000	305681000000	428559000000	422674000000	293693000000
Q9QY53	Q9QY53	NPHP1_MOUSE	Nphp1	Nephrocystin-1	1	ADEAAPVGNYEQR	ADEAAPVGNYEQR	2	ADEAAPVGNYEQR2	373804	450049	295698	423183	475433	431369	444261	404800	422575
Q05920	Q05920	PYC_MOUSE	Pc	Pyruvate carboxylase, mitochondrial	1	ADEAYLIGR	ADEAYLIGR	2	ADEAYLIGR2	189004000000	204637000000	259994000000	145773000000	120748000000	153173000000	930975	961515	100227000000
P35700	P35700	PRDX1_MOUSE	Prdx1	Peroxiredoxin-1	1	ADEGISFR	ADEGISFR	2	ADEGISFR2	17134000000	154065000000	182995000000	370864000000	257034000000	366739000000	310079000000	274003000000	327774000000
Q8BXN9	Q8BXN9	TM87A_MOUSE	Tmem87a	Transmembrane protein 87A	1	ADEIESYLENLK	ADEIESYLENLK	2	ADEIESYLENLK2	164243		208403		374220	278820	179896		218204
Q6ZPL9	Q6ZPL9	DDX55_MOUSE	Ddx55	ATP-dependent RNA helicase DDX55	1	ADEKFNQLVHFLR	ADEKFNQLVHFLR	4	ADEKFNQLVHFLR4		173674		177969	317177	262128	305342	332232	307198
Q9CZW5	Q9CZW5	TOM70_MOUSE	Tomm70	Mitochondrial import receptor subunit TOM70	1	ADEMYDKCIDLEPDNATTYVHK	ADEMYDKC(UniMod:4)IDLEPDNATTYVHK	3	ADEMYDKC(UniMod:4)IDLEPDNATTYVHK3	229601	392761		536532	498900	562958	509144	524559	610710
Q9CZW5	Q9CZW5	TOM70_MOUSE	Tomm70	Mitochondrial import receptor subunit TOM70	1	ADEMYDKCIDLEPDNATTYVHK	ADEMYDKC(UniMod:4)IDLEPDNATTYVHK	4	ADEMYDKC(UniMod:4)IDLEPDNATTYVHK4	155459		113258	407395	322563	359407	328299	336023	451409
Q7TQF7	Q7TQF7	AMPH_MOUSE	Amph	Amphiphysin	1	ADETKDEQFEEYVQNFK	ADETKDEQFEEYVQNFK	3	ADETKDEQFEEYVQNFK3	254003	222395	381247	236989	236264		198126		189090
O55106	O55106	STRN_MOUSE	Strn	Striatin	1	ADEVEALTFPPSSGK	ADEVEALTFPPSSGK	3	ADEVEALTFPPSSGK3	510720	123122000000	862322	842333	885754	845780
Q6P4T2	Q6P4T2	U520_MOUSE	Snrnp200	U5 small nuclear ribonucleoprotein 200 kDa helicase	1	ADEVLEILK	ADEVLEILK	2	ADEVLEILK2	981444	111696000000	991506	749478	764813	549785	377445	515278	380413
Q9Z0P4	Q9Z0P4	PALM_MOUSE	Palm	Paralemmin-1	1	ADEVTLSEAGSTAGPAEPR	ADEVTLSEAGSTAGPAEPR	2	ADEVTLSEAGSTAGPAEPR2	473938	454558	414619	108808000000	106657000000	878907	609495	663765	808576
Q3U1F9	Q3U1F9	PHAG1_MOUSE	Pag1	Phosphoprotein associated with glycosphingolipid-enriched microdomains 1	1	ADFAEYASVDR	ADFAEYASVDR	2	ADFAEYASVDR2	142954000000	141859000000	577446	146898000000	105692000000	120815000000	980851	125271000000	132976000000
Q05920	Q05920	PYC_MOUSE	Pc	Pyruvate carboxylase, mitochondrial	1	ADFAQACQDAGVR	ADFAQAC(UniMod:4)QDAGVR	2	ADFAQAC(UniMod:4)QDAGVR2	499568000000	504482000000	530566000000	384368000000	285929000000	357397000000	247321000000	228259000000	22535000000
Q61879	Q61879;Q8VDD5	MYH10_MOUSE	Myh10	Myosin-10	0	ADFCIIHYAGK	ADFC(UniMod:4)IIHYAGK	2	ADFC(UniMod:4)IIHYAGK2	864636	949866	101525000000	919688	834498	108167000000	646196	745307	714747
Q61879	Q61879;Q8VDD5	MYH10_MOUSE	Myh10	Myosin-10	0	ADFCIIHYAGK	ADFC(UniMod:4)IIHYAGK	3	ADFC(UniMod:4)IIHYAGK3	765591	734254	922479	740844	565618	726125	231400	368481	446967
P47791	P47791	GSHR_MOUSE	Gsr	Glutathione reductase, mitochondrial	1	ADFDNTVAIHPTSSEELVTLR	ADFDNTVAIHPTSSEELVTLR	3	ADFDNTVAIHPTSSEELVTLR3				594619	672562		697496		663717
Q8K135	Q8K135	K319L_MOUSE	Kiaa0319l	Dyslexia-associated protein KIAA0319-like protein	1	ADFLIFR	ADFLIFR	2	ADFLIFR2	415592	485739	536222	418176	265012	398627	176296		183382
Q9Z1Q9	Q9Z1Q9	SYVC_MOUSE	Vars1	Valine--tRNA ligase	1	ADFPAGIPECGTDALR	ADFPAGIPEC(UniMod:4)GTDALR	2	ADFPAGIPEC(UniMod:4)GTDALR2	489127000000	399942000000	491732000000	415028000000	225437000000	315709000000	246029000000		268557000000
P61804	P61804	DAD1_MOUSE	Dad1	Dolichyl-diphosphooligosaccharide--protein glycosyltransferase subunit DAD1	1	ADFQGISPER	ADFQGISPER	2	ADFQGISPER2	11434000000	13405000000	894955	181464000000	121425000000	175754000000	136655000000	14948000000	160793000000
Q9D3A9	Q9D3A9	TTYH1_MOUSE	Ttyh1	Protein tweety homolog 1	1	ADFQLRPVPSGFAPR	ADFQLRPVPSGFAPR	2	ADFQLRPVPSGFAPR2	100836000000	914209	731522	191899000000	192231000000	191804000000	177481000000	170962000000	184564000000
Q9D3A9	Q9D3A9	TTYH1_MOUSE	Ttyh1	Protein tweety homolog 1	1	ADFQLRPVPSGFAPR	ADFQLRPVPSGFAPR	3	ADFQLRPVPSGFAPR3	292527000000	310028000000	255367000000	501045000000	427811000000	492764000000	405326000000	363952000000	381129000000
Q9CRD0	Q9CRD0	OCAD1_MOUSE	Ociad1	OCIA domain-containing protein 1	1	ADFREPNAQVSR	ADFREPNAQVSR	2	ADFREPNAQVSR2	118004			311718	336315	366592	293295	292578	323466
Q9CRD0	Q9CRD0	OCAD1_MOUSE	Ociad1	OCIA domain-containing protein 1	1	ADFREPNAQVSR	ADFREPNAQVSR	3	ADFREPNAQVSR3	529707	381749	406013	954388	843765	869534	812777	880882	800838
O35465	O35465	FKBP8_MOUSE	Fkbp8	Peptidyl-prolyl cis-trans isomerase FKBP8	1	ADFVLAANSYDLAIK	ADFVLAANSYDLAIK	2	ADFVLAANSYDLAIK2	109894000000	122935000000	119402000000	265235000000	221672000000	25016000000	191873000000	211741000000	197951000000
P13597	P13597	ICAM1_MOUSE	Icam1	Intercellular adhesion molecule 1	1	ADGALLPIGVVK	ADGALLPIGVVK	2	ADGALLPIGVVK2	103857000000	126402000000	153709000000	248837000000		235282000000
Q9D1T0	Q9D1T0	LIGO1_MOUSE	Lingo1	Leucine-rich repeat and immunoglobulin-like domain-containing nogo receptor-interacting protein 1	1	ADGDPPPAILWLSPR	ADGDPPPAILWLSPR	2	ADGDPPPAILWLSPR2	321662	384417	306061	274780	313604	233063	125013		101246
Q0VGY8	Q0VGY8	TANC1_MOUSE	Tanc1	Protein TANC1	1	ADGESTAFLCEPR	ADGESTAFLC(UniMod:4)EPR	2	ADGESTAFLC(UniMod:4)EPR2	595255	530000	459669	656630		700366	501491		673306
Q8R2K1	Q8R2K1	FUCM_MOUSE	Fuom	Fucose mutarotase	1	ADGLDIPQLLEAVLR	ADGLDIPQLLEAVLR	2	ADGLDIPQLLEAVLR2	115104	164116		246396		240317	251005		223505
Q8BG39	Q8BG39	SV2B_MOUSE	Sv2b	Synaptic vesicle glycoprotein 2B	1	ADGLGGQADLMAER	ADGLGGQADLMAER	2	ADGLGGQADLMAER2	1652780000000	1110380000000	1364340000000	1723910000000	118410000000	165180000000	1630860000000	189370000000	1767210000000
Q9CW46	Q9CW46	RAVR1_MOUSE	Raver1	Ribonucleoprotein PTB-binding 1	1	ADGQALGDSHLR	ADGQALGDSHLR	3	ADGQALGDSHLR3	618953	787832	621520	978961		110372000000	708824	601164	868541
Q9WVL4	Q9WVL4	GRK1_MOUSE	Grk1	Rhodopsin kinase GRK1	1	ADGQMPDDMK	ADGQMPDDMK	2	ADGQMPDDMK2				866714	965890	871635	11156000000	108822000000	157115000000
Q9WVL4	Q9WVL4	GRK1_MOUSE	Grk1	Rhodopsin kinase GRK1	1	ADGQMPDDMKGITTEEAAPTAK	ADGQMPDDMKGITTEEAAPTAK	3	ADGQMPDDMKGITTEEAAPTAK3	102656000000	850959	828086	264592000000	2356000000	223914000000	396946000000	414287000000	51876000000
Q91ZX7	Q91ZX7	LRP1_MOUSE	Lrp1	Prolow-density lipoprotein receptor-related protein 1	1	ADGSGSVVLR	ADGSGSVVLR	2	ADGSGSVVLR2	254221000000	265079000000	296711000000	183927000000	221612000000	206793000000	128683000000	126763000000	149942000000
Q8BKG3	Q8BKG3	PTK7_MOUSE	Ptk7	Inactive tyrosine-protein kinase 7	1	ADGSSLPEWVTDNAGTLHFAR	ADGSSLPEWVTDNAGTLHFAR	3	ADGSSLPEWVTDNAGTLHFAR3	496859	468144	446679	493089	432729	523549
O08749	O08749	DLDH_MOUSE	Dld	Dihydrolipoyl dehydrogenase, mitochondrial	1	ADGSTQVIDTK	ADGSTQVIDTK	2	ADGSTQVIDTK2	482817000000	579999000000	329743000000	662026000000	452252000000	648378000000	535353000000	592231000000	690746000000
Q7TMY8	Q7TMY8	HUWE1_MOUSE	Huwe1	E3 ubiquitin-protein ligase HUWE1	1	ADGTATAPPPR	ADGTATAPPPR	2	ADGTATAPPPR2	346839	463463	429570	210094	190779
Q8BGF9	Q8BGF9	S2544_MOUSE	Slc25a44	Solute carrier family 25 member 44	1	ADGVAGLYR	ADGVAGLYR	2	ADGVAGLYR2		592704	514692	123524000000		136656000000	102363000000	108454000000	104292000000
P62242	P62242	RS8_MOUSE	Rps8	40S ribosomal protein S8	1	ADGYVLEGK	ADGYVLEGK	1	ADGYVLEGK1			758483	272557	337162	247764	275271	345363	341268
P62242	P62242	RS8_MOUSE	Rps8	40S ribosomal protein S8	1	ADGYVLEGK	ADGYVLEGK	2	ADGYVLEGK2	999796	117092000000	112511000000	280159000000	253287000000	26285000000	226378000000	276822000000	256309000000
P62334	P62334	PRS10_MOUSE	Psmc6	26S proteasome regulatory subunit 10B	1	ADHDFVVQEDFMK	ADHDFVVQEDFMK	2	ADHDFVVQEDFMK2							820094		833402
P62334	P62334	PRS10_MOUSE	Psmc6	26S proteasome regulatory subunit 10B	1	ADHDFVVQEDFMK	ADHDFVVQEDFMK	3	ADHDFVVQEDFMK3				329764		334741	256197	270262	307008
P14206	P14206	RSSA_MOUSE	Rpsa	40S ribosomal protein SA	1	ADHQPLTEASYVNLPTIALCNTDSPLR	ADHQPLTEASYVNLPTIALC(UniMod:4)NTDSPLR	3	ADHQPLTEASYVNLPTIALC(UniMod:4)NTDSPLR3	190841000000	330527000000	181378000000	556681000000	48071000000	55031000000	69496000000	572307000000	491617000000
P14206	P14206	RSSA_MOUSE	Rpsa	40S ribosomal protein SA	1	ADHQPLTEASYVNLPTIALCNTDSPLR	ADHQPLTEASYVNLPTIALC(UniMod:4)NTDSPLR	4	ADHQPLTEASYVNLPTIALC(UniMod:4)NTDSPLR4	156223	390635	572361	463000	537077	639717	369731	361814	512495
Q91VS8	Q91VS8	FARP2_MOUSE	Farp2	FERM, ARHGEF and pleckstrin domain-containing protein 2	1	ADHSAAVENQLSGYLLR	ADHSAAVENQLSGYLLR	3	ADHSAAVENQLSGYLLR3	427615	340343					263371	212598	248676
P23819	P23819	GRIA2_MOUSE	Gria2	Glutamate receptor 2	1	ADIAIAPLTITLVR	ADIAIAPLTITLVR	2	ADIAIAPLTITLVR2	139271000000	125652000000	175863000000	12409000000	115354000000	117702000000	710667	883140	709434
Q9Z2W9	Q9Z2W9	GRIA3_MOUSE	Gria3	Glutamate receptor 3	1	ADIAVAPLTITLVR	ADIAVAPLTITLVR	2	ADIAVAPLTITLVR2	105742000000	938935	125219000000	790843	740056	795698	454196	629869	410538
Q7TSJ2	Q7TSJ2	MAP6_MOUSE	Map6	Microtubule-associated protein 6	1	ADIAVPLVFTK	ADIAVPLVFTK	2	ADIAVPLVFTK2	139882000000	112172000000	21439000000	130298000000	978264	101223000000	676193	664743	725622
P58021	P58021	TM9S2_MOUSE	Tm9sf2	Transmembrane 9 superfamily member 2	1	ADIELFVNR	ADIELFVNR	2	ADIELFVNR2		758738	811776	183246000000	177505000000	188937000000	147371000000	168274000000	195663000000
P61222	P61222	ABCE1_MOUSE	Abce1	ATP-binding cassette sub-family E member 1	1	ADIFMFDEPSSYLDVK	ADIFMFDEPSSYLDVK	2	ADIFMFDEPSSYLDVK2	908571	147791		256298	361254	300696	322021	310822	332311
Q61543	Q61543	GSLG1_MOUSE	Glg1	Golgi apparatus protein 1	1	ADIFVDPVLHTACALDIK	ADIFVDPVLHTAC(UniMod:4)ALDIK	2	ADIFVDPVLHTAC(UniMod:4)ALDIK2	137971	158895	128550	154910	115351	123511			906334
Q61543	Q61543	GSLG1_MOUSE	Glg1	Golgi apparatus protein 1	1	ADIFVDPVLHTACALDIK	ADIFVDPVLHTAC(UniMod:4)ALDIK	3	ADIFVDPVLHTAC(UniMod:4)ALDIK3	180385	223805	230643	260319	258201	237778	131855	692518	158775
Q6PIE5	Q6PIE5	AT1A2_MOUSE	Atp1a2	Sodium/potassium-transporting ATPase subunit alpha-2	1	ADIGIAMGISGSDVSK	ADIGIAMGISGSDVSK	2	ADIGIAMGISGSDVSK2	839046	733673	895325	936096				628759
Q9WV27	Q9WV27	AT1A4_MOUSE	Atp1a4	Sodium/potassium-transporting ATPase subunit alpha-4	1	ADIGIAMGITGSDVSK	ADIGIAMGITGSDVSK	2	ADIGIAMGITGSDVSK2	154215000000	173289000000	205425000000	13796000000	13306000000	134058000000	724792	101125000000
Q6PIC6	Q6PIC6	AT1A3_MOUSE	Atp1a3	Sodium/potassium-transporting ATPase subunit alpha-3	1	ADIGVAMGIAGSDVSK	ADIGVAMGIAGSDVSK	2	ADIGVAMGIAGSDVSK2	68780000000	5876640000000	7165850000000	3802990000000	2588030000000	388240000000	2267030000000	2859910000000	2542550000000
Q6PIC6	Q6PIC6	AT1A3_MOUSE	Atp1a3	Sodium/potassium-transporting ATPase subunit alpha-3	1	ADIGVAMGIAGSDVSK	ADIGVAMGIAGSDVSK	3	ADIGVAMGIAGSDVSK3	243085000000	2168000000	288283000000					122161000000
Q8VDN2	Q8VDN2	AT1A1_MOUSE	Atp1a1	Sodium/potassium-transporting ATPase subunit alpha-1	1	ADIGVAMGIVGSDVSK	ADIGVAMGIVGSDVSK	2	ADIGVAMGIVGSDVSK2	1678930000000	1551850000000	2036260000000	1365440000000	77208000000	1332670000000	656085000000	824247000000	729797000000
Q8VDN2	Q8VDN2	AT1A1_MOUSE	Atp1a1	Sodium/potassium-transporting ATPase subunit alpha-1	1	ADIGVAMGIVGSDVSK	ADIGVAMGIVGSDVSK	3	ADIGVAMGIVGSDVSK3	329081000000	293908000000	399601000000	282032000000	155202000000	269556000000	124089000000	164497000000	144568000000
Q8BMD6	Q8BMD6	TM260_MOUSE	Tmem260	Transmembrane protein 260	1	ADIIAALK	ADIIAALK	2	ADIIAALK2				282664	282661	276744	240058	199880	251805
Q91VR2	Q91VR2	ATPG_MOUSE	Atp5f1c	ATP synthase subunit gamma, mitochondrial	1	ADIKAPEDK	ADIKAPEDK	2	ADIKAPEDK2				830766	698853	880210	724849	789376	690378
Q9D0E1	Q9D0E1	HNRPM_MOUSE	Hnrnpm	Heterogeneous nuclear ribonucleoprotein M	1	ADILEDKDGK	ADILEDKDGK	2	ADILEDKDGK2	148041000000	179838000000	995205	374236000000	433178000000	38842000000	416281000000	398565000000	331726000000
Q8BU03	Q8BU03	PWP2_MOUSE	Pwp2	Periodic tryptophan protein 2 homolog	1	ADILQREK	ADILQREK	2	ADILQREK2	634452	842322		801680	436707	697004	346445	533918
Q8VE62	Q8VE62	PAIP1_MOUSE	Paip1	Polyadenylate-binding protein-interacting protein 1	1	ADILQVGLR	ADILQVGLR	2	ADILQVGLR2	601802	575619	568075	997418	687615	921530	905318		972869
Q8VHI5	Q8VHI5	VITRN_MOUSE	Vit	Vitrin	1	ADILSAIR	ADILSAIR	2	ADILSAIR2	428492	345636	321393					243478
Q61503	Q61503	5NTD_MOUSE	Nt5e	5'-nucleotidase	1	ADINQWR	ADINQWR	2	ADINQWR2	274461000000	253937000000	143954000000	33279000000	402679000000	310327000000	395954000000	450143000000	421036000000
Q8VE22	Q8VE22	RT23_MOUSE	Mrps23	28S ribosomal protein S23, mitochondrial	1	ADIQDIFYQEDQIR	ADIQDIFYQEDQIR	2	ADIQDIFYQEDQIR2	187955	314741	186659	381704	408760	386084	344863	369066	358276
P10649	P10649	GSTM1_MOUSE	Gstm1	Glutathione S-transferase Mu 1	1	ADIVENQVMDTR	ADIVENQVMDTR	2	ADIVENQVMDTR2	246349		267274	643249	550029	609934	551920	441656	522643
Q3UHJ0	Q3UHJ0;Q91Z96	AAK1_MOUSE	Aak1	AP2-associated protein kinase 1	0	ADIWALGCLLYK	ADIWALGC(UniMod:4)LLYK	2	ADIWALGC(UniMod:4)LLYK2	445024	646013	508032	444178	399298	477902	328212	258568	308534
Q99KH8	Q99JT2;Q99KH8;Q9Z2W1	STK24_MOUSE	Stk24	Serine/threonine-protein kinase 24	0	ADIWSLGITAIELAK	ADIWSLGITAIELAK	2	ADIWSLGITAIELAK2				236700	238275		198036		205586
Q3TZZ7	Q3TZZ7	ESYT2_MOUSE	Esyt2	Extended synaptotagmin-2	1	ADKDQASDGLSSALLILYLDSAR	ADKDQASDGLSSALLILYLDSAR	3	ADKDQASDGLSSALLILYLDSAR3	139346	135949	747468	384674	151553	100264			558962
Q8K0U4	Q8K0U4	HS12A_MOUSE	Hspa12a	Heat shock 70 kDa protein 12A	1	ADKEAGGGDAGPR	ADKEAGGGDAGPR	3	ADKEAGGGDAGPR3	138787	176087	156674		206350		136808	157473	188393
P60755	P60755	MDGA2_MOUSE	Mdga2	MAM domain-containing glycosylphosphatidylinositol anchor protein 2	1	ADKEVAMPDGTMQMESYDGTLR	ADKEVAMPDGTMQMESYDGTLR	3	ADKEVAMPDGTMQMESYDGTLR3	788306	677609	706050	631622		591101	286036	472189
P56480	P56480	ATPB_MOUSE	Atp5f1b	ATP synthase subunit beta, mitochondrial	1	ADKLAEEHGS	ADKLAEEHGS	2	ADKLAEEHGS2	291217	316161	345195	11927000000	124983000000	139975000000	154639000000	133235000000	191987000000
Q68FL6	Q68FL6	SYMC_MOUSE	Mars1	Methionine--tRNA ligase, cytoplasmic	1	ADKNQVAAEVAK	ADKNQVAAEVAK	3	ADKNQVAAEVAK3	11323000000	120088000000	743535	120663000000		118313000000	416891	687981	569478
Q5IRJ6	Q5IRJ6	ZNT9_MOUSE	Slc30a9	Zinc transporter 9	1	ADKVPSLTQTVENIGAELK	ADKVPSLTQTVENIGAELK	3	ADKVPSLTQTVENIGAELK3				386193	463758	358896	333214		313175
Q9JHU4	Q9JHU4	DYHC1_MOUSE	Dync1h1	Cytoplasmic dynein 1 heavy chain 1	1	ADLAAVEAK	ADLAAVEAK	1	ADLAAVEAK1	495945	499078	770623	553851	503960	444990	253084	290637	296775
Q9JHU4	Q9JHU4	DYHC1_MOUSE	Dync1h1	Cytoplasmic dynein 1 heavy chain 1	1	ADLAAVEAK	ADLAAVEAK	2	ADLAAVEAK2	601839000000	590281000000	810823000000	555609000000	455911000000	518838000000	23547000000	302238000000	258401000000
Q8VBX6	Q8VBX6	MPDZ_MOUSE	Mpdz	Multiple PDZ domain protein	1	ADLALIDTPDAESIAESR	ADLALIDTPDAESIAESR	2	ADLALIDTPDAESIAESR2	961955	763405	989171	737629	611321	718589	447542	367866	456820
Q8VBX6	Q8VBX6	MPDZ_MOUSE	Mpdz	Multiple PDZ domain protein	1	ADLALIDTPDAESIAESR	ADLALIDTPDAESIAESR	3	ADLALIDTPDAESIAESR3	413933	585593	440415			605587			515228
Q9ERA6	Q9ERA6	TFP11_MOUSE	Tfip11	Tuftelin-interacting protein 11	1	ADLAVAIVYPLVK	ADLAVAIVYPLVK	2	ADLAVAIVYPLVK2	356860	289952	378149	386524	392205	384904	283733	346061	294835
P39087	P39087	GRIK2_MOUSE	Grik2	Glutamate receptor ionotropic, kainate 2	1	ADLAVAPLAITYVR	ADLAVAPLAITYVR	2	ADLAVAPLAITYVR2	427510	351618	626221	378368	440213	364282	207754		236378
Q60934	Q60934	GRIK1_MOUSE	Grik1	Glutamate receptor ionotropic, kainate 1	1	ADLAVAPLTITYVR	ADLAVAPLTITYVR	2	ADLAVAPLTITYVR2	683845	744256	637070	607307	860036	503013	415194	671974	292748
G5E870	G5E870	TRIPC_MOUSE	Trip12	E3 ubiquitin-protein ligase TRIP12	1	ADLCLWR	ADLC(UniMod:4)LWR	2	ADLC(UniMod:4)LWR2	304302	249970	281328	408168	300205	436719
Q91V41	Q91V41	RAB14_MOUSE	Rab14	Ras-related protein Rab-14	1	ADLEAQR	ADLEAQR	2	ADLEAQR2	313139	223524	382902	533526	398089	410050	452270	414430	540010
Q91V41	Q91V41	RAB14_MOUSE	Rab14	Ras-related protein Rab-14	1	ADLEAQRDVTYEEAK	ADLEAQRDVTYEEAK	2	ADLEAQRDVTYEEAK2				141957			853077	148606	155953
Q61781	Q61781	K1C14_MOUSE	Krt14	Keratin, type I cytoskeletal 14	1	ADLEMQIESLKEELAYLK	ADLEMQIESLKEELAYLK	3	ADLEMQIESLKEELAYLK3	158711	268369	116822	182635	150841	226012	156969	213793	240169
Q4KMM3	Q4KMM3	OXR1_MOUSE	Oxr1	Oxidation resistance protein 1	1	ADLEPESFRPNLSDPSELLLPDQIEK	ADLEPESFRPNLSDPSELLLPDQIEK	3	ADLEPESFRPNLSDPSELLLPDQIEK3	113444000000	133372000000	149536000000	992635	705734	102735000000	665029	479097	682520
Q5XG71	Q5XG71	UTP20_MOUSE	Utp20	Small subunit processome component 20 homolog	1	ADLFPILMR	ADLFPILMR	2	ADLFPILMR2	212157	151899	157653	175961	146413	180116	119224	326464	809371
Q6PHU5	Q6PHU5	SORT_MOUSE	Sort1	Sortilin	1	ADLGALELWR	ADLGALELWR	2	ADLGALELWR2	107482000000	137108000000	122425000000	108129000000	103476000000	100643000000	501851	735469	624543
O35681	O35681	SYT3_MOUSE	Syt3	Synaptotagmin-3	1	ADLGELNFSLCYLPTAGR	ADLGELNFSLC(UniMod:4)YLPTAGR	2	ADLGELNFSLC(UniMod:4)YLPTAGR2	878775	876211	772604	151487	125630	182959	965258	130438	146375
P62897	P62897	CYC_MOUSE	Cycs	Cytochrome c, somatic	1	ADLIAYLK	ADLIAYLK	1	ADLIAYLK1	236682	226457	191953	453621	375791	394374	248605	281982	388674
P62897	P62897	CYC_MOUSE	Cycs	Cytochrome c, somatic	1	ADLIAYLK	ADLIAYLK	2	ADLIAYLK2	108859000000	142698000000	132919000000	227483000000	176128000000	194174000000	950590	123542000000	135353000000
P62897	P62897	CYC_MOUSE	Cycs	Cytochrome c, somatic	1	ADLIAYLKK	ADLIAYLKK	2	ADLIAYLKK2	106567000000	122995000000	893925	159524000000	150277000000	144345000000	715942	107111000000	111337000000
Q9WUA2	Q9WUA2	SYFB_MOUSE	Farsb	Phenylalanine--tRNA ligase beta subunit	1	ADLINKK	ADLINKK	2	ADLINKK2				156165	132576	189772	159584	313983	325801
P07901	P07901;P11499	HS90A_MOUSE	Hsp90aa1	Heat shock protein HSP 90-alpha	0	ADLINNLGTIAK	ADLINNLGTIAK	2	ADLINNLGTIAK2	2911810000000	3080210000000	2420890000000	3096860000000	2310530000000	2669890000000	1820940000000	181560000000	1889920000000
Q99J39	Q99J39	DCMC_MOUSE	Mlycd	Malonyl-CoA decarboxylase, mitochondrial	1	ADLLEAQALK	ADLLEAQALK	2	ADLLEAQALK2	526979	649884	606242	109797000000	956501	106629000000	899981	100154000000	113271000000
Q8K3K8	Q8K3K8	OPTN_MOUSE	Optn	Optineurin	1	ADLLGIVSELQLK	ADLLGIVSELQLK	2	ADLLGIVSELQLK2	543771	130983		164119	253378	252403	214407	155119	228598
Q6URW6	Q6URW6	MYH14_MOUSE	Myh14	Myosin-14	1	ADLLLEPCSHYR	ADLLLEPC(UniMod:4)SHYR	2	ADLLLEPC(UniMod:4)SHYR2	128178000000	125247000000	163481000000	106814000000	117263000000	114027000000	523394	728497	505909
Q6URW6	Q6URW6	MYH14_MOUSE	Myh14	Myosin-14	1	ADLLLEPCSHYR	ADLLLEPC(UniMod:4)SHYR	3	ADLLLEPC(UniMod:4)SHYR3	162142000000	148393000000	195597000000	14092000000	962709	154919000000	542538	787099	586522
Q8JZN7	Q8JZN7	MIRO2_MOUSE	Rhot2	Mitochondrial Rho GTPase 2	1	ADLPEGVAPPGLSPAEFCR	ADLPEGVAPPGLSPAEFC(UniMod:4)R	2	ADLPEGVAPPGLSPAEFC(UniMod:4)R2	889317	116996000000	955612	174109000000	143733000000	146523000000	115524000000	117473000000	103435000000
Q8JZN7	Q8JZN7	MIRO2_MOUSE	Rhot2	Mitochondrial Rho GTPase 2	1	ADLPEGVAPPGLSPAEFCR	ADLPEGVAPPGLSPAEFC(UniMod:4)R	3	ADLPEGVAPPGLSPAEFC(UniMod:4)R3	905902	134895000000	105588000000	15855000000	123803000000	145981000000	844493	126339000000	807497
Q8JZN7	Q8JZN7	MIRO2_MOUSE	Rhot2	Mitochondrial Rho GTPase 2	1	ADLPEGVAPPGLSPAEFCRR	ADLPEGVAPPGLSPAEFC(UniMod:4)RR	3	ADLPEGVAPPGLSPAEFC(UniMod:4)RR3	559168	122618000000	357890	163875000000	175231000000	142027000000	140712000000	13956000000	116777000000
Q3UTJ2	Q3UTJ2	SRBS2_MOUSE	Sorbs2	Sorbin and SH3 domain-containing protein 2	1	ADLPGSSSTFTK	ADLPGSSSTFTK	2	ADLPGSSSTFTK2	12884000000	138621000000	121648000000	28561000000	269336000000	28922000000	172599000000	199623000000	164168000000
P54822	P54822	PUR8_MOUSE	Adsl	Adenylosuccinate lyase	1	ADLPTLGFTHFQPAQLTTVGK	ADLPTLGFTHFQPAQLTTVGK	3	ADLPTLGFTHFQPAQLTTVGK3				524604	450065	424250	422004	297140	259766
Q9JM96	Q9JM96	BORG4_MOUSE	Cdc42ep4	Cdc42 effector protein 4	1	ADLTAEMISAPLGDFR	ADLTAEMISAPLGDFR	2	ADLTAEMISAPLGDFR2		100637		253320	286933	224408	276561		341472
Q9JJ28	Q9JJ28	FLII_MOUSE	Flii	Protein flightless-1 homolog	1	ADLTALFLPR	ADLTALFLPR	2	ADLTALFLPR2	535635	513637	768898	629571	424041	571445	244358	183259	258200
Q8BIJ6	Q8BIJ6	SYIM_MOUSE	Iars2	Isoleucine--tRNA ligase, mitochondrial	1	ADLYLEGK	ADLYLEGK	1	ADLYLEGK1	439377	261136	539392	241401	191661	202609	163047	136446	254387
Q8BIJ6	Q8BIJ6	SYIM_MOUSE	Iars2	Isoleucine--tRNA ligase, mitochondrial	1	ADLYLEGK	ADLYLEGK	2	ADLYLEGK2	227224000000	245906000000	3192000000	193251000000	156148000000	200541000000	126614000000	144753000000	163912000000
Q8BIJ6	Q8BIJ6	SYIM_MOUSE	Iars2	Isoleucine--tRNA ligase, mitochondrial	1	ADLYLEGKDQLGGWFQSSLLTSVATR	ADLYLEGKDQLGGWFQSSLLTSVATR	3	ADLYLEGKDQLGGWFQSSLLTSVATR3	187391	144190	107169	113472		111973			186145
Q06335	Q06335	APLP2_MOUSE	Aplp2	Amyloid beta precursor like protein 2	1	ADMDQFTSSISENPVDVR	ADMDQFTSSISENPVDVR	2	ADMDQFTSSISENPVDVR2	441136	234816	489237	372846	237898	308602	162482		221223
Q8BMS1	Q8BMS1	ECHA_MOUSE	Hadha	Trifunctional enzyme subunit alpha, mitochondrial	1	ADMVIEAVFEDLGVK	ADMVIEAVFEDLGVK	2	ADMVIEAVFEDLGVK2	427176	527107	435166	114234000000	106339000000	988502	905401	105587000000	902495
Q8BMS1	Q8BMS1	ECHA_MOUSE	Hadha	Trifunctional enzyme subunit alpha, mitochondrial	1	ADMVIEAVFEDLGVK	ADMVIEAVFEDLGVK	3	ADMVIEAVFEDLGVK3	121660	103826	89013	325449	312286	319403	283023	337601	282558
P58544	P58544	BTBD1_MOUSE	Btbd1	BTB/POZ domain-containing protein 1	1	ADNAFMLLTQAR	ADNAFMLLTQAR	2	ADNAFMLLTQAR2			778119	180557		240654	210832		200821
Q0VGY8	Q0VGY8	TANC1_MOUSE	Tanc1	Protein TANC1	1	ADNEPSCSPAAQELLTR	ADNEPSC(UniMod:4)SPAAQELLTR	2	ADNEPSC(UniMod:4)SPAAQELLTR2	193511		269328	127144
Q9D0F9	Q9D0F9	PGM1_MOUSE	Pgm1	Phosphoglucomutase-1	1	ADNFEYSDPVDGSISK	ADNFEYSDPVDGSISK	2	ADNFEYSDPVDGSISK2	540744	696491	578233	198759000000	17394000000	16674000000	163189000000	143639000000	154087000000
Q7TN98	Q7TN98	CPEB4_MOUSE	Cpeb4	Cytoplasmic polyadenylation element-binding protein 4	1	ADNIFPFPERPR	ADNIFPFPERPR	3	ADNIFPFPERPR3	784779	766558	647715	593379	591238	654125	481013	508865	449661
Q9JHU9	Q9JHU9	INO1_MOUSE	Isyna1	Inositol-3-phosphate synthase 1	1	ADNLIPGTR	ADNLIPGTR	2	ADNLIPGTR2		825825	480132	124573000000	186117000000	153133000000	107599000000	728615	952392
Q8K1S4	Q8K1S4	UNC5A_MOUSE	Unc5a	Netrin receptor UNC5A	1	ADNPHLLTIQPDLSTTTTTYQGSLCPR	ADNPHLLTIQPDLSTTTTTYQGSLC(UniMod:4)PR	3	ADNPHLLTIQPDLSTTTTTYQGSLC(UniMod:4)PR3	288223	257208	262691	191484	306477	119054	216343		250242
Q80UJ7	Q80UJ7	RB3GP_MOUSE	Rab3gap1	Rab3 GTPase-activating protein catalytic subunit	1	ADNPQCLLGDFVTEFLK	ADNPQC(UniMod:4)LLGDFVTEFLK	2	ADNPQC(UniMod:4)LLGDFVTEFLK2	557292	461021	73986			518282	398036
Q80T74	Q80T74	KLH29_MOUSE	Klhl29	Kelch-like protein 29	1	ADNQSQGLTTSIR	ADNQSQGLTTSIR	2	ADNQSQGLTTSIR2	235051	565250	534595	458941	322329	400439	142947	160617	217896
Q8CBY3	Q8CBY3	LENG8_MOUSE	Leng8	Leukocyte receptor cluster member 8 homolog	1	ADPCVAHALALR	ADPC(UniMod:4)VAHALALR	3	ADPC(UniMod:4)VAHALALR3	633308	168364	138638			139770	147338
Q9Z1F9	Q9Z1F9	SAE2_MOUSE	Uba2	SUMO-activating enzyme subunit 2	1	ADPEAAWEPTEAEAR	ADPEAAWEPTEAEAR	2	ADPEAAWEPTEAEAR2	654951	636805	517426	798117	847634	654678	465101	620011	481111
Q8K009	Q8K009	AL1L2_MOUSE	Aldh1l2	Mitochondrial 10-formyltetrahydrofolate dehydrogenase	1	ADPLALAAEK	ADPLALAAEK	2	ADPLALAAEK2			167700			692708
P56716	P56716	RP1_MOUSE	Rp1	Oxygen-regulated protein 1	1	ADPLASLK	ADPLASLK	2	ADPLASLK2	149127000000	127706000000	123986000000	680532	850970	769697	381449	650201	703435
Q8R0Y6	Q8R0Y6	AL1L1_MOUSE	Aldh1l1	Cytosolic 10-formyltetrahydrofolate dehydrogenase	1	ADPLGLEAEKDGVPVFK	ADPLGLEAEKDGVPVFK	3	ADPLGLEAEKDGVPVFK3	403347	455293	503938	490405
Q3UDW8	Q3UDW8	HGNAT_MOUSE	Hgsnat	Heparan-alpha-glucosaminide N-acetyltransferase	1	ADPLSADYQPETR	ADPLSADYQPETR	2	ADPLSADYQPETR2	321108	253247	201244	595658	638981	473639	476250	475031	507393
Q9Z1X4	Q9Z1X4	ILF3_MOUSE	Ilf3	Interleukin enhancer-binding factor 3	1	ADPPQAMNALMR	ADPPQAMNALMR	2	ADPPQAMNALMR2	210031000000	118518000000	1357000000	148178000000	12409000000	141278000000	811976	109027000000	108877000000
Q9DB05	Q9DB05	SNAA_MOUSE	Napa	Alpha-soluble NSF attachment protein	1	ADPQEAINCLMR	ADPQEAINC(UniMod:4)LMR	2	ADPQEAINC(UniMod:4)LMR2	485622	465734	573530	827749	519329	733449	100582000000	876147	815677
P28663	P28663	SNAB_MOUSE	Napb	Beta-soluble NSF attachment protein	1	ADPQEAINCLNAAIDIYTDMGR	ADPQEAINC(UniMod:4)LNAAIDIYTDMGR	3	ADPQEAINC(UniMod:4)LNAAIDIYTDMGR3	115940		526774	242711	109143	232984	397083	408918	338520
Q9CTY5	Q9CTY5	MICU3_MOUSE	Micu3	Calcium uptake protein 3, mitochondrial	1	ADPSELAAPELEDPPR	ADPSELAAPELEDPPR	2	ADPSELAAPELEDPPR2	226336000000	163686000000	200329000000	14285000000	142105000000	134773000000	960825	11569000000	109212000000
Q9CTY5	Q9CTY5	MICU3_MOUSE	Micu3	Calcium uptake protein 3, mitochondrial	1	ADPSELAAPELEDPPRGR	ADPSELAAPELEDPPRGR	2	ADPSELAAPELEDPPRGR2	203225	171689	137017	132354	175540	109970	126482	153830	126330
Q9CTY5	Q9CTY5	MICU3_MOUSE	Micu3	Calcium uptake protein 3, mitochondrial	1	ADPSELAAPELEDPPRGR	ADPSELAAPELEDPPRGR	3	ADPSELAAPELEDPPRGR3	862210	995887	772438	664531	764989	577938	460691		541998
Q6Y7W8	Q6Y7W8	GGYF2_MOUSE	Gigyf2	GRB10-interacting GYF protein 2	1	ADPSLLGFSVNASSER	ADPSLLGFSVNASSER	2	ADPSLLGFSVNASSER2	741879	861217	751869	821494	916873	812185	669322	535090	694544
Q8R3I2	Q8R3I2	MBOA2_MOUSE	Mboat2	Lysophospholipid acyltransferase 2	1	ADPSPNAAVTEK	ADPSPNAAVTEK	2	ADPSPNAAVTEK2				736796	553244	763625	603519	571053	595988
P18654	P18653;P18654;Q9WUT3	KS6A3_MOUSE	Rps6ka3	Ribosomal protein S6 kinase alpha-3	0	ADPSQFELLK	ADPSQFELLK	2	ADPSQFELLK2			277489	558786				318310	308215
Q9EPU4	Q9EPU4	CPSF1_MOUSE	Cpsf1	Cleavage and polyadenylation specificity factor subunit 1	1	ADPTHWCLLVR	ADPTHWC(UniMod:4)LLVR	3	ADPTHWC(UniMod:4)LLVR3	467912	651104	234165	476717	396841	549162	498774	438683	407113
O35600	O35600	ABCA4_MOUSE	Abca4	Retinal-specific phospholipid-transporting ATPase ABCA4	1	ADPVEDFR	ADPVEDFR	1	ADPVEDFR1	458708000000			237464000000	396475000000		272697000000		391125000000
O35600	O35600	ABCA4_MOUSE	Abca4	Retinal-specific phospholipid-transporting ATPase ABCA4	1	ADPVEDFR	ADPVEDFR	2	ADPVEDFR2	2053930000000	1780570000000	1332980000000	845406000000	1014160000000	829138000000	730779000000	954891000000	1016770000000
P62880	P62880	GBB2_MOUSE	Gnb2	Guanine nucleotide-binding protein G(I)/G(S)/G(T) subunit beta-2	1	ADQELLMYSHDNIICGITSVAFSR	ADQELLMYSHDNIIC(UniMod:4)GITSVAFSR	3	ADQELLMYSHDNIIC(UniMod:4)GITSVAFSR3	136708000000	154941000000	150656000000	333409000000	251033000000	381192000000	353686000000	342076000000	340565000000
P62874	P62874	GBB1_MOUSE	Gnb1	Guanine nucleotide-binding protein G(I)/G(S)/G(T) subunit beta-1	1	ADQELMTYSHDNIICGITSVSFSK	ADQELMTYSHDNIIC(UniMod:4)GITSVSFSK	3	ADQELMTYSHDNIIC(UniMod:4)GITSVSFSK3	542586000000	47014000000	648037000000	859886000000	600621000000	812155000000	1455510000000	1049590000000	1352050000000
P62874	P62874	GBB1_MOUSE	Gnb1	Guanine nucleotide-binding protein G(I)/G(S)/G(T) subunit beta-1	1	ADQELMTYSHDNIICGITSVSFSK	ADQELMTYSHDNIIC(UniMod:4)GITSVSFSK	4	ADQELMTYSHDNIIC(UniMod:4)GITSVSFSK4	606855			188862			228958	201437	285852
Q61011	Q61011	GBB3_MOUSE	Gnb3	Guanine nucleotide-binding protein G(I)/G(S)/G(T) subunit beta-3	1	ADQELTAYSQESIICGITSVAFSLSGR	ADQELTAYSQESIIC(UniMod:4)GITSVAFSLSGR	3	ADQELTAYSQESIIC(UniMod:4)GITSVAFSLSGR3	471064	537270	119035000000	140673000000		109566000000	128915000000		915387
P20357	P20357	MTAP2_MOUSE	Map2	Microtubule-associated protein 2	1	ADQGLDFAATK	ADQGLDFAATK	2	ADQGLDFAATK2	128418000000	115221000000	138444000000	895100	122756000000	105785000000	812598	873004	100183000000
P20357	P20357	MTAP2_MOUSE	Map2	Microtubule-associated protein 2	1	ADQGLDFAATKAEPSQLDIK	ADQGLDFAATKAEPSQLDIK	3	ADQGLDFAATKAEPSQLDIK3			382884			295952
Q9QXY6	Q9QXY6;Q9WVK4	EHD3_MOUSE	Ehd3	EH domain-containing protein 3	0	ADQIETQQLMR	ADQIETQQLMR	2	ADQIETQQLMR2			514923	10503000000	854643	927290	108179000000	978095	12204000000
P60879	P60879	SNP25_MOUSE	Snap25	Synaptosomal-associated protein 25	1	ADQLADESLESTR	ADQLADESLESTR	2	ADQLADESLESTR2	104467000000	964903	999150	994593	10609000000	104663000000	817037	999302	905152
P60879	P60879	SNP25_MOUSE	Snap25	Synaptosomal-associated protein 25	1	ADQLADESLESTRR	ADQLADESLESTRR	2	ADQLADESLESTRR2	602519	449344	597239	510632	578927	460589	468449	514163	456964
P60879	P60879	SNP25_MOUSE	Snap25	Synaptosomal-associated protein 25	1	ADQLADESLESTRR	ADQLADESLESTRR	3	ADQLADESLESTRR3	459514000000	441473000000	367000000	444517000000	490528000000	41883000000	432153000000	397327000000	316503000000
B1AZI6	B1AZI6	THOC2_MOUSE	Thoc2	THO complex subunit 2	1	ADQLDYENFR	ADQLDYENFR	2	ADQLDYENFR2	599281	419891	438032	293999
P63321	P63321	RALA_MOUSE	Rala	Ras-related protein Ral-A	1	ADQWNVNYVETSAK	ADQWNVNYVETSAK	2	ADQWNVNYVETSAK2	500104	691514	599352	146486000000	14689000000	154608000000	138935000000	146286000000	12645000000
P62264	P62264	RS14_MOUSE	Rps14	40S ribosomal protein S14	1	ADRDESSPYAAMLAAQDVAQR	ADRDESSPYAAMLAAQDVAQR	3	ADRDESSPYAAMLAAQDVAQR3	623960	538235	506426	967682	637653	107793000000	960314	958753	105454000000
P62881	P62881	GNB5_MOUSE	Gnb5	Guanine nucleotide-binding protein subunit beta-5	1	ADREVAIYSK	ADREVAIYSK	2	ADREVAIYSK2	738569	680156	856921	131112000000	183972000000	151497000000	193118000000	165693000000	217389000000
Q8BNW9	Q8BNW9	KBTBB_MOUSE	Kbtbd11	Kelch repeat and BTB domain-containing protein 11	1	ADRWTAVAPLPR	ADRWTAVAPLPR	3	ADRWTAVAPLPR3	113943000000	1162000000	11782000000	108019000000	695977	965304	539961	376602	637866
O35098	O35098	DPYL4_MOUSE	Dpysl4	Dihydropyrimidinase-related protein 4	1	ADSAACCDYSLHVDIPR	ADSAAC(UniMod:4)C(UniMod:4)DYSLHVDIPR	2	ADSAAC(UniMod:4)C(UniMod:4)DYSLHVDIPR2				930369			129552	645632	137269
O35098	O35098	DPYL4_MOUSE	Dpysl4	Dihydropyrimidinase-related protein 4	1	ADSAACCDYSLHVDIPR	ADSAAC(UniMod:4)C(UniMod:4)DYSLHVDIPR	3	ADSAAC(UniMod:4)C(UniMod:4)DYSLHVDIPR3				715530	638886	644764	698272	678479	723258
Q8BZR9	Q8BZR9	NCBP3_MOUSE	Ncbp3	Nuclear cap-binding protein subunit 3	1	ADSISTSNIK	ADSISTSNIK	2	ADSISTSNIK2	4088000000	488038000000	253899000000	579222000000	589943000000	662807000000	802437000000	668861000000	913156000000
Q9DBC3	Q9DBC3	CMTR1_MOUSE	Cmtr1	Cap-specific mRNA (nucleoside-2'-O-)-methyltransferase 1	1	ADSLVEGTSSR	ADSLVEGTSSR	2	ADSLVEGTSSR2	142544000000	166887000000	115221000000	125707000000	148377000000	135388000000	870212	100398000000	867962
Q5SVR0	Q5SVR0	TBC9B_MOUSE	Tbc1d9b	TBC1 domain family member 9B	1	ADSSSVLPSPLSISTK	ADSSSVLPSPLSISTK	2	ADSSSVLPSPLSISTK2		155678	216303
Q7TQ95	Q7TQ95	LNP_MOUSE	Lnpk	Endoplasmic reticulum junction formation protein lunapark	1	ADSVPNLEPSEESLVTK	ADSVPNLEPSEESLVTK	2	ADSVPNLEPSEESLVTK2	715539	695517	578121	148165000000	150342000000	1404000000	137305000000	135985000000	150862000000
Q9EPU0	Q9EPU0	RENT1_MOUSE	Upf1	Regulator of nonsense transcripts 1	1	ADSVVVLLCR	ADSVVVLLC(UniMod:4)R	2	ADSVVVLLC(UniMod:4)R2	379597000000	493236000000	433359000000	310455000000	253697000000	331647000000	202443000000	195071000000	20728000000
Q4VBE4	Q4VBE4	EGFLA_MOUSE	Egflam	Pikachurin	1	ADSYICLCPLGFR	ADSYIC(UniMod:4)LC(UniMod:4)PLGFR	2	ADSYIC(UniMod:4)LC(UniMod:4)PLGFR2	362889	782812	223440	580139	745938	628962	680311	660443	595917
A2AJ15	A2AJ15	MA1B1_MOUSE	Man1b1	Endoplasmic reticulum mannosyl-oligosaccharide 1,2-alpha-mannosidase	1	ADSYYEYLLK	ADSYYEYLLK	2	ADSYYEYLLK2			357009			573186
P16332	P16332	MUTA_MOUSE	Mmut	Methylmalonyl-CoA mutase, mitochondrial	1	ADTLDLPEELPGVKPFTR	ADTLDLPEELPGVKPFTR	2	ADTLDLPEELPGVKPFTR2	299377	363043	289656	584169	673326	619032	512173	414014	674914
P16332	P16332	MUTA_MOUSE	Mmut	Methylmalonyl-CoA mutase, mitochondrial	1	ADTLDLPEELPGVKPFTR	ADTLDLPEELPGVKPFTR	3	ADTLDLPEELPGVKPFTR3	190287000000	193644000000	160077000000	437643000000	369348000000	397321000000	294992000000	319416000000	320728000000
P54775	P54775	PRS6B_MOUSE	Psmc4	26S proteasome regulatory subunit 6B	1	ADTLDPALLRPGR	ADTLDPALLRPGR	2	ADTLDPALLRPGR2	207610		213487	752351	865864	751747	870447	778542	861152
P54775	P54775	PRS6B_MOUSE	Psmc4	26S proteasome regulatory subunit 6B	1	ADTLDPALLRPGR	ADTLDPALLRPGR	3	ADTLDPALLRPGR3	901926	911130	920543	285042000000	311705000000	267402000000	310796000000	26411000000	261883000000
Q80UG5	Q80UG5	SEPT9_MOUSE	Septin9	Septin-9	1	ADTLTLEER	ADTLTLEER	2	ADTLTLEER2		954153	792170	158402000000	177569000000	163028000000	147213000000	12416000000	151847000000
O55131	O55131	SEPT7_MOUSE	Septin7	Septin-7	1	ADTLTPEECQQFK	ADTLTPEEC(UniMod:4)QQFK	2	ADTLTPEEC(UniMod:4)QQFK2	605378	537235	707513	149611000000	143385000000	163138000000	160804000000	125841000000	177034000000
O55131	O55131	SEPT7_MOUSE	Septin7	Septin-7	1	ADTLTPEECQQFKK	ADTLTPEEC(UniMod:4)QQFKK	2	ADTLTPEEC(UniMod:4)QQFKK2	860421	748903	819795	346613000000	31465000000	319976000000	449596000000	267702000000	403167000000
O55131	O55131	SEPT7_MOUSE	Septin7	Septin-7	1	ADTLTPEECQQFKK	ADTLTPEEC(UniMod:4)QQFKK	3	ADTLTPEEC(UniMod:4)QQFKK3	933535	914161	737641	344984000000	290591000000	34034000000	403507000000	264976000000	370818000000
P28661	P28661	SEPT4_MOUSE	Septin4	Septin-4	1	ADTLTPPEVDR	ADTLTPPEVDR	2	ADTLTPPEVDR2	13632000000	153496000000	11517000000	400031000000	440336000000	388301000000	50288000000	413948000000	434573000000
P28661	P28661	SEPT4_MOUSE	Septin4	Septin-4	1	ADTLTPPEVDRK	ADTLTPPEVDRK	2	ADTLTPPEVDRK2				186170	274766	151275	273387	218733	221112
Q64324	Q64324	STXB2_MOUSE	Stxbp2	Syntaxin-binding protein 2	1	ADTPSLGEGPEK	ADTPSLGEGPEK	2	ADTPSLGEGPEK2	275575	413660	300755	792954	962835	820081	725459	717525	839861
Q5F2E7	Q5F2E7	NUFP2_MOUSE	Nufip2	FMR1-interacting protein NUFIP2	1	ADTSSQGALVFLSK	ADTSSQGALVFLSK	2	ADTSSQGALVFLSK2	279774	240192	254133	397305	347092	287359	169634	170436	243512
P23818	P23818	GRIA1_MOUSE	Gria1	Glutamate receptor 1	1	ADVAVAPLTITLVR	ADVAVAPLTITLVR	2	ADVAVAPLTITLVR2	568695	607792	895926	575313	457359	501317	283155	315298	286517
Q3UHJ0	Q3UHJ0	AAK1_MOUSE	Aak1	AP2-associated protein kinase 1	1	ADVAVESLIPGLEPPVAQR	ADVAVESLIPGLEPPVAQR	2	ADVAVESLIPGLEPPVAQR2	250924		324828	205151		185677			193578
Q3UHJ0	Q3UHJ0	AAK1_MOUSE	Aak1	AP2-associated protein kinase 1	1	ADVAVESLIPGLEPPVAQR	ADVAVESLIPGLEPPVAQR	3	ADVAVESLIPGLEPPVAQR3	725326	967215	103654			660696	867531
Q9CR00	Q9CR00	PSMD9_MOUSE	Psmd9	26S proteasome non-ATPase regulatory subunit 9	1	ADVDLYQVR	ADVDLYQVR	2	ADVDLYQVR2				706381	812539	646468	823743	579833	562316
Q8K1H1	Q8K1H1	TDRD7_MOUSE	Tdrd7	Tudor domain-containing protein 7	1	ADVDMPPYPDTPVQR	ADVDMPPYPDTPVQR	2	ADVDMPPYPDTPVQR2	446513	435056	586537			308894
Q99ME9	Q99ME9	GTPB4_MOUSE	Gtpbp4	GTP-binding protein 4	1	ADVDVQPYAFTTK	ADVDVQPYAFTTK	2	ADVDVQPYAFTTK2	803243	115183000000	600148	164773000000	211298000000	152426000000	180558000000	180854000000	129663000000
P56695	P56695	WFS1_MOUSE	Wfs1	Wolframin	1	ADVEIPFEEVLEK	ADVEIPFEEVLEK	2	ADVEIPFEEVLEK2	232196000000	190053000000	243113000000	274895000000	219186000000	249032000000	112642000000	16887000000	124038000000
Q6ZQ38	Q6ZQ38	CAND1_MOUSE	Cand1	Cullin-associated NEDD8-dissociated protein 1	1	ADVFHAYLSLLK	ADVFHAYLSLLK	2	ADVFHAYLSLLK2	182679	307289	181845	320206	349161	269286	183948	231193	186822
Q6ZQ38	Q6ZQ38	CAND1_MOUSE	Cand1	Cullin-associated NEDD8-dissociated protein 1	1	ADVFHAYLSLLK	ADVFHAYLSLLK	3	ADVFHAYLSLLK3	403163	388708	279752	372408	297691	404168	205321	123786	179687
G5E829	G5E829;Q6Q477;Q9R0K7	AT2B1_MOUSE	Atp2b1	Plasma membrane calcium-transporting ATPase 1	0	ADVGFAMGIAGTDVAK	ADVGFAMGIAGTDVAK	2	ADVGFAMGIAGTDVAK2	582306000000	545487000000	777228000000	480871000000	272429000000	476646000000	233615000000	300636000000	244421000000
G5E829	G5E829;Q6Q477;Q9R0K7	AT2B1_MOUSE	Atp2b1	Plasma membrane calcium-transporting ATPase 1	0	ADVGFAMGIAGTDVAK	ADVGFAMGIAGTDVAK	3	ADVGFAMGIAGTDVAK3	472706		661814		344303
Q8BUV3	Q8BUV3	GEPH_MOUSE	Gphn	Gephyrin	1	ADVIITSGGVSMGEK	ADVIITSGGVSMGEK	2	ADVIITSGGVSMGEK2	826099	865688	880464	932234		907017	850707	907137	858956
Q8BUV3	Q8BUV3	GEPH_MOUSE	Gphn	Gephyrin	1	ADVIITSGGVSMGEKDYLK	ADVIITSGGVSMGEKDYLK	2	ADVIITSGGVSMGEKDYLK2	819583	561619	972424	625813	467239	489433	354542	422588	458865
Q8BUV3	Q8BUV3	GEPH_MOUSE	Gphn	Gephyrin	1	ADVIITSGGVSMGEKDYLK	ADVIITSGGVSMGEKDYLK	3	ADVIITSGGVSMGEKDYLK3	124884000000	106864000000	116067000000	962696			603227	708301
Q08943	Q08943	SSRP1_MOUSE	Ssrp1	FACT complex subunit SSRP1	1	ADVIQATGDAICIFR	ADVIQATGDAIC(UniMod:4)IFR	2	ADVIQATGDAIC(UniMod:4)IFR2	378008	764265	438893	620817	840033	696317	652426	694006	716305
P57716	P57716	NICA_MOUSE	Ncstn	Nicastrin	1	ADVLFVAPR	ADVLFVAPR	2	ADVLFVAPR2	172416000000	17289000000	242722000000	17924000000	141051000000	171623000000	767907	852833	685444
O09174	O09174	AMACR_MOUSE	Amacr	Alpha-methylacyl-CoA racemase	1	ADVLLEPFR	ADVLLEPFR	2	ADVLLEPFR2	549235		111337000000	287529000000	112341000000	231902000000	157614000000	159131000000	136374000000
Q3V3N7	Q3V3N7	BBS1_MOUSE	Bbs1	Bardet-Biedl syndrome 1 protein homolog	1	ADVPLSVQSLR	ADVPLSVQSLR	2	ADVPLSVQSLR2	195689000000	244629000000	121685000000	336922000000	354724000000	287098000000	353817000000	39348000000	448495000000
Q62318	Q62318	TIF1B_MOUSE	Trim28	Transcription intermediary factor 1-beta	1	ADVQSIIGLQR	ADVQSIIGLQR	2	ADVQSIIGLQR2	366828	343603		395659	365457	337342	150992
P16546	P08032;P16546	SPTN1_MOUSE	Sptan1	Spectrin alpha chain, non-erythrocytic 1	0	ADVVESWIGEK	ADVVESWIGEK	2	ADVVESWIGEK2	332485000000	290992000000	504865000000	255878000000	182662000000	264365000000	127399000000	160761000000	146697000000
P16546	P16546	SPTN1_MOUSE	Sptan1	Spectrin alpha chain, non-erythrocytic 1	1	ADVVESWIGEKENSLK	ADVVESWIGEKENSLK	2	ADVVESWIGEKENSLK2	11581000000	967170	162159000000	985880	955733	100075000000	593658	746260	716799
P16546	P16546	SPTN1_MOUSE	Sptan1	Spectrin alpha chain, non-erythrocytic 1	1	ADVVESWIGEKENSLK	ADVVESWIGEKENSLK	3	ADVVESWIGEKENSLK3	241409000000	266785000000	225588000000	621577000000		624512000000	405852000000		445783000000
Q8CH09	Q8CH09	SUGP2_MOUSE	Sugp2	SURP and G-patch domain-containing protein 2	1	ADVYEDIHGDSR	ADVYEDIHGDSR	2	ADVYEDIHGDSR2	140187	304665	247357	230317	254018	228997	219883
Q9Z0U1	Q9Z0U1	ZO2_MOUSE	Tjp2	Tight junction protein ZO-2	1	ADVYRDILACGR	ADVYRDILAC(UniMod:4)GR	2	ADVYRDILAC(UniMod:4)GR2	496182	486367	458020	476598		420328
Q9Z0U1	Q9Z0U1	ZO2_MOUSE	Tjp2	Tight junction protein ZO-2	1	ADVYRDILACGR	ADVYRDILAC(UniMod:4)GR	3	ADVYRDILAC(UniMod:4)GR3	591470	631944	708579	547524	426476	498022	426970	308403	354489
P19783	P19783	COX41_MOUSE	Cox4i1	Cytochrome c oxidase subunit 4 isoform 1, mitochondrial	1	ADWSSLSR	ADWSSLSR	2	ADWSSLSR2	648167000000	49728000000	569303000000	908728000000	826961000000	817597000000	789745000000	9476000000	999496000000
P19783	P19783	COX41_MOUSE	Cox4i1	Cytochrome c oxidase subunit 4 isoform 1, mitochondrial	1	ADWSSLSRDEK	ADWSSLSRDEK	2	ADWSSLSRDEK2	853325		886782	125017000000	143031000000	117906000000	120183000000	132836000000	118629000000
Q99PV0	Q99PV0	PRP8_MOUSE	Prpf8	Pre-mRNA-processing-splicing factor 8	1	ADWWTNTAHYNR	ADWWTNTAHYNR	2	ADWWTNTAHYNR2	205222000000	148102000000	171255000000		190246000000	152446000000	874703	168536000000	128268000000
Q99PV0	Q99PV0	PRP8_MOUSE	Prpf8	Pre-mRNA-processing-splicing factor 8	1	ADWWTNTAHYNR	ADWWTNTAHYNR	3	ADWWTNTAHYNR3	818703	875999	596889	525251	885039	813636	552870	854746	726484
P50516	P50516	VATA_MOUSE	Atp6v1a	V-type proton ATPase catalytic subunit A	1	ADYAQLLEDMQNAFR	ADYAQLLEDMQNAFR	2	ADYAQLLEDMQNAFR2	477768	478640	595053	149482000000	162163000000	170272000000	176428000000	25692000000	185259000000
P50516	P50516	VATA_MOUSE	Atp6v1a	V-type proton ATPase catalytic subunit A	1	ADYAQLLEDMQNAFR	ADYAQLLEDMQNAFR	3	ADYAQLLEDMQNAFR3	146253	173777	134686	516848	521619	534859	657231	825136	551007
Q8BP92	Q8BP92	RCN2_MOUSE	Rcn2	Reticulocalbin-2	1	ADYDREALLGVQEDVDEYVK	ADYDREALLGVQEDVDEYVK	3	ADYDREALLGVQEDVDEYVK3	131294000000	163293000000	117434000000	27583000000	238402000000	267859000000	231652000000	291181000000	261318000000
Q7TNC4	Q7TNC4;Q9CYI4	LC7L2_MOUSE	Luc7l2	Putative RNA-binding protein Luc7-like 2	0	ADYEIASK	ADYEIASK	1	ADYEIASK1	684525			226189	329760	200911	357714	255157	330855
Q9Z2C9	Q9Z2C9	MTMR7_MOUSE	Mtmr7	Myotubularin-related protein 7	1	ADYLNPLFR	ADYLNPLFR	2	ADYLNPLFR2	802443	661708	704006	119845000000	883864	101332000000	779049	748183	973849
Q8K2G4	Q8K2G4	BBS7_MOUSE	Bbs7	Bardet-Biedl syndrome 7 protein homolog	1	ADYLQVGVTSQK	ADYLQVGVTSQK	2	ADYLQVGVTSQK2	357773000000	396582000000	208149000000	222829000000	230649000000	226125000000	197923000000	207294000000	242747000000
Q9Z1Q9	Q9Z1Q9	SYVC_MOUSE	Vars1	Valine--tRNA ligase	1	ADYNLTR	ADYNLTR	2	ADYNLTR2	312297000000	252182000000	290504000000	19195000000	14958000000	181344000000	970638	115339000000	145133000000
Q80TL1	Q80TL1	ADCY2_MOUSE	Adcy2	Adenylate cyclase type 2	1	AEAAAAAAAGGGEGLQR	AEAAAAAAAGGGEGLQR	2	AEAAAAAAAGGGEGLQR2	640239	838042	920247	771252	818849	813002	454778	518552	469812
Q9CYH2	Q9CYH2	PXL2A_MOUSE	Prxl2a	Peroxiredoxin-like 2A	1	AEAADLMSLKPK	AEAADLMSLKPK	2	AEAADLMSLKPK2		282225	257789	424474	463410	488511	521911	420200	548161
Q9CYH2	Q9CYH2	PXL2A_MOUSE	Prxl2a	Peroxiredoxin-like 2A	1	AEAADLMSLKPK	AEAADLMSLKPK	3	AEAADLMSLKPK3	727480	462369	529266	101233000000	734521	108658000000	100449000000	104092000000	122658000000
Q8C0D9	Q8C0D9	CEP68_MOUSE	Cep68	Centrosomal protein of 68 kDa	1	AEADPGCISGVFLSR	AEADPGC(UniMod:4)ISGVFLSR	2	AEADPGC(UniMod:4)ISGVFLSR2	396930	493507	436873	462037		455938	289742	102685	323853
E9PZ19	E9PZ19	TUTLB_MOUSE	Igsf9b	Protein turtle homolog B	1	AEAEAEATTPIELISR	AEAEAEATTPIELISR	2	AEAEAEATTPIELISR2	798816	863190	801644	992506	106525000000	881335		801571	100865000000
Q3UV17	Q9R0H5;Q3UV17	K22O_MOUSE	Krt76	Keratin, type II cytoskeletal 2 oral	0	AEAEALYQTK	AEAEALYQTK	2	AEAEALYQTK2	165695000000	20049000000	957333	163387000000		159888000000	119844000000	200494000000	195559000000
Q05920	Q05920	PYC_MOUSE	Pc	Pyruvate carboxylase, mitochondrial	1	AEAEAQAEELSFPR	AEAEAQAEELSFPR	2	AEAEAQAEELSFPR2	800395000000	857394000000	982633000000	625314000000	541732000000	638795000000	414278000000	416355000000	434012000000
Q05920	Q05920	PYC_MOUSE	Pc	Pyruvate carboxylase, mitochondrial	1	AEAEAQAEELSFPR	AEAEAQAEELSFPR	3	AEAEAQAEELSFPR3	217497000000	251602000000	292319000000	206615000000	155974000000	207206000000	125986000000	13063000000	133262000000
Q9CPQ3	Q9CPQ3	TOM22_MOUSE	Tomm22	Mitochondrial import receptor subunit TOM22 homolog	1	AEAEKAEEELEEDDDDELDETLSER	AEAEKAEEELEEDDDDELDETLSER	3	AEAEKAEEELEEDDDDELDETLSER3	840459	700764	109733000000	125846000000	969537	104893000000	769764	899681	101837000000
Q6URW6	Q6URW6	MYH14_MOUSE	Myh14	Myosin-14	1	AEAELCSEAEETR	AEAELC(UniMod:4)SEAEETR	2	AEAELC(UniMod:4)SEAEETR2	423404	286320	468049	268876	293134	304690
Q91YI0	Q91YI0	ARLY_MOUSE	Asl	Argininosuccinate lyase	1	AEAERDVLFPGYTHLQR	AEAERDVLFPGYTHLQR	3	AEAERDVLFPGYTHLQR3	292474			490534		450432	538129	560325	449898
P50446	P50446;Q8BGZ7;Q8VED5;Q9Z331	K2C6A_MOUSE	Krt6a	Keratin, type II cytoskeletal 6A	0	AEAESWYQTK	AEAESWYQTK	2	AEAESWYQTK2	184473000000	262036000000	107625000000	203187000000	811492	219207000000	135316000000	167827000000	244964000000
P50446	P50446;Q8BGZ7;Q9Z331	K2C6A_MOUSE	Krt6a	Keratin, type II cytoskeletal 6A	0	AEAESWYQTKYEELQVTAGR	AEAESWYQTKYEELQVTAGR	3	AEAESWYQTKYEELQVTAGR3	23208000000	209266000000	758037	162535000000	856508	165694000000	748964	10262000000	126787000000
Q2PZL6	Q2PZL6	FAT4_MOUSE	Fat4	Protocadherin Fat 4	1	AEAFIQLLDVNDNDPVVK	AEAFIQLLDVNDNDPVVK	2	AEAFIQLLDVNDNDPVVK2	102523		121347	196044	225189
P63325	P63325	RS10_MOUSE	Rps10	40S ribosomal protein S10	1	AEAGAGSATEFQFR	AEAGAGSATEFQFR	2	AEAGAGSATEFQFR2	14976000000	151101000000	134714000000	227192000000	225572000000	194486000000	143703000000	177722000000	178905000000
Q8BFR5	Q8BFR5	EFTU_MOUSE	Tufm	Elongation factor Tu, mitochondrial	1	AEAGDNLGALVR	AEAGDNLGALVR	2	AEAGDNLGALVR2	395717000000	364785000000	369415000000	926042000000	742975000000	902274000000	1104850000000	899054000000	1093840000000
Q8K183	Q8K183	PDXK_MOUSE	Pdxk	Pyridoxal kinase	1	AEAGEGQKPSPAQLELR	AEAGEGQKPSPAQLELR	2	AEAGEGQKPSPAQLELR2		176336	210137	734143	638765	628681	983919	548379	970416
Q8K183	Q8K183	PDXK_MOUSE	Pdxk	Pyridoxal kinase	1	AEAGEGQKPSPAQLELR	AEAGEGQKPSPAQLELR	3	AEAGEGQKPSPAQLELR3		117578000000	101259000000	287177000000	253391000000	302665000000	349843000000	239622000000	353217000000
Q8BZR9	Q8BZR9	NCBP3_MOUSE	Ncbp3	Nuclear cap-binding protein subunit 3	1	AEAPAGPALGLPSPEVESGLER	AEAPAGPALGLPSPEVESGLER	3	AEAPAGPALGLPSPEVESGLER3	336774	302434	216812	346796	402019	404372	327177	307681	274992
Q6PB70	Q6PB70	ANO8_MOUSE	Ano8	Anoctamin-8	1	AEAPGPDPVAER	AEAPGPDPVAER	2	AEAPGPDPVAER2	404919	608129	662728	771992	882695	737361		694183
Q3UQ84	Q3UQ84	SYTM_MOUSE	Tars2	Threonine--tRNA ligase, mitochondrial	1	AEASGSLGGLTR	AEASGSLGGLTR	2	AEASGSLGGLTR2		114154000000	960989	191187000000	177332000000	186187000000	152711000000	165759000000	141009000000
O08601	O08601	MTP_MOUSE	Mttp	Microsomal triglyceride transfer protein large subunit	1	AEAVQSFLAFIQHLR	AEAVQSFLAFIQHLR	3	AEAVQSFLAFIQHLR3	103853	791656		50384	159035	166086			103539
A2AGT5	A2AGT5	CKAP5_MOUSE	Ckap5	Cytoskeleton-associated protein 5	1	AECLEELGCLIESYGMNVCQPTPGK	AEC(UniMod:4)LEELGC(UniMod:4)LIESYGMNVC(UniMod:4)QPTPGK	3	AEC(UniMod:4)LEELGC(UniMod:4)LIESYGMNVC(UniMod:4)QPTPGK3	171919	766235	169851	81377		594197
P06801	P06801	MAOX_MOUSE	Me1	NADP-dependent malic enzyme	1	AECSAEQCYK	AEC(UniMod:4)SAEQC(UniMod:4)YK	2	AEC(UniMod:4)SAEQC(UniMod:4)YK2	396040	328837		852907	668870	859534	770176	633703	806516
Q91V14	Q91V14	S12A5_MOUSE	Slc12a5	Solute carrier family 12 member 5	1	AEDASGEAAAMLNNMR	AEDASGEAAAMLNNMR	2	AEDASGEAAAMLNNMR2	185607000000	102323000000	231594000000	146041000000	800787	137499000000	820942	913448	902380
Q91V14	Q91V14	S12A5_MOUSE	Slc12a5	Solute carrier family 12 member 5	1	AEDASGEAAAMLNNMR	AEDASGEAAAMLNNMR	3	AEDASGEAAAMLNNMR3	832757	533113	12038000000	807776		732540		530097	479498
Q9Z0E0	Q9Z0E0	NCDN_MOUSE	Ncdn	Neurochondrin	1	AEDASKFELCQLLPLFLPPTTVPPECHR	AEDASKFELC(UniMod:4)QLLPLFLPPTTVPPEC(UniMod:4)HR	4	AEDASKFELC(UniMod:4)QLLPLFLPPTTVPPEC(UniMod:4)HR4	281150	353575	254316	498192	574273	614194	586878	483455	663069
Q6GQT9	Q6GQT9	NOMO1_MOUSE	Nomo1	Nodal modulator 1	1	AEDDQPLPGVLLSLSGGVFR	AEDDQPLPGVLLSLSGGVFR	3	AEDDQPLPGVLLSLSGGVFR3	138886	152571	140040	136480	771476	966263	686927	288969	631583
Q61147	Q61147	CERU_MOUSE	Cp	Ceruloplasmin	1	AEDEHLGILGPPIHANVGDK	AEDEHLGILGPPIHANVGDK	3	AEDEHLGILGPPIHANVGDK3	378847	371872	598620	559798	403252	541419	303156	244864	331148
Q61147	Q61147	CERU_MOUSE	Cp	Ceruloplasmin	1	AEDEHLGILGPPIHANVGDK	AEDEHLGILGPPIHANVGDK	4	AEDEHLGILGPPIHANVGDK4	529801	473133	799568	572673	285055	548708	231318	275757	267953
Q61147	Q61147	CERU_MOUSE	Cp	Ceruloplasmin	1	AEDEHLGILGPPIHANVGDKVK	AEDEHLGILGPPIHANVGDKVK	3	AEDEHLGILGPPIHANVGDKVK3	256571	380025	271824	377744	444184	503817	413758
Q61147	Q61147	CERU_MOUSE	Cp	Ceruloplasmin	1	AEDEHLGILGPPIHANVGDKVK	AEDEHLGILGPPIHANVGDKVK	4	AEDEHLGILGPPIHANVGDKVK4	463406	452111	610836	603702	353972	542031	168106		271922
P26645	P26645	MARCS_MOUSE	Marcks	Myristoylated alanine-rich C-kinase substrate	1	AEDGAAPSPSSETPK	AEDGAAPSPSSETPK	2	AEDGAAPSPSSETPK2	387048000000	317982000000	258591000000	321555000000	267668000000	357202000000	172051000000	1399000000	202257000000
P07356	P07356	ANXA2_MOUSE	Anxa2	Annexin A2	1	AEDGSVIDYELIDQDAR	AEDGSVIDYELIDQDAR	2	AEDGSVIDYELIDQDAR2	418120	453393	331037	791143	547848	655648	475206	644909	526411
Q69ZN7	Q69ZN7	MYOF_MOUSE	Myof	Myoferlin	1	AEDIPQMDDAFSQTVK	AEDIPQMDDAFSQTVK	2	AEDIPQMDDAFSQTVK2	306218	182543	389024	231960		262897		852781
P25444	P25444	RS2_MOUSE	Rps2	40S ribosomal protein S2	1	AEDKEWIPVTK	AEDKEWIPVTK	2	AEDKEWIPVTK2	118194000000	11996000000	846893	328585000000	327334000000	32817000000	332496000000	364116000000	313175000000
P25444	P25444	RS2_MOUSE	Rps2	40S ribosomal protein S2	1	AEDKEWIPVTK	AEDKEWIPVTK	3	AEDKEWIPVTK3	112895000000	134961000000	108629000000	376793000000	38259000000	441799000000	406554000000	417819000000	389466000000
Q9QYE6	Q9QYE6	GOGA5_MOUSE	Golga5	Golgin subfamily A member 5	1	AEDLLNRVDQGAATALR	AEDLLNRVDQGAATALR	3	AEDLLNRVDQGAATALR3	158280			236002	223931	217965
Q6PDY2	Q6PDY2	AEDO_MOUSE	Ado	2-aminoethanethiol dioxygenase	1	AEDLNIAPR	AEDLNIAPR	2	AEDLNIAPR2		440315	227332	874591	811823		927507	746223	813905
Q3U7R1	Q3U7R1	ESYT1_MOUSE	Esyt1	Extended synaptotagmin-1	1	AEDLPLR	AEDLPLR	2	AEDLPLR2	133359000000	124199000000	157055000000	123774000000	962236	12596000000	814702	866764	763135
Q6URW6	Q6URW6	MYH14_MOUSE	Myh14	Myosin-14	1	AEDMAELTCLNEASVLHNLR	AEDMAELTC(UniMod:4)LNEASVLHNLR	3	AEDMAELTC(UniMod:4)LNEASVLHNLR3	391687	214988	374829	235982	139012	317865	106488		157955
P97300	P97300	NPTN_MOUSE	Nptn	Neuroplastin	1	AEDSGEYHCVYHFVSAPK	AEDSGEYHC(UniMod:4)VYHFVSAPK	3	AEDSGEYHC(UniMod:4)VYHFVSAPK3	282741	507955	194401	724969	972940	690495	831987	854718	614686
P97300	P97300	NPTN_MOUSE	Nptn	Neuroplastin	1	AEDSGEYHCVYHFVSAPK	AEDSGEYHC(UniMod:4)VYHFVSAPK	4	AEDSGEYHC(UniMod:4)VYHFVSAPK4	511036	960499	489585	110919000000	141631000000	122027000000	113852000000	13235000000	844685
Q6P1H6	Q6P1H6	ANKL2_MOUSE	Ankle2	Ankyrin repeat and LEM domain-containing protein 2	1	AEDTSPVIGELWSSDQK	AEDTSPVIGELWSSDQK	2	AEDTSPVIGELWSSDQK2	193810	221403			273391	230457
Q61699	Q61699	HS105_MOUSE	Hsph1	Heat shock protein 105 kDa	1	AEDVSAIEIVGGATR	AEDVSAIEIVGGATR	2	AEDVSAIEIVGGATR2	902338	753990	108513000000	103553000000		850443			452721
Q9ERG2	Q9ERG2	STRN3_MOUSE	Strn3	Striatin-3	1	AEEAEPITFPSGGGK	AEEAEPITFPSGGGK	2	AEEAEPITFPSGGGK2	870087	733364	795052	669802	704620	681317	412063	496643	487011
Q8CJ40	Q8CJ40	CROCC_MOUSE	Crocc	Rootletin	1	AEEASLRDSLSK	AEEASLRDSLSK	2	AEEASLRDSLSK2	178762	364810	133787	179430			771629
Q9WV92	Q9WV92	E41L3_MOUSE	Epb41l3	Band 4.1-like protein 3	1	AEEATPVTALR	AEEATPVTALR	2	AEEATPVTALR2	135525000000	129832000000	134285000000	124841000000	116043000000	119918000000	629252	821160	656197
P35564	P35564	CALX_MOUSE	Canx	Calnexin	1	AEEDEILNR	AEEDEILNR	2	AEEDEILNR2	898274000000	648785000000	634031000000	654655000000	555602000000	650298000000	339904000000	434079000000	312812000000
P50518	P50518;Q9D593	VATE1_MOUSE	Atp6v1e1	V-type proton ATPase subunit E 1	0	AEEEFNIEK	AEEEFNIEK	2	AEEEFNIEK2	582386		721957	162056000000	128862000000	150051000000	133056000000	145353000000	119302000000
Q9ERA6	Q9ERA6	TFP11_MOUSE	Tfip11	Tuftelin-interacting protein 11	1	AEEHNIVFMPVIGK	AEEHNIVFMPVIGK	3	AEEHNIVFMPVIGK3	396218	341924			297398			296626
Q9CXW4	Q9CXW4	RL11_MOUSE	Rpl11	60S ribosomal protein L11	1	AEEILEK	AEEILEK	1	AEEILEK1	295750	259808	250423	638460	818762	536652	577518	629006	647471
Q9CXW4	Q9CXW4	RL11_MOUSE	Rpl11	60S ribosomal protein L11	1	AEEILEK	AEEILEK	2	AEEILEK2	225241000000	222145000000	207967000000	297956000000	24479000000	292884000000	258671000000	302532000000	267427000000
Q8JZN7	Q8JZN7	MIRO2_MOUSE	Rhot2	Mitochondrial Rho GTPase 2	1	AEEITIPADVTPEK	AEEITIPADVTPEK	2	AEEITIPADVTPEK2	394347000000	333117000000	435249000000	381082000000	324642000000	37273000000	22394000000	302776000000	305271000000
Q8BG51	Q8BG51	MIRO1_MOUSE	Rhot1	Mitochondrial Rho GTPase 1	1	AEEITIPADVTPER	AEEITIPADVTPER	2	AEEITIPADVTPER2	40482000000	349788000000	390645000000	466677000000	465014000000	45688000000	320597000000	394162000000	442527000000
Q9Z0R4	Q9Z0R4;Q9Z0R6	ITSN1_MOUSE	Itsn1	Intersectin-1	0	AEELCSQVNEGVR	AEELC(UniMod:4)SQVNEGVR	2	AEELC(UniMod:4)SQVNEGVR2	215798000000	167654000000	190629000000	112992000000	948120	115426000000	759670	812277	106666000000
Q921H8	Q8VCH0;Q921H8	THIKA_MOUSE	Acaa1a	3-ketoacyl-CoA thiolase A, peroxisomal	0	AEELGLPILGVLR	AEELGLPILGVLR	2	AEELGLPILGVLR2	809606	902249	936239	3495000000	277608000000	297637000000	281155000000	333636000000	30585000000
Q6URW6	Q6URW6	MYH14_MOUSE	Myh14	Myosin-14	1	AEELLAQLGR	AEELLAQLGR	2	AEELLAQLGR2	547453	515002	846913	725189		672480
Q3UJU9	Q3UJU9	RMD3_MOUSE	Rmdn3	Regulator of microtubule dynamics protein 3	1	AEELQPGFSK	AEELQPGFSK	2	AEELQPGFSK2	993601	101913000000	908795	183329000000	196891000000	190271000000	14774000000	17952000000	167557000000
Q922P8	Q922P8	T132A_MOUSE	Tmem132a	Transmembrane protein 132A	1	AEELVNTAPLTGVPQR	AEELVNTAPLTGVPQR	2	AEELVNTAPLTGVPQR2	261889	221229	174674	173213	169243	155241	867066	986917
Q91V14	Q91V14	S12A5_MOUSE	Slc12a5	Solute carrier family 12 member 5	1	AEESIRR	AEESIRR	2	AEESIRR2	111481	855462	103194	968703	105400	141472	730474	68915	146903
B2RXS4	B2RXS4	PLXB2_MOUSE	Plxnb2	Plexin-B2	1	AEETGHWLWSR	AEETGHWLWSR	2	AEETGHWLWSR2	845231	836297	659328		954808	869814	850837		750028
B2RXS4	B2RXS4	PLXB2_MOUSE	Plxnb2	Plexin-B2	1	AEETGHWLWSR	AEETGHWLWSR	3	AEETGHWLWSR3	251669000000	244971000000	198423000000	15404000000	161893000000	196811000000	121895000000	143772000000	128395000000
Q04750	Q04750	TOP1_MOUSE	Top1	DNA topoisomerase 1	1	AEEVATFFAK	AEEVATFFAK	2	AEEVATFFAK2	740838	116546000000	375947	106324000000	988078	971798	550485	523487
Q99PT1	Q99PT1	GDIR1_MOUSE	Arhgdia	Rho GDP-dissociation inhibitor 1	1	AEEYEFLTPMEEAPK	AEEYEFLTPMEEAPK	2	AEEYEFLTPMEEAPK2	326063	264832	364554	698295		799737	822575	405606	783235
Q9D753	Q9D753	EXOS8_MOUSE	Exosc8	Exosome complex component RRP43	1	AEFAAPPVDAPDR	AEFAAPPVDAPDR	2	AEFAAPPVDAPDR2				496550	307732	403572	377683	417257	246262
Q8BGB7	Q8BGB7	ENOPH_MOUSE	Enoph1	Enolase-phosphatase E1	1	AEFFADVVPAVR	AEFFADVVPAVR	2	AEFFADVVPAVR2					140533	897193	188808		192296
Q9DBB8	Q9DBB8	DHDH_MOUSE	Dhdh	Trans-1,2-dihydrobenzene-1,2-diol dehydrogenase	1	AEFGFDLSHIPR	AEFGFDLSHIPR	3	AEFGFDLSHIPR3				207251	228914	261021	345882	330275	285849
Q8VCT3	Q8VCT3	AMPB_MOUSE	Rnpep	Aminopeptidase B	1	AEFGPPGPGPGSR	AEFGPPGPGPGSR	2	AEFGPPGPGPGSR2	501342	702781		145492000000	130215000000	119321000000	100728000000	919785	109196000000
Q91WC3	Q91WC3	ACSL6_MOUSE	Acsl6	Long-chain-fatty-acid--CoA ligase 6	1	AEFLGSGLLQHDCK	AEFLGSGLLQHDC(UniMod:4)K	2	AEFLGSGLLQHDC(UniMod:4)K2	386712	377006	471582	105924000000	103655000000	947062	835339	103718000000	984312
Q91WC3	Q91WC3	ACSL6_MOUSE	Acsl6	Long-chain-fatty-acid--CoA ligase 6	1	AEFLGSGLLQHDCK	AEFLGSGLLQHDC(UniMod:4)K	3	AEFLGSGLLQHDC(UniMod:4)K3	284460	240816	256363	749709	745990	721692	617956	712139	618737
Q9D824	Q9D824	FIP1_MOUSE	Fip1l1	Pre-mRNA 3'-end-processing factor FIP1	1	AEFTSPPSLFK	AEFTSPPSLFK	2	AEFTSPPSLFK2	126718000000	189274000000	119775000000	267943000000	275589000000	209127000000	24664000000	275142000000	197152000000
Q8BTM8	Q8BTM8	FLNA_MOUSE	Flna	Filamin-A	1	AEFTVETR	AEFTVETR	2	AEFTVETR2	842428	117389000000	141525000000	123351000000		126534000000
P59017	P59017	B2L13_MOUSE	Bcl2l13	Bcl-2-like protein 13	1	AEGAAQLSEER	AEGAAQLSEER	2	AEGAAQLSEER2	389837000000	377325000000	354503000000	378464000000	409734000000	404426000000	221498000000	297499000000	280742000000
Q91XV3	Q91XV3	BASP1_MOUSE	Basp1	Brain acid soluble protein 1	1	AEGAGTEEEGTPK	AEGAGTEEEGTPK	2	AEGAGTEEEGTPK2	948274	752864	844974	761452	867761	841097	331128	365864	449251
Q91XV3	Q91XV3	BASP1_MOUSE	Basp1	Brain acid soluble protein 1	1	AEGAGTEEEGTPKESEPQAAADATEVK	AEGAGTEEEGTPKESEPQAAADATEVK	3	AEGAGTEEEGTPKESEPQAAADATEVK3	413543	343550	312684	264326	418686	311682			249711
Q69ZH9	Q69ZH9	RHG23_MOUSE	Arhgap23	Rho GTPase-activating protein 23	1	AEGEDPGCANQALISK	AEGEDPGC(UniMod:4)ANQALISK	2	AEGEDPGC(UniMod:4)ANQALISK2			527202
Q9QYR6	Q9QYR6	MAP1A_MOUSE	Map1a	Microtubule-associated protein 1A	1	AEGEREGEGGAGAPDSSSFSSK	AEGEREGEGGAGAPDSSSFSSK	3	AEGEREGEGGAGAPDSSSFSSK3	348107	216064	393478	308226	281956	253452			319715
Q8VE97	Q8VE97	SRSF4_MOUSE	Srsf4	Serine/arginine-rich splicing factor 4	1	AEGESEAPNPEPR	AEGESEAPNPEPR	2	AEGESEAPNPEPR2	471536	768250	471839	958792	116012000000	115912000000	713460	708280	785189
O70299;Q8BPP1	O70299;Q8BPP1	MB211_MOUSE;MB212_MOUSE	Mab21l1;Mab21l2	Putative nucleotidyltransferase MAB21L1	0	AEGFNLLSK	AEGFNLLSK	2	AEGFNLLSK2			193857	585467	525350	536074	463783	418487	345846
B1AZI6	B1AZI6	THOC2_MOUSE	Thoc2	THO complex subunit 2	1	AEGGYFGQIR	AEGGYFGQIR	2	AEGGYFGQIR2	138342000000	132989000000	103351000000	132126000000	103421000000	106803000000	885548	819061	607301
P18052	P18052	PTPRA_MOUSE	Ptpra	Receptor-type tyrosine-protein phosphatase alpha	1	AEGILDVFQTVK	AEGILDVFQTVK	2	AEGILDVFQTVK2	549243	563965	902196	754327	525657	631639	343606		334959
Q3UNH4	Q3UNH4	GRIN1_MOUSE	Gprin1	G protein-regulated inducer of neurite outgrowth 1	1	AEGIPELQASEK	AEGIPELQASEK	2	AEGIPELQASEK2	491373000000	408401000000	560496000000	407991000000	418658000000	384658000000	225933000000	282272000000	224937000000
Q80YA8	Q80YA8	CRUM2_MOUSE	Crb2	Protein crumbs homolog 2	1	AEGLGHPAVVLPGR	AEGLGHPAVVLPGR	2	AEGLGHPAVVLPGR2	437673		471760			389421			350331
Q80YA8	Q80YA8	CRUM2_MOUSE	Crb2	Protein crumbs homolog 2	1	AEGLGHPAVVLPGR	AEGLGHPAVVLPGR	3	AEGLGHPAVVLPGR3	895429	16998000000	112681000000		778110
E9Q401	E9Q401	RYR2_MOUSE	Ryr2	Ryanodine receptor 2	1	AEGLGMVTEEGSGEK	AEGLGMVTEEGSGEK	2	AEGLGMVTEEGSGEK2	470255		433037	397365		363522			313786
Q7TMC8	Q7TMC8	FCSK_MOUSE	Fcsk	L-fucose kinase	1	AEGLGNYSVHLVEVDPQGLSLQLLGHDTR	AEGLGNYSVHLVEVDPQGLSLQLLGHDTR	4	AEGLGNYSVHLVEVDPQGLSLQLLGHDTR4	181539	288056		270439	330909	264539		177383
Q8K370	Q8K370	ACD10_MOUSE	Acad10	Acyl-CoA dehydrogenase family member 10	1	AEGLWNLFLPLETDPEK	AEGLWNLFLPLETDPEK	2	AEGLWNLFLPLETDPEK2				65848			69291
Q8K370	Q8K370	ACD10_MOUSE	Acad10	Acyl-CoA dehydrogenase family member 10	1	AEGLWNLFLPLETDPEKK	AEGLWNLFLPLETDPEKK	3	AEGLWNLFLPLETDPEKK3		344334		130359	204911	170937	205348	159190	162377
Q9JHR7	Q9JHR7	IDE_MOUSE	Ide	Insulin-degrading enzyme	1	AEGPQEWVFQECK	AEGPQEWVFQEC(UniMod:4)K	2	AEGPQEWVFQEC(UniMod:4)K2	694307	764531	546366			437074	337025	394543	453131
Q68FH0	Q68FH0	PKP4_MOUSE	Pkp4	Plakophilin-4	1	AEGQTLVQPSVANR	AEGQTLVQPSVANR	2	AEGQTLVQPSVANR2	962652	116379000000	143422000000	116359000000	103335000000	113025000000	446827	572413	402645
P19253	P19253	RL13A_MOUSE	Rpl13a	60S ribosomal protein L13a	1	AEGQVLVLDGR	AEGQVLVLDGR	2	AEGQVLVLDGR2	570769	810669	596011	142952000000	164517000000	153888000000	154453000000	148075000000	149082000000
P52480	P52480	KPYM_MOUSE	Pkm	Pyruvate kinase PKM	1	AEGSDVANAVLDGADCIMLSGETAK	AEGSDVANAVLDGADC(UniMod:4)IMLSGETAK	3	AEGSDVANAVLDGADC(UniMod:4)IMLSGETAK3	530513000000	591356000000	588217000000	1947510000000	1212980000000	1550930000000	2473510000000	2099480000000	2011690000000
Q91ZX7	Q91ZX7	LRP1_MOUSE	Lrp1	Prolow-density lipoprotein receptor-related protein 1	1	AEGSEYQVLYIADDNEIR	AEGSEYQVLYIADDNEIR	3	AEGSEYQVLYIADDNEIR3	494539	534296	586548	578236		566949		760830
Q8K0T0	Q8K0T0	RTN1_MOUSE	Rtn1	Reticulon-1	1	AEGVRAPNQPAPVEGK	AEGVRAPNQPAPVEGK	2	AEGVRAPNQPAPVEGK2	301057	442876	353082	220593	352471	230947	258953	186172	152365
Q8K0T0	Q8K0T0	RTN1_MOUSE	Rtn1	Reticulon-1	1	AEGVRAPNQPAPVEGK	AEGVRAPNQPAPVEGK	3	AEGVRAPNQPAPVEGK3	112827000000	143074000000	111958000000	878642	109926000000	103868000000	713765	764938	602634
Q9D906	Q9D906	ATG7_MOUSE	Atg7	Ubiquitin-like modifier-activating enzyme ATG7	1	AEGVTALPYFLFK	AEGVTALPYFLFK	2	AEGVTALPYFLFK2				106103		197507	147963		194125
Q9Z2W8	Q9Z2W8	GRIA4_MOUSE	Gria4	Glutamate receptor 4	1	AEIAIAPLTITLVR	AEIAIAPLTITLVR	2	AEIAIAPLTITLVR2	475801	386425	558993	341100	315386	398596	157704	250583	168244
P29974	P29974;Q9JJZ8	CNGA1_MOUSE	Cnga1	cGMP-gated cation channel alpha-1	0	AEIAINVHLDTLKK	AEIAINVHLDTLKK	2	AEIAINVHLDTLKK2							345315		475543
P29974	P29974;Q9JJZ8	CNGA1_MOUSE	Cnga1	cGMP-gated cation channel alpha-1	0	AEIAINVHLDTLKK	AEIAINVHLDTLKK	3	AEIAINVHLDTLKK3					706931		771255		699099
Q3V3R1	Q3V3R1	C1TM_MOUSE	Mthfd1l	Monofunctional C1-tetrahydrofolate synthase, mitochondrial	1	AEIDLVCELAK	AEIDLVC(UniMod:4)ELAK	2	AEIDLVC(UniMod:4)ELAK2	745733	746147	809899	705315	661555	648328	519950	508905	552941
P97429	P97429	ANXA4_MOUSE	Anxa4	Annexin A4	1	AEIDMLDIR	AEIDMLDIR	2	AEIDMLDIR2	424162	382865	461002	128838000000	625167	130329000000	925533	764021	818476
Q9CX86	Q9CX86	ROA0_MOUSE	Hnrnpa0	Heterogeneous nuclear ribonucleoprotein A0	1	AEIIADK	AEIIADK	1	AEIIADK1				509247	608267	435932	654991	549417	477860
Q99MR6	Q99MR6	SRRT_MOUSE	Srrt	Serrate RNA effector molecule homolog	1	AEIISLCK	AEIISLC(UniMod:4)K	1	AEIISLC(UniMod:4)K1	201979	230222	179013	351955	363756	308417	371134	258010	411819
Q99MR6	Q99MR6	SRRT_MOUSE	Srrt	Serrate RNA effector molecule homolog	1	AEIISLCK	AEIISLC(UniMod:4)K	2	AEIISLC(UniMod:4)K2	309403000000	350267000000	314486000000		251368000000	335735000000	300298000000		279491000000
Q3TLI0	Q3TLI0	TPC10_MOUSE	Trappc10	Trafficking protein particle complex subunit 10	1	AEILPASGAEYCK	AEILPASGAEYC(UniMod:4)K	2	AEILPASGAEYC(UniMod:4)K2	146506000000	17885000000	132081000000	140483000000	106872000000	138735000000	877310	715002	764585
Q05BC3	Q05BC3	EMAL1_MOUSE	Eml1	Echinoderm microtubule-associated protein-like 1	1	AEIPEQFGPIR	AEIPEQFGPIR	2	AEIPEQFGPIR2	100964000000	118609000000	891463	138247000000	113737000000	121226000000	101824000000	103151000000	821826
P08775	P08775	RPB1_MOUSE	Polr2a	DNA-directed RNA polymerase II subunit RPB1	1	AEIQELAMVPR	AEIQELAMVPR	2	AEIQELAMVPR2	215518000000	243083000000	188017000000	23474000000	194248000000	239684000000	197649000000	188883000000	22144000000
Q8K2F8	Q8K2F8	LS14A_MOUSE	Lsm14a	Protein LSM14 homolog A	1	AEIRYEGILYTIDTENSTVALAK	AEIRYEGILYTIDTENSTVALAK	3	AEIRYEGILYTIDTENSTVALAK3			542549	640099	641399		448618		599456
O08788	O08788	DCTN1_MOUSE	Dctn1	Dynactin subunit 1	1	AEITDAEGLGLK	AEITDAEGLGLK	2	AEITDAEGLGLK2	313695000000	299729000000	426226000000	264938000000	219846000000	267671000000	152149000000	162771000000	175815000000
O08788	O08788	DCTN1_MOUSE	Dctn1	Dynactin subunit 1	1	AEITDAEGLGLKLEDR	AEITDAEGLGLKLEDR	3	AEITDAEGLGLKLEDR3	321779	499052	420234	766150	661285
Q8BKT7	Q8BKT7	THOC5_MOUSE	Thoc5	THO complex subunit 5 homolog	1	AEITMGDPHQQTLAR	AEITMGDPHQQTLAR	2	AEITMGDPHQQTLAR2				162588	137409	85532	203795	265877
Q8BKT7	Q8BKT7	THOC5_MOUSE	Thoc5	THO complex subunit 5 homolog	1	AEITMGDPHQQTLAR	AEITMGDPHQQTLAR	3	AEITMGDPHQQTLAR3	420364	676226	259204	715255	521849	826405	604832	701011	572284
Q91VC9	Q91VC9	GHITM_MOUSE	Ghitm	Growth hormone-inducible transmembrane protein	1	AEITPMYGAQK	AEITPMYGAQK	2	AEITPMYGAQK2	803296						722955	880440	919641
Q8BHN3	Q8BHN3	GANAB_MOUSE	Ganab	Neutral alpha-glucosidase AB	1	AEKDEPGAWEETFK	AEKDEPGAWEETFK	2	AEKDEPGAWEETFK2	958631	433518	875779	689039	724367	567316	391197	535391	409962
Q8BHN3	Q8BHN3	GANAB_MOUSE	Ganab	Neutral alpha-glucosidase AB	1	AEKDEPGAWEETFK	AEKDEPGAWEETFK	3	AEKDEPGAWEETFK3	958164	716932	943804	860924	728794	891245	473722		571779
P26040	P26040	EZRI_MOUSE	Ezr	Ezrin	1	AEKELSEQIEK	AEKELSEQIEK	2	AEKELSEQIEK2				122544	341155	204620	500547		219729
Q9EQH3	Q9EQH3	VPS35_MOUSE	Vps35	Vacuolar protein sorting-associated protein 35	1	AELAELPLR	AELAELPLR	2	AELAELPLR2	543492000000	560381000000	621348000000	738665000000	373756000000	713363000000	466151000000	418195000000	497879000000
Q924T7	Q924T7	RNF31_MOUSE	Rnf31	E3 ubiquitin-protein ligase RNF31	1	AELALALLQETPR	AELALALLQETPR	2	AELALALLQETPR2	106031	107070	120972	153953	134423	563464	963596		113807
Q62028	Q62028	PLA2R_MOUSE	Pla2r1	Secretory phospholipase A2 receptor	1	AELASIPDAFHQAFLTVLLSR	AELASIPDAFHQAFLTVLLSR	3	AELASIPDAFHQAFLTVLLSR3	170066	136801	36792	490852	109979	104347	817446	336538	958519
Q8VDM4	Q8VDM4	PSMD2_MOUSE	Psmd2	26S proteasome non-ATPase regulatory subunit 2	1	AELATEEFLPVTPILEGFVILR	AELATEEFLPVTPILEGFVILR	3	AELATEEFLPVTPILEGFVILR3	212313000000	119079000000	749794	593035	564987	780495	425207		108605000000
Q8VDM4	Q8VDM4	PSMD2_MOUSE	Psmd2	26S proteasome non-ATPase regulatory subunit 2	1	AELATEEFLPVTPILEGFVILRK	AELATEEFLPVTPILEGFVILRK	3	AELATEEFLPVTPILEGFVILRK3	140428	155040		488702	925341	102548	31231	623935	101476
Q8VIJ6	Q8VIJ6	SFPQ_MOUSE	Sfpq	Splicing factor, proline- and glutamine-rich	1	AELDDTPMR	AELDDTPMR	2	AELDDTPMR2	1335110000000	837041000000	771365000000	767006000000	566595000000	777902000000	622176000000	760879000000	540336000000
Q8R326	Q8R326	PSPC1_MOUSE	Pspc1	Paraspeckle component 1	1	AELDGTILK	AELDGTILK	1	AELDGTILK1	500655	413285	455565	281724	536622	322477	392929	338775	297106
Q8R326	Q8R326	PSPC1_MOUSE	Pspc1	Paraspeckle component 1	1	AELDGTILK	AELDGTILK	2	AELDGTILK2		172097000000		500055000000	542756000000	535973000000	367599000000	465697000000	273834000000
Q8VBV8	Q8VBV8	GUC1B_MOUSE	Guca1b	Guanylyl cyclase-activating protein 2	1	AELDLEHQGQLLTPEEVVDR	AELDLEHQGQLLTPEEVVDR	3	AELDLEHQGQLLTPEEVVDR3	13158000000	120557000000	571568	146725000000	163073000000	172881000000	222967000000	134772000000	229197000000
Q8VC31	Q8VC31	CCDC9_MOUSE	Ccdc9	Coiled-coil domain-containing protein 9	1	AELEGVAVTAPR	AELEGVAVTAPR	2	AELEGVAVTAPR2		189812	117461	130083	270240	250550
Q3URD3	Q3URD3	SLMAP_MOUSE	Slmap	Sarcolemmal membrane-associated protein	1	AELEGWR	AELEGWR	2	AELEGWR2	190433000000	180219000000	173409000000	265481000000	223038000000	280126000000	221936000000	201455000000	243976000000
Q3URD3	Q3URD3	SLMAP_MOUSE	Slmap	Sarcolemmal membrane-associated protein	1	AELEGWRK	AELEGWRK	2	AELEGWRK2	192782000000	180468000000	195634000000	295948000000	278522000000	280597000000	240928000000	248588000000	272815000000
Q640L3	Q640L3	CCPG1_MOUSE	Ccpg1	Cell cycle progression protein 1	1	AELEQFIPGQAQSR	AELEQFIPGQAQSR	2	AELEQFIPGQAQSR2				738120
Q91W97	Q91W97	HKDC1_MOUSE	Hkdc1	Hexokinase HKDC1	1	AELEYGLK	AELEYGLK	1	AELEYGLK1	189954	178526	254613	291074	246950	232442	980546	115695	197659
Q91W97	Q91W97	HKDC1_MOUSE	Hkdc1	Hexokinase HKDC1	1	AELEYGLK	AELEYGLK	2	AELEYGLK2	18834000000	181162000000	254901000000	183523000000	119178000000	184447000000	699220	983238	894483
Q62261	Q62261	SPTB2_MOUSE	Sptbn1	Spectrin beta chain, non-erythrocytic 1	1	AELFTQSCADLDK	AELFTQSC(UniMod:4)ADLDK	2	AELFTQSC(UniMod:4)ADLDK2	288088		423196	224679		264816		154713
Q9JHU4	Q9JHU4	DYHC1_MOUSE	Dync1h1	Cytoplasmic dynein 1 heavy chain 1	1	AELGEYIR	AELGEYIR	2	AELGEYIR2	789006000000	899663000000	1129290000000	770902000000	594777000000	723818000000	317824000000	396158000000	325979000000
Q9JHU4	Q9JHU4	DYHC1_MOUSE	Dync1h1	Cytoplasmic dynein 1 heavy chain 1	1	AELGEYIRR	AELGEYIRR	2	AELGEYIRR2	577165	996249	918126	981036	112204000000	955727		841441
Q9JHK4	Q9JHK4	PGTA_MOUSE	Rabggta	Geranylgeranyl transferase type-2 subunit alpha	1	AELGFLESCLR	AELGFLESC(UniMod:4)LR	2	AELGFLESC(UniMod:4)LR2			242468	764213	755741	719379	757248	498579	886449
O08528	O08528	HXK2_MOUSE	Hk2	Hexokinase-2	1	AELLFQGK	AELLFQGK	1	AELLFQGK1	146242000000	11414000000	174246000000	168597000000	125176000000	139741000000	740852	117728000000	11247000000
O08528	O08528	HXK2_MOUSE	Hk2	Hexokinase-2	1	AELLFQGK	AELLFQGK	2	AELLFQGK2	944839000000	876701000000	111920000000	106570000000	628591000000	965955000000	332521000000	633569000000	516127000000
Q68FL6	Q68FL6	SYMC_MOUSE	Mars1	Methionine--tRNA ligase, cytoplasmic	1	AELLISTVGPEECVVPFLTRPK	AELLISTVGPEEC(UniMod:4)VVPFLTRPK	3	AELLISTVGPEEC(UniMod:4)VVPFLTRPK3	315053000000	328148000000	232422000000	189849000000	18715000000	221996000000	111453000000	17103000000	156097000000
Q3UUQ7	Q3UUQ7	PGAP1_MOUSE	Pgap1	GPI inositol-deacylase	1	AELLPTIK	AELLPTIK	2	AELLPTIK2	114717000000	10947000000	104559000000	822400	657420	865174	467099	608469	533428
P62908	P62908	RS3_MOUSE	Rps3	40S ribosomal protein S3	1	AELNEFLTR	AELNEFLTR	2	AELNEFLTR2	594136000000	567623000000	635918000000	144970000000	1046560000000	1244640000000	1064880000000	1132170000000	979437000000
Q9CTY5	Q9CTY5	MICU3_MOUSE	Micu3	Calcium uptake protein 3, mitochondrial	1	AELNFEDFYR	AELNFEDFYR	2	AELNFEDFYR2	908353	727461	825057	695368	887183	757911	443251	582631	556575
Q9D0R2	Q9D0R2	SYTC_MOUSE	Tars1	Threonine--tRNA ligase 1, cytoplasmic	1	AELNPWPEYINTR	AELNPWPEYINTR	2	AELNPWPEYINTR2	116032000000	146552000000	912022	203635000000	200956000000	181618000000	131262000000	114843000000	13025000000
Q6IEE6	Q6IEE6	T132E_MOUSE	Tmem132e	Transmembrane protein 132E	1	AELPLAWFGPPAPAAPPSAR	AELPLAWFGPPAPAAPPSAR	3	AELPLAWFGPPAPAAPPSAR3	115700	83821	133602	883054	133413	107043	500973		415169
P55937	P55937	GOGA3_MOUSE	Golga3	Golgin subfamily A member 3	1	AELQAQLAALSTR	AELQAQLAALSTR	2	AELQAQLAALSTR2	132961		137744	904364					161694
Q8VI64	Q8VI64	HUMMR_MOUSE	Mgarp	Protein MGARP	1	AELQPLPGEK	AELQPLPGEK	2	AELQPLPGEK2	443499000000	392341000000	41221000000	499896000000	438687000000	50008000000	325854000000	410174000000	444288000000
Q8BG32	Q8BG32	PSD11_MOUSE	Psmd11	26S proteasome non-ATPase regulatory subunit 11	1	AELRDDPIISTHLAK	AELRDDPIISTHLAK	2	AELRDDPIISTHLAK2		132112		194523	185024	135335	177887	154155	250533
Q8BG32	Q8BG32	PSD11_MOUSE	Psmd11	26S proteasome non-ATPase regulatory subunit 11	1	AELRDDPIISTHLAK	AELRDDPIISTHLAK	3	AELRDDPIISTHLAK3	898618	664238	856304	191322000000	16514000000	197444000000	217925000000	212101000000	272053000000
Q8BG32	Q8BG32	PSD11_MOUSE	Psmd11	26S proteasome non-ATPase regulatory subunit 11	1	AELRDDPIISTHLAK	AELRDDPIISTHLAK	4	AELRDDPIISTHLAK4	337110	237165	242518	859091	712002	937846	933653	854727	118482000000
Q8K1X1	Q8K1X1	WDR11_MOUSE	Wdr11	WD repeat-containing protein 11	1	AELSQNISAR	AELSQNISAR	2	AELSQNISAR2	125093000000	140375000000	160071000000	105975000000	114948000000	119989000000	696228	713212	734375
Q9CWF6	Q9CWF6	BBS2_MOUSE	Bbs2	Bardet-Biedl syndrome 2 protein homolog	1	AELSSPLNEADGQK	AELSSPLNEADGQK	2	AELSSPLNEADGQK2	747480	888802	499604	733064	973348	721787	757246	772741	972804
P41216	P41216	ACSL1_MOUSE	Acsl1	Long-chain-fatty-acid--CoA ligase 1	1	AELSVIFADKPEK	AELSVIFADKPEK	3	AELSVIFADKPEK3	379338	362823	356496	748377	781345	761029	413187	506109	517099
Q80TL7	Q80TL7	MON2_MOUSE	Mon2	Protein MON2 homolog	1	AELTMAALCGR	AELTMAALC(UniMod:4)GR	2	AELTMAALC(UniMod:4)GR2	553419	529765	372354					412763	522738
Q8R1W8	Q8R1W8	IMPG1_MOUSE	Impg1	Interphotoreceptor matrix proteoglycan 1	1	AELTNSGSPYYQELVGQSQLQLQK	AELTNSGSPYYQELVGQSQLQLQK	3	AELTNSGSPYYQELVGQSQLQLQK3	190568000000	196444000000	314416000000	149141000000	107635000000	146238000000	693776	584301	103925000000
Q9Z0P4	Q9Z0P4	PALM_MOUSE	Palm	Paralemmin-1	1	AELVVIEDAATPR	AELVVIEDAATPR	2	AELVVIEDAATPR2	264955000000	263996000000	282715000000	560973000000	526011000000	54207000000	38543000000	406455000000	455248000000
Q9Z0P4	Q9Z0P4	PALM_MOUSE	Palm	Paralemmin-1	1	AELVVIEDAATPR	AELVVIEDAATPR	3	AELVVIEDAATPR3	329557		406581	119097000000	152138000000	102893000000	14545000000	133519000000	178692000000
Q9EQ20	Q9EQ20	MMSA_MOUSE	Aldh6a1	Methylmalonate-semialdehyde dehydrogenase [acylating], mitochondrial	1	AEMDAAVESCKR	AEMDAAVESC(UniMod:4)KR	2	AEMDAAVESC(UniMod:4)KR2							182536		835458
Q9EQ20	Q9EQ20	MMSA_MOUSE	Aldh6a1	Methylmalonate-semialdehyde dehydrogenase [acylating], mitochondrial	1	AEMDAAVESCKR	AEMDAAVESC(UniMod:4)KR	3	AEMDAAVESC(UniMod:4)KR3				907783	706626	104128000000	12385000000	964091	104717000000
Q91X97	Q91X97	NCALD_MOUSE	Ncald	Neurocalcin-delta	1	AEMLEIVQAIYK	AEMLEIVQAIYK	2	AEMLEIVQAIYK2			274026				230872	118107	206315
P03995	P03995	GFAP_MOUSE	Gfap	Glial fibrillary acidic protein	1	AEMMELNDR	AEMMELNDR	2	AEMMELNDR2		442312	526713	140319000000	770424	142177000000	797589	632492	790393
P05063	P05063	ALDOC_MOUSE	Aldoc	Fructose-bisphosphate aldolase C	1	AEMNGLAAQGR	AEMNGLAAQGR	2	AEMNGLAAQGR2			951632	182856000000	158444000000	172832000000	167806000000	146854000000	164493000000
Q9EPE9	Q9EPE9	AT131_MOUSE	Atp13a1	Endoplasmic reticulum transmembrane helix translocase	1	AEMVVPDFSELFK	AEMVVPDFSELFK	2	AEMVVPDFSELFK2	317021	200929	403990	186701	118753	214220	136482	905675	138393
Q3TLI0	Q3TLI0	TPC10_MOUSE	Trappc10	Trafficking protein particle complex subunit 10	1	AEMYLQGALK	AEMYLQGALK	2	AEMYLQGALK2	460620		364540	286054			369897
P59999	P59999	ARPC4_MOUSE	Arpc4	Actin-related protein 2/3 complex subunit 4	1	AENFFILR	AENFFILR	2	AENFFILR2	960945	105485000000	132936000000	219102000000	152247000000	196585000000	157166000000	182071000000	152034000000
Q8BH24	Q8BH24	TM9S4_MOUSE	Tm9sf4	Transmembrane 9 superfamily member 4	1	AENLGEVLRGDR	AENLGEVLRGDR	3	AENLGEVLRGDR3	468856	446812	358803	105013000000	110156000000	106235000000	932008	946073	958521
Q6NVG1	Q6NVG1	LPCT4_MOUSE	Lpcat4	Lysophospholipid acyltransferase LPCAT4	1	AENLSVPVIGALLR	AENLSVPVIGALLR	2	AENLSVPVIGALLR2				302401	270081	247956	234064	332571	237013
Q9QXZ0	Q69ZZ9;Q9QXZ0	MACF1_MOUSE	Macf1	Microtubule-actin cross-linking factor 1, isoforms 1/2/3/4	1	AENMYAQIKDEVR	AENMYAQIKDEVR	2	AENMYAQIKDEVR2		258095	292601	159756		354876	273358
Q8VBX6	Q8VBX6	MPDZ_MOUSE	Mpdz	Multiple PDZ domain protein	1	AENPACPAVPSSAVTVSGER	AENPAC(UniMod:4)PAVPSSAVTVSGER	2	AENPAC(UniMod:4)PAVPSSAVTVSGER2	114517000000	109517000000	123956000000	783631	753463	769705	429631	490183	595199
Q66JV4	Q66JV4;Q80YR9	R12BB_MOUSE	Rbm12b2	RNA-binding protein 12B-B	0	AENPYLFLR	AENPYLFLR	2	AENPYLFLR2	333832	398800	305368	347513
P46460	P46460	NSF_MOUSE	Nsf	Vesicle-fusing ATPase	1	AENSSLNLIGK	AENSSLNLIGK	2	AENSSLNLIGK2	493565000000	519612000000	411528000000	1314130000000	1112630000000	1221690000000	925706000000	1247480000000	1020000000
Q02053	Q02053	UBA1_MOUSE	Uba1	Ubiquitin-like modifier-activating enzyme 1	1	AENYDISPADR	AENYDISPADR	2	AENYDISPADR2	762162000000	698488000000	715959000000	572181000000	52156000000	571684000000	404552000000	398454000000	416565000000
P09411	P09411	PGK1_MOUSE	Pgk1	Phosphoglycerate kinase 1	1	AEPAKIDAFR	AEPAKIDAFR	2	AEPAKIDAFR2	137735000000	184173000000	143189000000	554567000000	533598000000	523104000000	680577000000	510876000000	535783000000
Q7TPV4	Q7TPV4	MBB1A_MOUSE	Mybbp1a	Myb-binding protein 1A	1	AEPATPAEAAQSDR	AEPATPAEAAQSDR	2	AEPATPAEAAQSDR2	985529	962001	956938	100787000000	784423	949119	524815	653024	352780
P61089	P61089	UBE2N_MOUSE	Ube2n	Ubiquitin-conjugating enzyme E2 N	1	AEPDESNAR	AEPDESNAR	2	AEPDESNAR2	252600	357122	164594	307878	376093	444728	446213	471787	471313
Q99JY9	Q99JY9	ARP3_MOUSE	Actr3	Actin-related protein 3	1	AEPEDHYFLLTEPPLNTPENR	AEPEDHYFLLTEPPLNTPENR	3	AEPEDHYFLLTEPPLNTPENR3	121301000000	1272000000	133253000000	391113000000	321002000000	342547000000	322944000000	316304000000	299381000000
Q9WTQ5	Q9WTQ5	AKA12_MOUSE	Akap12	A-kinase anchor protein 12	1	AEPEILELESK	AEPEILELESK	2	AEPEILELESK2	101498000000	907193	124517000000	813015		741310			664854
Q64487	Q64487	PTPRD_MOUSE	Ptprd	Receptor-type tyrosine-protein phosphatase delta	1	AEPESETSILLSWTPPR	AEPESETSILLSWTPPR	2	AEPESETSILLSWTPPR2	297348	291589	299300	344502	338098	357960	246268	212924	290352
Q91YX5	Q91YX5	LGAT1_MOUSE	Lpgat1	Acyl-CoA:lysophosphatidylglycerol acyltransferase 1	1	AEPIDIQTWILGYR	AEPIDIQTWILGYR	2	AEPIDIQTWILGYR2	780015	547163		247257	380987	305407	331782	291511	328514
Q91YX5	Q91YX5	LGAT1_MOUSE	Lpgat1	Acyl-CoA:lysophosphatidylglycerol acyltransferase 1	1	AEPIDIQTWILGYR	AEPIDIQTWILGYR	3	AEPIDIQTWILGYR3					456574			464753
Q6P9Q4	Q6P9Q4	FHOD1_MOUSE	Fhod1	FH1/FH2 domain-containing protein 1	1	AEPIQEPPTCVPK	AEPIQEPPTC(UniMod:4)VPK	2	AEPIQEPPTC(UniMod:4)VPK2	177014		276649				359266
Q6ZWM4	Q6ZWM4	LSM8_MOUSE	Lsm8	U6 snRNA-associated Sm-like protein LSm8	1	AEPLNSVAH	AEPLNSVAH	2	AEPLNSVAH2	520451	585087	301036	629316	869327		860902	858442	757071
Q9JKR6	Q9JKR6	HYOU1_MOUSE	Hyou1	Hypoxia up-regulated protein 1	1	AEPPLNASAGDQEEK	AEPPLNASAGDQEEK	2	AEPPLNASAGDQEEK2	252054	246565	440395	306119					182241
Q80TJ1	Q80TJ1	CAPS1_MOUSE	Cadps	Calcium-dependent secretion activator 1	1	AEPQELLQLDGYTVDYTDPQPGLEGGR	AEPQELLQLDGYTVDYTDPQPGLEGGR	3	AEPQELLQLDGYTVDYTDPQPGLEGGR3	317775	345758	469260	283103	237645	297192	196368	166845	259815
Q99NB8	Q99NB8	UBQL4_MOUSE	Ubqln4	Ubiquilin-4	1	AEPSGAETRPQIR	AEPSGAETRPQIR	2	AEPSGAETRPQIR2				889558
P20357	P20357	MTAP2_MOUSE	Map2	Microtubule-associated protein 2	1	AEPSQLDIK	AEPSQLDIK	2	AEPSQLDIK2	27577000000	246237000000	294476000000	16855000000	145881000000	147179000000	104142000000	971615	137963000000
E9PYK3	E9PYK3	PARP4_MOUSE	Parp4	Protein mono-ADP-ribosyltransferase PARP4	1	AEPSSVPEAGDFQLPDIKPFTNIK	AEPSSVPEAGDFQLPDIKPFTNIK	3	AEPSSVPEAGDFQLPDIKPFTNIK3			769812			469901
Q8VHP6	Q8VHP6	CDHR1_MOUSE	Cdhr1	Cadherin-related family member 1	1	AEPVNVFDIDAHTGEIR	AEPVNVFDIDAHTGEIR	2	AEPVNVFDIDAHTGEIR2	678733	761028	573650	480958	580240	434277	382816	393768	422946
Q8VHP6	Q8VHP6	CDHR1_MOUSE	Cdhr1	Cadherin-related family member 1	1	AEPVNVFDIDAHTGEIR	AEPVNVFDIDAHTGEIR	3	AEPVNVFDIDAHTGEIR3	171629000000	184407000000	129715000000	114898000000	127422000000	112751000000	967633	101584000000	912739
Q8VDM6	Q8VDM6	HNRL1_MOUSE	Hnrnpul1	Heterogeneous nuclear ribonucleoprotein U-like protein 1	1	AEPYCSVLPGFTFIQHLPLSER	AEPYC(UniMod:4)SVLPGFTFIQHLPLSER	3	AEPYC(UniMod:4)SVLPGFTFIQHLPLSER3	206429000000	220282000000	173688000000	124608000000	148962000000	17403000000	104522000000	126695000000	933598
Q8BIK4	Q8BIK4	DOCK9_MOUSE	Dock9	Dedicator of cytokinesis protein 9	1	AEPYVASEYK	AEPYVASEYK	2	AEPYVASEYK2		973820	729272	775475
Q3UMY5	Q3UMY5	EMAL4_MOUSE	Eml4	Echinoderm microtubule-associated protein-like 4	1	AEQFLVGTSR	AEQFLVGTSR	2	AEQFLVGTSR2	124269000000	577799	649294	640938	552647	591976
Q60597	Q60597	ODO1_MOUSE	Ogdh	2-oxoglutarate dehydrogenase complex component E1	1	AEQFYCGDTEGK	AEQFYC(UniMod:4)GDTEGK	2	AEQFYC(UniMod:4)GDTEGK2	423171	586241	474865	342151	391945	436620	298161	272545	267677
Q60597	Q60597	ODO1_MOUSE	Ogdh	2-oxoglutarate dehydrogenase complex component E1	1	AEQFYCGDTEGKK	AEQFYC(UniMod:4)GDTEGKK	2	AEQFYC(UniMod:4)GDTEGKK2	381205	341375	253807	268158	271806	242635	158499	218545	211617
Q60597	Q60597	ODO1_MOUSE	Ogdh	2-oxoglutarate dehydrogenase complex component E1	1	AEQFYCGDTEGKK	AEQFYC(UniMod:4)GDTEGKK	3	AEQFYC(UniMod:4)GDTEGKK3	117138000000	1174000000	101546000000	10191000000	840089	109303000000	809465	856901	631521
Q7TT37	Q7TT37	ELP1_MOUSE	Elp1	Elongator complex protein 1	1	AEQGTVLIGSER	AEQGTVLIGSER	2	AEQGTVLIGSER2	174406000000	191403000000	200135000000	158843000000	118469000000	142146000000	110603000000	107877000000	116748000000
Q99JB2	Q99JB2	STML2_MOUSE	Stoml2	Stomatin-like protein 2, mitochondrial	1	AEQINQAAGEASAVLAK	AEQINQAAGEASAVLAK	2	AEQINQAAGEASAVLAK2	327570	206339	188433	792621	682360	762330	762246	768500	679367
Q9DCD2	Q9DCD2	SYF1_MOUSE	Xab2	Pre-mRNA-splicing factor SYF1	1	AEQLAAEAER	AEQLAAEAER	2	AEQLAAEAER2	747421		379980	558429		593453	450079	598624	546887
Q9DCD2	Q9DCD2	SYF1_MOUSE	Xab2	Pre-mRNA-splicing factor SYF1	1	AEQLAAEAERDQPPR	AEQLAAEAERDQPPR	3	AEQLAAEAERDQPPR3	120984000000	150924000000	882010	107519000000	128539000000	108831000000	900376	990588	858660
P39447	P39447	ZO1_MOUSE	Tjp1	Tight junction protein ZO-1	1	AEQLASVQYTLPK	AEQLASVQYTLPK	2	AEQLASVQYTLPK2	800082	812324	120947000000	724733	814189	732350	427640	542510	379489
P60487	P60487	PLPP_MOUSE	Pdxp	Chronophin	1	AEQLFSSALCAAR	AEQLFSSALC(UniMod:4)AAR	2	AEQLFSSALC(UniMod:4)AAR2	143339000000	146341000000	153916000000	31106000000	220533000000	282486000000	322717000000	232415000000	323268000000
Q9CYI4	Q9CYI4	LUC7L_MOUSE	Luc7l	Putative RNA-binding protein Luc7-like 1	1	AEQLGAEGNVDESQK	AEQLGAEGNVDESQK	2	AEQLGAEGNVDESQK2				456338	540421	394230	544329	487202	457810
Q99MU3	Q99MU3	DSRAD_MOUSE	Adar	Double-stranded RNA-specific adenosine deaminase	1	AEQLGFAEVTPVTGASLRR	AEQLGFAEVTPVTGASLRR	3	AEQLGFAEVTPVTGASLRR3	225689		916202	169426	198145			964296
Q8BKX6	Q8BKX6	SMG1_MOUSE	Smg1	Serine/threonine-protein kinase SMG1	1	AEQSTDDVIVMATLR	AEQSTDDVIVMATLR	2	AEQSTDDVIVMATLR2			171359
P32507	P32507	NECT2_MOUSE	Nectin2	Nectin-2	1	AEQVILVR	AEQVILVR	2	AEQVILVR2				643907	682331	618072	515899	501044	431074
Q68FH0	Q68FH0	PKP4_MOUSE	Pkp4	Plakophilin-4	1	AEQYPGSPDSWV	AEQYPGSPDSWV	2	AEQYPGSPDSWV2		134484	241433	190375	189074	166336	596384
Q8CJ40	Q8CJ40	CROCC_MOUSE	Crocc	Rootletin	1	AERDELAIK	AERDELAIK	2	AERDELAIK2	513987000000	480709000000	521146000000	308512000000	367746000000	364903000000	240673000000	279987000000	333779000000
Q8BH15	Q8BH15	CNO10_MOUSE	Cnot10	CCR4-NOT transcription complex subunit 10	1	AESAALIEAAK	AESAALIEAAK	2	AESAALIEAAK2	673943	873573	535938	443406		495014			492558
Q6P2K6	Q6P2K6;Q922R5	P4R3A_MOUSE	Ppp4r3a	Serine/threonine-protein phosphatase 4 regulatory subunit 3A	0	AESDGSLLLESK	AESDGSLLLESK	2	AESDGSLLLESK2	219553	379453	168136
Q9D662	Q9D662	SC23B_MOUSE	Sec23b	Protein transport protein Sec23B	1	AESEEGPDVLR	AESEEGPDVLR	2	AESEEGPDVLR2	993853	139457000000	115417000000	142342000000	10614000000	151018000000	102114000000	891998	949673
Q811P8	Q811P8	RHG32_MOUSE	Arhgap32	Rho GTPase-activating protein 32	1	AESFPGHSCGFAAPVPPTR	AESFPGHSC(UniMod:4)GFAAPVPPTR	3	AESFPGHSC(UniMod:4)GFAAPVPPTR3	506975	550144	884356	404368	374946	335129	226234	229970	272759
E9Q557	E9Q557	DESP_MOUSE	Dsp	Desmoplakin	1	AESGPDLR	AESGPDLR	2	AESGPDLR2	152812000000	196104000000	134708000000	16592000000		168191000000	123482000000	175958000000	177916000000
Q9CU62	Q9CU62	SMC1A_MOUSE	Smc1a	Structural maintenance of chromosomes protein 1A	1	AESLIGVYPEQGDCVISK	AESLIGVYPEQGDC(UniMod:4)VISK	2	AESLIGVYPEQGDC(UniMod:4)VISK2	558471	585195	585104	849166	533521	678769	520886	450998	255937
O08788	O08788	DCTN1_MOUSE	Dctn1	Dynactin subunit 1	1	AESLQQEVEALK	AESLQQEVEALK	2	AESLQQEVEALK2	656521		792278
O08788	O08788	DCTN1_MOUSE	Dctn1	Dynactin subunit 1	1	AESLQQEVEALKER	AESLQQEVEALKER	2	AESLQQEVEALKER2	344264	316001	572775	593471		552486
P46460	P46460	NSF_MOUSE	Nsf	Vesicle-fusing ATPase	1	AESLQVTR	AESLQVTR	2	AESLQVTR2	344216000000	33171000000	328924000000	660524000000	686145000000	704967000000	500636000000	711017000000	661869000000
Q9CSH3	Q9CSH3	RRP44_MOUSE	Dis3	Exosome complex exonuclease RRP44	1	AESPDFPYLNTLLR	AESPDFPYLNTLLR	2	AESPDFPYLNTLLR2	546004	586558	481396	559428	504079	566045	347560	392079	321994
Q7TMY8	Q7TMY8	HUWE1_MOUSE	Huwe1	E3 ubiquitin-protein ligase HUWE1	1	AESPEEVACR	AESPEEVAC(UniMod:4)R	2	AESPEEVAC(UniMod:4)R2	515422	525773	512957		506466
Q640L3	Q640L3	CCPG1_MOUSE	Ccpg1	Cell cycle progression protein 1	1	AESPSVQTEEKEVGLLQQR	AESPSVQTEEKEVGLLQQR	3	AESPSVQTEEKEVGLLQQR3	154611		264272
Q6IEE6	Q6IEE6	T132E_MOUSE	Tmem132e	Transmembrane protein 132E	1	AESPTQHPLLR	AESPTQHPLLR	3	AESPTQHPLLR3	209121		326047					682474
Q99LD4	Q99LD4	CSN1_MOUSE	Gps1	COP9 signalosome complex subunit 1	1	AESTPEIAEQR	AESTPEIAEQR	2	AESTPEIAEQR2	1095560000000	1137450000000	102520000000	922118000000	898819000000	803634000000	674339000000	7312000000	792147000000
Q99L43	Q99L43	CDS2_MOUSE	Cds2	Phosphatidate cytidylyltransferase 2	1	AETAPLPTSVDDTPEVLNR	AETAPLPTSVDDTPEVLNR	3	AETAPLPTSVDDTPEVLNR3	913085	879922	893315	217614000000	147396000000	169752000000	116354000000	14857000000	134698000000
Q01405	Q01405	SC23A_MOUSE	Sec23a	Protein transport protein Sec23A	1	AETEEGPDVLR	AETEEGPDVLR	2	AETEEGPDVLR2	516485000000	503881000000	461874000000	503763000000	386337000000	514513000000	340357000000	359272000000	336573000000
Q80YX1	Q80YX1	TENA_MOUSE	Tnc	Tenascin	1	AETITEAEPEVDNLLVSDATPDGFR	AETITEAEPEVDNLLVSDATPDGFR	3	AETITEAEPEVDNLLVSDATPDGFR3	339726	300447	153860					745064	651279
P60469	P60469	LIPA3_MOUSE	Ppfia3	Liprin-alpha-3	1	AETLPEIEAQLAQR	AETLPEIEAQLAQR	2	AETLPEIEAQLAQR2	782251	862983	11852000000	894837	741252		431106		513087
Q9Z2H5	Q9Z2H5	E41L1_MOUSE	Epb41l1	Band 4.1-like protein 1	1	AETMTVSSLAIR	AETMTVSSLAIR	2	AETMTVSSLAIR2	618441	312357	559915						297389
O35685	O35685	NUDC_MOUSE	Nudc	Nuclear migration protein nudC	1	AETPGPQIK	AETPGPQIK	2	AETPGPQIK2	584479			118456	315217		268535	252930	227109
Q8CJ40	Q8CJ40	CROCC_MOUSE	Crocc	Rootletin	1	AETSELGLR	AETSELGLR	2	AETSELGLR2	2731410000000	257770000000	2349510000000	1493850000000	1467150000000	1458880000000	961978000000	1137670000000	1134340000000
Q8BY87	Q8BY87	UBP47_MOUSE	Usp47	Ubiquitin carboxyl-terminal hydrolase 47	1	AETVAAPVTVR	AETVAAPVTVR	2	AETVAAPVTVR2	424185	336554	424381	286451	225779	271759	255637	223305	232720
Q3UNH4	Q3UNH4	GRIN1_MOUSE	Gprin1	G protein-regulated inducer of neurite outgrowth 1	1	AETVSPGEVDAMTLGK	AETVSPGEVDAMTLGK	2	AETVSPGEVDAMTLGK2	911911	564175	690096	547638	592086	497649	450854	518158	439738
Q810U4	Q810U4	NRCAM_MOUSE	Nrcam	Neuronal cell adhesion molecule	1	AETYEGVYQCTAR	AETYEGVYQC(UniMod:4)TAR	2	AETYEGVYQC(UniMod:4)TAR2	118803000000	108947000000	171679000000	13031000000	800418	112666000000	475917	506804	532447
Q8CJ40	Q8CJ40	CROCC_MOUSE	Crocc	Rootletin	1	AEVAEALTK	AEVAEALTK	1	AEVAEALTK1	338083	378178	366080	277812	309793	246688	245004	279907	253648
Q8CJ40	Q8CJ40	CROCC_MOUSE	Crocc	Rootletin	1	AEVAEALTK	AEVAEALTK	2	AEVAEALTK2	520982000000	455784000000	454089000000	382554000000	382827000000	392895000000	287333000000	30117000000	315333000000
Q9D1H7	Q9D1H7	GET4_MOUSE	Get4	Golgi to ER traffic protein 4 homolog	1	AEVDVADELLENLAK	AEVDVADELLENLAK	2	AEVDVADELLENLAK2				195704		172508	238217	115452
Q61147	Q61147	CERU_MOUSE	Cp	Ceruloplasmin	1	AEVEDKVYVHLK	AEVEDKVYVHLK	2	AEVEDKVYVHLK2	139778	257201	216805	174185	639462	211665	383866		257402
Q61147	Q61147	CERU_MOUSE	Cp	Ceruloplasmin	1	AEVEDKVYVHLK	AEVEDKVYVHLK	3	AEVEDKVYVHLK3	901310	12549000000	108642000000	892267	546697	898900
Q8VEK3	Q8VEK3	HNRPU_MOUSE	Hnrnpu	Heterogeneous nuclear ribonucleoprotein U	1	AEVEGKDLPEHAVLK	AEVEGKDLPEHAVLK	2	AEVEGKDLPEHAVLK2	212716	211072	238097	207086	272282	225444	151584	164303	106225
Q8VEK3	Q8VEK3	HNRPU_MOUSE	Hnrnpu	Heterogeneous nuclear ribonucleoprotein U	1	AEVEGKDLPEHAVLK	AEVEGKDLPEHAVLK	3	AEVEGKDLPEHAVLK3	820122	105669000000	912945	781552	690113	882772	410522	637815	311677
Q8VEK3	Q8VEK3	HNRPU_MOUSE	Hnrnpu	Heterogeneous nuclear ribonucleoprotein U	1	AEVEGKDLPEHAVLK	AEVEGKDLPEHAVLK	4	AEVEGKDLPEHAVLK4	936180	100976000000	808628	847021	954087	704152	508688	608574
Q9Z275	Q9Z275	RLBP1_MOUSE	Rlbp1	Retinaldehyde-binding protein 1	1	AEVENTAL	AEVENTAL	1	AEVENTAL1	105265000000	122619000000	928604	238661000000	230886000000	233976000000	289428000000	261484000000	275281000000
Q91ZQ5	Q91ZQ5	RPE65_MOUSE	Rpe65	Retinoid isomerohydrolase	1	AEVETNIPVTFHGLFK	AEVETNIPVTFHGLFK	3	AEVETNIPVTFHGLFK3					101084000000		965294	10619000000	972722
Q9Z0Z4	Q9Z0Z4	HEPH_MOUSE	Heph	Hephaestin	1	AEVGDTIQVVFYNR	AEVGDTIQVVFYNR	2	AEVGDTIQVVFYNR2	408595	455695	420202			447267
Q9WTQ5	Q9WTQ5	AKA12_MOUSE	Akap12	A-kinase anchor protein 12	1	AEVGQEGEAGQFDGEK	AEVGQEGEAGQFDGEK	2	AEVGQEGEAGQFDGEK2			266934
Q8BTM8	Q8BTM8	FLNA_MOUSE	Flna	Filamin-A	1	AEVGVPAEFGIWTR	AEVGVPAEFGIWTR	2	AEVGVPAEFGIWTR2	213339000000	260998000000	381359000000	220375000000	197984000000	223727000000	112794000000	122543000000	123371000000
Q921M3	Q921M3	SF3B3_MOUSE	Sf3b3	Splicing factor 3B subunit 3	1	AEVIMNYHVGETVLSLQK	AEVIMNYHVGETVLSLQK	3	AEVIMNYHVGETVLSLQK3	965011	124178000000	741068	427607	580420	613342	463488		279600
O08749	O08749	DLDH_MOUSE	Dld	Dihydrolipoyl dehydrogenase, mitochondrial	1	AEVITCDVLLVCIGR	AEVITC(UniMod:4)DVLLVC(UniMod:4)IGR	2	AEVITC(UniMod:4)DVLLVC(UniMod:4)IGR2	408375	468199	484803	785114	684751	788812	572471	578383	495337
O08749	O08749	DLDH_MOUSE	Dld	Dihydrolipoyl dehydrogenase, mitochondrial	1	AEVITCDVLLVCIGR	AEVITC(UniMod:4)DVLLVC(UniMod:4)IGR	3	AEVITC(UniMod:4)DVLLVC(UniMod:4)IGR3		170346		237335	507287	192988
Q8VDP4	Q8VDP4	CCAR2_MOUSE	Ccar2	Cell cycle and apoptosis regulator protein 2	1	AEVLDDGLPEDVLFGNLDLLPPSGK	AEVLDDGLPEDVLFGNLDLLPPSGK	3	AEVLDDGLPEDVLFGNLDLLPPSGK3	131102000000	164113000000	151857000000	155158000000	136843000000	125942000000	12563000000	136483000000	562645
Q9CR68	Q9CR68	UCRI_MOUSE	Uqcrfs1	Cytochrome b-c1 complex subunit Rieske, mitochondrial	1	AEVLDSTK	AEVLDSTK	1	AEVLDSTK1	791055			297004	404154	322660	369394	356717	440553
Q9CR68	Q9CR68	UCRI_MOUSE	Uqcrfs1	Cytochrome b-c1 complex subunit Rieske, mitochondrial	1	AEVLDSTK	AEVLDSTK	2	AEVLDSTK2	298327000000	307589000000	293181000000	655536000000	552803000000	617662000000	568399000000	647586000000	609957000000
P70365	P70365	NCOA1_MOUSE	Ncoa1	Nuclear receptor coactivator 1	1	AEVLPASLQPTTAR	AEVLPASLQPTTAR	2	AEVLPASLQPTTAR2	991457	977024	118005000000	751788	776345	807536	640952	619038	627336
Q3TLH4	Q3TLH4	PRC2C_MOUSE	Prrc2c	Protein PRRC2C	1	AEVLQSTQR	AEVLQSTQR	2	AEVLQSTQR2	178146000000	138446000000	175966000000	109018000000	121545000000	118739000000	627325	786687	101389000000
Q80X82	Q80X82	SYMPK_MOUSE	Sympk	Symplekin	1	AEVLSFILEDVR	AEVLSFILEDVR	2	AEVLSFILEDVR2	192934	207392	143290	275495	289904	333546	302007
Q91YR7	Q91YR7	PRP6_MOUSE	Prpf6	Pre-mRNA-processing factor 6	1	AEVLWLMGAK	AEVLWLMGAK	2	AEVLWLMGAK2	247825000000	226027000000	200499000000	157892000000	13592000000	154405000000	922154	132941000000	114602000000
Q8BZR9	Q8BZR9	NCBP3_MOUSE	Ncbp3	Nuclear cap-binding protein subunit 3	1	AEVNLAQR	AEVNLAQR	2	AEVNLAQR2	172675000000	181136000000	147181000000	147226000000	153031000000	140619000000	846686	104589000000	886097
Q3UJB9	Q3UJB9	EDC4_MOUSE	Edc4	Enhancer of mRNA-decapping protein 4	1	AEVQHQLHVAVGSLQESILAQVQR	AEVQHQLHVAVGSLQESILAQVQR	3	AEVQHQLHVAVGSLQESILAQVQR3	180388	258193	108707	148829		178141			190758
Q3UJB9	Q3UJB9	EDC4_MOUSE	Edc4	Enhancer of mRNA-decapping protein 4	1	AEVQHQLHVAVGSLQESILAQVQR	AEVQHQLHVAVGSLQESILAQVQR	4	AEVQHQLHVAVGSLQESILAQVQR4	852770	667985	451984	565367	531035	722292	580370		731238
P26231	P26231	CTNA1_MOUSE	Ctnna1	Catenin alpha-1	1	AEVQNLGGELVVSGVDSAMSLIQAAK	AEVQNLGGELVVSGVDSAMSLIQAAK	3	AEVQNLGGELVVSGVDSAMSLIQAAK3	396048	407671	629228	503992	225489	448359	158828	187464	148590
Q9CZD3	Q9CZD3	GARS_MOUSE	Gars1	Glycine--tRNA ligase	1	AEVSELPNVVR	AEVSELPNVVR	2	AEVSELPNVVR2	17487000000	198876000000	18985000000	492418000000	442244000000	48501000000	393948000000	342955000000	429825000000
P20444	P20444	KPCA_MOUSE	Prkca	Protein kinase C alpha type	1	AEVTDEKLHVTVR	AEVTDEKLHVTVR	2	AEVTDEKLHVTVR2	157466	312912	298848	376003	420698	393848	350711	433232	396603
P20444	P20444	KPCA_MOUSE	Prkca	Protein kinase C alpha type	1	AEVTDEKLHVTVR	AEVTDEKLHVTVR	3	AEVTDEKLHVTVR3	172026000000	210936000000	17916000000	305159000000	272134000000	312155000000	239433000000	286609000000	262545000000
O35696	O35696	SIA8B_MOUSE	St8sia2	Alpha-2,8-sialyltransferase 8B	1	AEVVINGSSPPAVADR	AEVVINGSSPPAVADR	2	AEVVINGSSPPAVADR2				126398		178883		170946
P62812	P62812	GBRA1_MOUSE	Gabra1	Gamma-aminobutyric acid receptor subunit alpha-1	1	AEVVYEWTREPAR	AEVVYEWTREPAR	3	AEVVYEWTREPAR3		653016	493386	151528000000	180118000000	149762000000	133657000000	139894000000	992844
Q3UJB9	Q3UJB9	EDC4_MOUSE	Edc4	Enhancer of mRNA-decapping protein 4	1	AEVWDLDMLR	AEVWDLDMLR	2	AEVWDLDMLR2	491848	424221	769603	326984	331645	391719	241065	256428	339471
Q5U430	Q5U430	UBR3_MOUSE	Ubr3	E3 ubiquitin-protein ligase UBR3	1	AEVWDQEFDPVMVILR	AEVWDQEFDPVMVILR	2	AEVWDQEFDPVMVILR2	747245	474382	444244	415493	398023		380368
Q8BZ98	Q8BZ98	DYN3_MOUSE	Dnm3	Dynamin-3	1	AEYAEFLHCK	AEYAEFLHC(UniMod:4)K	2	AEYAEFLHC(UniMod:4)K2	151504000000	143363000000	157737000000	118317000000	111952000000	106263000000	793540	887000	115268000000
Q8BZ98	Q8BZ98	DYN3_MOUSE	Dnm3	Dynamin-3	1	AEYAEFLHCK	AEYAEFLHC(UniMod:4)K	3	AEYAEFLHC(UniMod:4)K3	307448000000	215703000000	258505000000	130568000000	808411	133424000000	780872	686978	123172000000
Q9DCD2	Q9DCD2	SYF1_MOUSE	Xab2	Pre-mRNA-splicing factor SYF1	1	AEYFDGSEPVQNR	AEYFDGSEPVQNR	2	AEYFDGSEPVQNR2	760070	741044	501565	486766	600789	531506	390630	502888	367955
Q99JI4	Q99JI4	PSMD6_MOUSE	Psmd6	26S proteasome non-ATPase regulatory subunit 6	1	AEYLCQIGDKEGALTAFR	AEYLC(UniMod:4)QIGDKEGALTAFR	3	AEYLC(UniMod:4)QIGDKEGALTAFR3		389673	119623	676449	668196	730626	919258	747423	106618000000
Q80XR2	Q80XR2	AT2C1_MOUSE	Atp2c1	Calcium-transporting ATPase type 2C member 1	1	AEYPFSSEQK	AEYPFSSEQK	2	AEYPFSSEQK2	695427	954660	661879			989259	751066	794610
Q91WD8	Q91WD8	NCKX1_MOUSE	Slc24a1	Sodium/potassium/calcium exchanger 1	1	AEYPPDLFSVEDR	AEYPPDLFSVEDR	2	AEYPPDLFSVEDR2	2882420000000	2407660000000	2320740000000	1649040000000	1582760000000	1289250000000	1149030000000	1473830000000	1552330000000
Q91WD8	Q91WD8	NCKX1_MOUSE	Slc24a1	Sodium/potassium/calcium exchanger 1	1	AEYPPDLFSVEDR	AEYPPDLFSVEDR	3	AEYPPDLFSVEDR3	448440	491659	591474						299947
Q91WD8	Q91WD8	NCKX1_MOUSE	Slc24a1	Sodium/potassium/calcium exchanger 1	1	AEYPPDLFSVEDRR	AEYPPDLFSVEDRR	2	AEYPPDLFSVEDRR2	385588000000	360703000000	255709000000	186521000000	25994000000	181209000000	242652000000	233449000000	269562000000
Q91WD8	Q91WD8	NCKX1_MOUSE	Slc24a1	Sodium/potassium/calcium exchanger 1	1	AEYPPDLFSVEDRR	AEYPPDLFSVEDRR	3	AEYPPDLFSVEDRR3	1822650000000	1737890000000	1014720000000	746608000000	877648000000	784305000000	895975000000	887462000000	944712000000
Q9DC70	Q9DC70	NDUS7_MOUSE	Ndufs7	NADH dehydrogenase [ubiquinone] iron-sulfur protein 7, mitochondrial	1	AEYVVTKLDDLINWAR	AEYVVTKLDDLINWAR	2	AEYVVTKLDDLINWAR2		887113		116628	327468	120968	187945	257899	251196
Q9DC70	Q9DC70	NDUS7_MOUSE	Ndufs7	NADH dehydrogenase [ubiquinone] iron-sulfur protein 7, mitochondrial	1	AEYVVTKLDDLINWAR	AEYVVTKLDDLINWAR	3	AEYVVTKLDDLINWAR3	255121	343416	876147	419480	661027	591583	539936	613778	605632
Q8BH95	Q8BH95	ECHM_MOUSE	Echs1	Enoyl-CoA hydratase, mitochondrial	1	AFAAGADIK	AFAAGADIK	1	AFAAGADIK1			296872	141127	138863	124974	183571	182488	202885
Q8BH95	Q8BH95	ECHM_MOUSE	Echs1	Enoyl-CoA hydratase, mitochondrial	1	AFAAGADIK	AFAAGADIK	2	AFAAGADIK2		246657000000	238831000000	458151000000	416989000000	483289000000	469608000000	447574000000	421663000000
Q8BH95	Q8BH95	ECHM_MOUSE	Echs1	Enoyl-CoA hydratase, mitochondrial	1	AFAAGADIKEMQNR	AFAAGADIKEMQNR	2	AFAAGADIKEMQNR2			791107	259304	280673	260112	376259	408903	378550
P26043	P26043	RADI_MOUSE	Rdx	Radixin	1	AFAAQEDLEK	AFAAQEDLEK	2	AFAAQEDLEK2	930968	883423	795928	126859000000	123766000000	126013000000	874353	871515	106628000000
Q6NSW3	Q6NSW3	SPKAP_MOUSE	Sphkap	A-kinase anchor protein SPHKAP	1	AFACPSSQPLSNAHGTGLVIR	AFAC(UniMod:4)PSSQPLSNAHGTGLVIR	3	AFAC(UniMod:4)PSSQPLSNAHGTGLVIR3	938174	934903	873473	639046	564062	577658	361408	407323	526942
P80316	P80316	TCPE_MOUSE	Cct5	T-complex protein 1 subunit epsilon	1	AFADALEVIPMALSENSGMNPIQTMTEVR	AFADALEVIPMALSENSGMNPIQTMTEVR	4	AFADALEVIPMALSENSGMNPIQTMTEVR4	452155			211807		158496	215827		197537
P80315	P80315	TCPD_MOUSE	Cct4	T-complex protein 1 subunit delta	1	AFADAMEVIPSTLAENAGLNPISTVTELR	AFADAMEVIPSTLAENAGLNPISTVTELR	4	AFADAMEVIPSTLAENAGLNPISTVTELR4				77604			108268	523945	101852
Q6NVF0	Q6NVF0	OCRL_MOUSE	Ocrl	Inositol polyphosphate 5-phosphatase OCRL	1	AFADFNEGEINFVPTYK	AFADFNEGEINFVPTYK	2	AFADFNEGEINFVPTYK2	657553	512744	586492	413658	443498	360350	248698		440783
Q80XJ3	Q80XJ3	TTC28_MOUSE	Ttc28	Tetratricopeptide repeat protein 28	1	AFADLLVER	AFADLLVER	2	AFADLLVER2	441337	493527	555296
Q99NH0	Q99NH0	ANR17_MOUSE	Ankrd17	Ankyrin repeat domain-containing protein 17	1	AFADPEVLR	AFADPEVLR	2	AFADPEVLR2	211824000000	210556000000	256667000000	132052000000	116888000000	119726000000	770873	845200	982564
Q8R3B1	Q8R3B1	PLCD1_MOUSE	Plcd1	1-phosphatidylinositol 4,5-bisphosphate phosphodiesterase delta-1	1	AFAEAAGSAETLSVEK	AFAEAAGSAETLSVEK	2	AFAEAAGSAETLSVEK2	409442	542845	337714	492754	518331	504122	342391	294395	394114
E9Q401	E9Q401	RYR2_MOUSE	Ryr2	Ryanodine receptor 2	1	AFAFDGFK	AFAFDGFK	2	AFAFDGFK2	118569000000	131932000000	166707000000	939632	896614	961016	497188	664221	588072
Q921F2	Q921F2	TADBP_MOUSE	Tardbp	TAR DNA-binding protein 43	1	AFAFVTFADDK	AFAFVTFADDK	2	AFAFVTFADDK2	712275	707844	732762	177632000000	166903000000	15386000000	139745000000	181006000000	113733000000
Q921F2	Q921F2	TADBP_MOUSE	Tardbp	TAR DNA-binding protein 43	1	AFAFVTFADDKVAQSLCGEDLIIK	AFAFVTFADDKVAQSLC(UniMod:4)GEDLIIK	3	AFAFVTFADDKVAQSLC(UniMod:4)GEDLIIK3	131144000000	184348000000	119639000000	330145000000	404045000000	400257000000	445263000000	436716000000	337543000000
Q64737	Q64737	PUR2_MOUSE	Gart	Trifunctional purine biosynthetic protein adenosine-3	1	AFAHITGGGLLENIPR	AFAHITGGGLLENIPR	2	AFAHITGGGLLENIPR2		393612	271700		275154		201340	310246	325717
Q64737	Q64737	PUR2_MOUSE	Gart	Trifunctional purine biosynthetic protein adenosine-3	1	AFAHITGGGLLENIPR	AFAHITGGGLLENIPR	3	AFAHITGGGLLENIPR3	683154	754921	639478	652143	723088	640197	583380	631121	569081
Q91VM9	Q91VM9	IPYR2_MOUSE	Ppa2	Inorganic pyrophosphatase 2, mitochondrial	1	AFALDVINSAHER	AFALDVINSAHER	2	AFALDVINSAHER2	487525	354653	383515	970348	106099000000	945977	141393000000	116955000000	159004000000
Q91VM9	Q91VM9	IPYR2_MOUSE	Ppa2	Inorganic pyrophosphatase 2, mitochondrial	1	AFALDVINSAHER	AFALDVINSAHER	3	AFALDVINSAHER3	592053	529309	327375	125372000000	107527000000	122269000000	157143000000	124387000000	167044000000
Q6PHQ8	Q6PHQ8	NAA35_MOUSE	Naa35	N-alpha-acetyltransferase 35, NatC auxiliary subunit	1	AFALGILK	AFALGILK	2	AFALGILK2	106906	103039	83781	280204	181266	204147	150914	130294	131639
O08601	O08601	MTP_MOUSE	Mttp	Microsomal triglyceride transfer protein large subunit	1	AFALNFQQTIAGK	AFALNFQQTIAGK	2	AFALNFQQTIAGK2	308815	290310	319393		329357	254099	157616
P57722	P57722	PCBP3_MOUSE	Pcbp3	Poly(rC)-binding protein 3	1	AFAMIAYK	AFAMIAYK	2	AFAMIAYK2	103077000000	713623	670397	14638000000	118869000000	172647000000	120501000000	155709000000	124818000000
Q8BIJ6	Q8BIJ6	SYIM_MOUSE	Iars2	Isoleucine--tRNA ligase, mitochondrial	1	AFAPILPHLAEEVFQHIPYVTEPK	AFAPILPHLAEEVFQHIPYVTEPK	3	AFAPILPHLAEEVFQHIPYVTEPK3	342947	487373	637083	187843	449869	406309	172833		499015
Q8BIJ6	Q8BIJ6	SYIM_MOUSE	Iars2	Isoleucine--tRNA ligase, mitochondrial	1	AFAPILPHLAEEVFQHIPYVTEPK	AFAPILPHLAEEVFQHIPYVTEPK	4	AFAPILPHLAEEVFQHIPYVTEPK4	904872	105966000000		473974	108153000000	961508	560618	734217	101929000000
P20443	P20443	ARRS_MOUSE	Sag	S-arrestin	1	AFASDITDPEEDK	AFASDITDPEEDK	2	AFASDITDPEEDK2	210659000000	171123000000	122096000000	283683000000	263832000000	303454000000	219196000000	288215000000	233748000000
P20443	P20443	ARRS_MOUSE	Sag	S-arrestin	1	AFASDITDPEEDKIPK	AFASDITDPEEDKIPK	2	AFASDITDPEEDKIPK2	5037350000000	5253060000000	2490970000000	10149500000000	9365350000000	8912390000000	9730780000000	10879200000000	10498100000000
P20443	P20443	ARRS_MOUSE	Sag	S-arrestin	1	AFASDITDPEEDKIPK	AFASDITDPEEDKIPK	3	AFASDITDPEEDKIPK3	342550000000	3524430000000	1687570000000	6597380000000	6151990000000	6208750000000	6595690000000	664040000000	632060000000
Q9EPL8	Q9EPL8	IPO7_MOUSE	Ipo7	Importin-7	1	AFAVGVQQVLLK	AFAVGVQQVLLK	2	AFAVGVQQVLLK2	1913000000	205731000000	208026000000	150695000000	103805000000	151333000000	872188	712257	804546
Q99NB9	Q99NB9	SF3B1_MOUSE	Sf3b1	Splicing factor 3B subunit 1	1	AFAVVASALGIPSLLPFLK	AFAVVASALGIPSLLPFLK	2	AFAVVASALGIPSLLPFLK2	484506	248286	858991	346054		367541	383257		233930
Q99NB9	Q99NB9	SF3B1_MOUSE	Sf3b1	Splicing factor 3B subunit 1	1	AFAVVASALGIPSLLPFLK	AFAVVASALGIPSLLPFLK	3	AFAVVASALGIPSLLPFLK3	197991	277821	132896	230949		307194	146721		163438
Q05793	Q05793	PGBM_MOUSE	Hspg2	Basement membrane-specific heparan sulfate proteoglycan core protein	1	AFAYLQVPER	AFAYLQVPER	2	AFAYLQVPER2		624590	564431		976408			679606
Q8VEH5	Q8VEH5	EPMIP_MOUSE	Epm2aip1	EPM2A-interacting protein 1	1	AFAYLTR	AFAYLTR	2	AFAYLTR2	153214			935346	960149	763702	907593	730360	937856
Q5SFM8	Q5SFM8	RBM27_MOUSE	Rbm27	RNA-binding protein 27	1	AFCADQLDVFLQK	AFC(UniMod:4)ADQLDVFLQK	2	AFC(UniMod:4)ADQLDVFLQK2	843817	997455	744149		135827		107953
Q8BWG8	Q8BWG8	ARRB1_MOUSE	Arrb1	Beta-arrestin-1	1	AFCAENLEEK	AFC(UniMod:4)AENLEEK	2	AFC(UniMod:4)AENLEEK2				928830	102723000000	934777	129191000000	112633000000	116728000000
Q8QZS1	Q8QZS1	HIBCH_MOUSE	Hibch	3-hydroxyisobutyryl-CoA hydrolase, mitochondrial	1	AFCAGGDIK	AFC(UniMod:4)AGGDIK	1	AFC(UniMod:4)AGGDIK1			491608	888556			132373		129914
Q8QZS1	Q8QZS1	HIBCH_MOUSE	Hibch	3-hydroxyisobutyryl-CoA hydrolase, mitochondrial	1	AFCAGGDIK	AFC(UniMod:4)AGGDIK	2	AFC(UniMod:4)AGGDIK2			168415000000	284935000000		289243000000	333705000000	258193000000	291545000000
Q91WQ3	Q91WQ3	SYYC_MOUSE	Yars1	Tyrosine--tRNA ligase, cytoplasmic	1	AFCEPGNVENNGVLSFIK	AFC(UniMod:4)EPGNVENNGVLSFIK	2	AFC(UniMod:4)EPGNVENNGVLSFIK2				167899	192302	166789	194649		241089
Q9QXS1	Q9QXS1	PLEC_MOUSE	Plec	Plectin	1	AFCGFEDPR	AFC(UniMod:4)GFEDPR	2	AFC(UniMod:4)GFEDPR2	878652	665974	108216000000	557437
Q9ERI6	Q9ERI6	RDH14_MOUSE	Rdh14	Retinol dehydrogenase 14	1	AFCQELLQEEPR	AFC(UniMod:4)QELLQEEPR	2	AFC(UniMod:4)QELLQEEPR2	376240	509079		784649	744242	679305	887338	895633	768439
Q8BX70	Q8BX70	VP13C_MOUSE	Vps13c	Intermembrane lipid transfer protein VPS13C	1	AFDAIESAQSAR	AFDAIESAQSAR	2	AFDAIESAQSAR2	696270	986124	827740	752899	786725	934251
Q8BHG1	Q8BHG1	NRDC_MOUSE	Nrdc	Nardilysin	1	AFDCPETEYPAK	AFDC(UniMod:4)PETEYPAK	2	AFDC(UniMod:4)PETEYPAK2	530184	533701	596038	434577	382967	426519	292587	299681	363364
Q80TV8	Q80TV8	CLAP1_MOUSE	Clasp1	CLIP-associating protein 1	1	AFDDVPVVQIYSSR	AFDDVPVVQIYSSR	2	AFDDVPVVQIYSSR2	661408		992675
Q58A65	Q58A65	JIP4_MOUSE	Spag9	C-Jun-amino-terminal kinase-interacting protein 4	1	AFDFLSEETEASLASR	AFDFLSEETEASLASR	2	AFDFLSEETEASLASR2	564518	607804	629125	560641	621066	668866	503391	546472	511841
Q7TSV4	Q7TSV4	PGM2_MOUSE	Pgm2	Phosphopentomutase	1	AFDLAPPEAVPQQK	AFDLAPPEAVPQQK	2	AFDLAPPEAVPQQK2	173305	149187	156870	432360	521575	449605	392514	410071	397759
Q7TSV4	Q7TSV4	PGM2_MOUSE	Pgm2	Phosphopentomutase	1	AFDLAPPEAVPQQKDPDPEFPTVK	AFDLAPPEAVPQQKDPDPEFPTVK	3	AFDLAPPEAVPQQKDPDPEFPTVK3					191918	160966	146339		118223
Q8VE22	Q8VE22	RT23_MOUSE	Mrps23	28S ribosomal protein S23, mitochondrial	1	AFDLFNPNFK	AFDLFNPNFK	2	AFDLFNPNFK2	301120	275653	209772	423611	523869	421464	429613	506065	456440
Q9CRY7	Q9CRY7	GDPD1_MOUSE	Gdpd1	Lysophospholipase D GDPD1	1	AFDLGATGVMTDYPTK	AFDLGATGVMTDYPTK	2	AFDLGATGVMTDYPTK2	145256	843873	116356	344884	294346	345059	463957	491889	503544
Q99LI2	Q99LI2	CLCC1_MOUSE	Clcc1	Chloride channel CLIC-like protein 1	1	AFDLPDTEAQEHPEVVPSHK	AFDLPDTEAQEHPEVVPSHK	3	AFDLPDTEAQEHPEVVPSHK3		183958		361274	566852	398851	378074	385774
Q99LI2	Q99LI2	CLCC1_MOUSE	Clcc1	Chloride channel CLIC-like protein 1	1	AFDLPDTEAQEHPEVVPSHK	AFDLPDTEAQEHPEVVPSHK	4	AFDLPDTEAQEHPEVVPSHK4				455307	585394	630356	453340	404987	240408
Q8CGM2	Q8CGM2	RP1L1_MOUSE	Rp1l1	Retinitis pigmentosa 1-like 1 protein	1	AFDLQQILQSK	AFDLQQILQSK	2	AFDLQQILQSK2	827811	913631	743288	686104	826410	649989	351051		621988
Q99MN9	Q99MN9	PCCB_MOUSE	Pccb	Propionyl-CoA carboxylase beta chain, mitochondrial	1	AFDNDVDALCNLR	AFDNDVDALC(UniMod:4)NLR	2	AFDNDVDALC(UniMod:4)NLR2			249701	536766	602933	508532	572119	479258	650144
Q8R1I1	Q8R1I1	QCR9_MOUSE	Uqcr10	Cytochrome b-c1 complex subunit 9	1	AFDQGADAIYEHINEGK	AFDQGADAIYEHINEGK	2	AFDQGADAIYEHINEGK2	159529			207328	310376	187358	290449	266132
Q9JKS5	Q9JKS5	HABP4_MOUSE	Habp4	Intracellular hyaluronan-binding protein 4	1	AFDSFDQR	AFDSFDQR	2	AFDSFDQR2				12071000000	124155000000	130887000000	942753	11814000000	931143
Q91V92	Q91V92	ACLY_MOUSE	Acly	ATP-citrate synthase	1	AFDSGIIPMEFVNK	AFDSGIIPMEFVNK	2	AFDSGIIPMEFVNK2	252269000000	179732000000	189612000000	177296000000	151042000000	170743000000	148771000000	139531000000	122599000000
Q91V92	Q91V92	ACLY_MOUSE	Acly	ATP-citrate synthase	1	AFDSGIIPMEFVNK	AFDSGIIPMEFVNK	3	AFDSGIIPMEFVNK3		519969
P15508	P15508	SPTB1_MOUSE	Sptb	Spectrin beta chain, erythrocytic	1	AFEDELR	AFEDELR	2	AFEDELR2	137399000000	1259000000	178976000000	915469		951022
P15508	P15508	SPTB1_MOUSE	Sptb	Spectrin beta chain, erythrocytic	1	AFEDELRGLDAHLK	AFEDELRGLDAHLK	4	AFEDELRGLDAHLK4	647497	727181	669948		404851				155461
Q62261	Q62261	SPTB2_MOUSE	Sptbn1	Spectrin beta chain, non-erythrocytic 1	1	AFEDEMSGR	AFEDEMSGR	2	AFEDEMSGR2	513265000000	335105000000	547598000000	251486000000	138504000000	240272000000	181966000000	174279000000	194465000000
Q8BWQ6	Q8BWQ6	VP35L_MOUSE	Vps35l	VPS35 endosomal protein-sorting factor-like	1	AFEDSYPQLQSIIQK	AFEDSYPQLQSIIQK	2	AFEDSYPQLQSIIQK2	603626	498675	604863	384908		385305	213379	141660
Q01853	Q01853	TERA_MOUSE	Vcp	Transitional endoplasmic reticulum ATPase	1	AFEEAEK	AFEEAEK	2	AFEEAEK2	252848000000	274128000000	250822000000	164694000000	157075000000	170071000000	131679000000	154883000000	135706000000
Q01853	Q01853	TERA_MOUSE	Vcp	Transitional endoplasmic reticulum ATPase	1	AFEEAEKNAPAIIFIDELDAIAPK	AFEEAEKNAPAIIFIDELDAIAPK	3	AFEEAEKNAPAIIFIDELDAIAPK3	275646000000	316863000000	215318000000	199178000000	231977000000	21555000000	130272000000	217625000000	149057000000
Q8C1Z7	Q8C1Z7	BBS4_MOUSE	Bbs4	Bardet-Biedl syndrome 4 protein homolog	1	AFEHLGNALTYDPANYK	AFEHLGNALTYDPANYK	2	AFEHLGNALTYDPANYK2	152414	148421		346991	420776	308076	647354	487456	671243
Q8C1Z7	Q8C1Z7	BBS4_MOUSE	Bbs4	Bardet-Biedl syndrome 4 protein homolog	1	AFEHLGNALTYDPANYK	AFEHLGNALTYDPANYK	3	AFEHLGNALTYDPANYK3	937466	103833000000	489405	169754000000	187711000000	147894000000	231433000000	198391000000	237866000000
Q9DBS8	Q9DBS8	POC5_MOUSE	Poc5	Centrosomal protein POC5	1	AFEISIGR	AFEISIGR	2	AFEISIGR2	517270	659184	457819	733383	111304000000	797870	743705	10335000000	895067
O88704	O88703;O88704	HCN1_MOUSE	Hcn1	Potassium/sodium hyperpolarization-activated cyclic nucleotide-gated channel 1	0	AFETVAIDRLDR	AFETVAIDRLDR	2	AFETVAIDRLDR2	410618	458412	405048	371592	414770	379556	245033	298469	256821
O88704	O88703;O88704	HCN1_MOUSE	Hcn1	Potassium/sodium hyperpolarization-activated cyclic nucleotide-gated channel 1	0	AFETVAIDRLDR	AFETVAIDRLDR	3	AFETVAIDRLDR3	34999000000	393538000000	304894000000	35432000000	346903000000	340396000000	227057000000	290066000000	224935000000
P97393	P97393	RHG05_MOUSE	Arhgap5	Rho GTPase-activating protein 5	1	AFFADLPDPLIPYSLHPELLEAAK	AFFADLPDPLIPYSLHPELLEAAK	3	AFFADLPDPLIPYSLHPELLEAAK3	87104	838881	109360	162045	145154	184508			178148
Q69ZJ7	Q69ZJ7	RIC1_MOUSE	Ric1	Guanine nucleotide exchange factor subunit RIC1	1	AFFAVLAPAR	AFFAVLAPAR	2	AFFAVLAPAR2	321705	264902	346995	220990	167983	165044	111891	112485	126681
Q3UUQ7	Q3UUQ7	PGAP1_MOUSE	Pgap1	GPI inositol-deacylase	1	AFFDLIDADTK	AFFDLIDADTK	2	AFFDLIDADTK2	735960	699165	600472	667553	501861	640869	310492	372778	286032
Q11011	Q11011	PSA_MOUSE	Npepps	Puromycin-sensitive aminopeptidase	1	AFFESHPAPSAER	AFFESHPAPSAER	2	AFFESHPAPSAER2	154243000000	172442000000	16465000000	131309000000	119988000000	127071000000	857502	941582	114913000000
Q11011	Q11011	PSA_MOUSE	Npepps	Puromycin-sensitive aminopeptidase	1	AFFESHPAPSAER	AFFESHPAPSAER	3	AFFESHPAPSAER3	615971000000	543515000000	525492000000	426732000000	369805000000	45854000000	283819000000	288944000000	338987000000
Q3UIL6	Q3UIL6	PKHA7_MOUSE	Plekha7	Pleckstrin homology domain-containing family A member 7	1	AFFFQEK	AFFFQEK	2	AFFFQEK2	500559	482519	643279	524570	330704	529794		225599	180519
P51881	P51881	ADT2_MOUSE	Slc25a5	ADP/ATP translocase 2	1	AFFKGAWSNVLR	AFFKGAWSNVLR	3	AFFKGAWSNVLR3				213891	289414	281417	279922	348052	246995
P16056	P16056	MET_MOUSE	Met	Hepatocyte growth factor receptor	1	AFFLLDGILSK	AFFLLDGILSK	2	AFFLLDGILSK2		69789		155999	566963
Q80TJ1	Q80TJ1	CAPS1_MOUSE	Cadps	Calcium-dependent secretion activator 1	1	AFFNAVK	AFFNAVK	1	AFFNAVK1	546571	569129	666207	464909		412009	358316	409500	465113
O35633	O35633	VIAAT_MOUSE	Slc32a1	Vesicular inhibitory amino acid transporter	1	AFFPACYGGDGR	AFFPAC(UniMod:4)YGGDGR	2	AFFPAC(UniMod:4)YGGDGR2	377899000000	582803000000	386661000000	1604950000000	1358220000000	1377530000000	15970000000	1698850000000	1012490000000
Q8VCT3	Q8VCT3	AMPB_MOUSE	Rnpep	Aminopeptidase B	1	AFFPCFDTPAVK	AFFPC(UniMod:4)FDTPAVK	2	AFFPC(UniMod:4)FDTPAVK2				381775	357453	387947	444641	264862	363732
Q7TPH6	Q7TPH6	MYCB2_MOUSE	Mycbp2	E3 ubiquitin-protein ligase MYCBP2	1	AFFPQEPK	AFFPQEPK	2	AFFPQEPK2		972774	983078		873710	731873
P50580	P50580	PA2G4_MOUSE	Pa2g4	Proliferation-associated protein 2G4	1	AFFSEVER	AFFSEVER	1	AFFSEVER1					195632		114164	137849
P50580	P50580	PA2G4_MOUSE	Pa2g4	Proliferation-associated protein 2G4	1	AFFSEVER	AFFSEVER	2	AFFSEVER2	405254000000	428149000000	357899000000	1037330000000	1109910000000	991502000000	993801000000	1060190000000	871194000000
Q8BHN3	Q8BHN3	GANAB_MOUSE	Ganab	Neutral alpha-glucosidase AB	1	AFFSGSQR	AFFSGSQR	2	AFFSGSQR2	2286830000000	224030000000	2227160000000	1575160000000	1160460000000	1850280000000	950343000000	1211120000000	1111620000000
P60670	P60670	NPL4_MOUSE	Nploc4	Nuclear protein localization protein 4 homolog	1	AFGAPNVVEDEIDQYLSK	AFGAPNVVEDEIDQYLSK	2	AFGAPNVVEDEIDQYLSK2	27449	61571		205548	279204	152610	184362		212936
P11627	P11627	L1CAM_MOUSE	L1cam	Neural cell adhesion molecule L1	1	AFGAPVPSVQWLDEEGTTVLQDER	AFGAPVPSVQWLDEEGTTVLQDER	3	AFGAPVPSVQWLDEEGTTVLQDER3	850129	781897	1159000000	743618	660175	653898	347943	399867	371480
Q99KC8	Q99KC8	VMA5A_MOUSE	Vwa5a	von Willebrand factor A domain-containing protein 5A	1	AFGENAVVQLISLQK	AFGENAVVQLISLQK	2	AFGENAVVQLISLQK2	184052	183776	249538	295453	148362	236048	809652		109018
Q8K2B3	Q8K2B3	SDHA_MOUSE	Sdha	Succinate dehydrogenase [ubiquinone] flavoprotein subunit, mitochondrial	1	AFGGQSLK	AFGGQSLK	1	AFGGQSLK1		699678	182315	369750	633495	427633	497288	496619	483715
Q8K2B3	Q8K2B3	SDHA_MOUSE	Sdha	Succinate dehydrogenase [ubiquinone] flavoprotein subunit, mitochondrial	1	AFGGQSLK	AFGGQSLK	2	AFGGQSLK2	304082000000	33533000000	293228000000	840723000000	927137000000	885114000000	790885000000	954434000000	913684000000
Q8VHX6	Q8VHX6	FLNC_MOUSE	Flnc	Filamin-C	1	AFGPGLEGGLVNK	AFGPGLEGGLVNK	2	AFGPGLEGGLVNK2			113639000000
Q8BTM8	Q8BTM8	FLNA_MOUSE	Flna	Filamin-A	1	AFGPGLQGGNAGSPAR	AFGPGLQGGNAGSPAR	2	AFGPGLQGGNAGSPAR2	15063000000	186959000000	220011000000	144642000000		132851000000			734540
E9Q8I9	E9Q8I9	FRY_MOUSE	Fry	Protein furry homolog	1	AFGPLWCHEDITPK	AFGPLWC(UniMod:4)HEDITPK	3	AFGPLWC(UniMod:4)HEDITPK3	192036	263577	138934			172051	205319		206110
Q3TLH4	Q3TLH4	PRC2C_MOUSE	Prrc2c	Protein PRRC2C	1	AFGSGIDIKPGTPPIGGR	AFGSGIDIKPGTPPIGGR	2	AFGSGIDIKPGTPPIGGR2	930474	842093	968159	752927	737149	752087	437221	497536	643963
Q3TLH4	Q3TLH4	PRC2C_MOUSE	Prrc2c	Protein PRRC2C	1	AFGSGIDIKPGTPPIGGR	AFGSGIDIKPGTPPIGGR	3	AFGSGIDIKPGTPPIGGR3	297655000000	314212000000	313514000000	221487000000	187225000000	200165000000	109774000000	116696000000	141592000000
P21956	P21956	MFGM_MOUSE	Mfge8	Lactadherin	1	AFGWYPHLGR	AFGWYPHLGR	2	AFGWYPHLGR2	671362	577545	337208	590765	140468000000	100737000000	129699000000	129337000000	164513000000
P21956	P21956	MFGM_MOUSE	Mfge8	Lactadherin	1	AFGWYPHLGR	AFGWYPHLGR	3	AFGWYPHLGR3	635752	641135	399703	575092	923837	939489	106999000000	10919000000	135282000000
P84104	P84104	SRSF3_MOUSE	Srsf3	Serine/arginine-rich splicing factor 3	1	AFGYYGPLR	AFGYYGPLR	2	AFGYYGPLR2	632586000000	984214000000	570085000000	1364330000000	1598790000000	1391990000000	1418330000000	1468630000000	109960000000
Q9R1J0	Q9R1J0	NSDHL_MOUSE	Nsdhl	Sterol-4-alpha-carboxylate 3-dehydrogenase, decarboxylating	1	AFHITNDEPIPFWTFLSR	AFHITNDEPIPFWTFLSR	3	AFHITNDEPIPFWTFLSR3					129342	51362	132809	81091	167418
Q5SUR0	Q5SUR0	PUR4_MOUSE	Pfas	Phosphoribosylformylglycinamidine synthase	1	AFHITQGLLK	AFHITQGLLK	2	AFHITQGLLK2	382644	599277	571733		487841	587394	423235	259117
Q9Z0R9	Q9Z0R9	FADS2_MOUSE	Fads2	Acyl-CoA 6-desaturase	1	AFHLDLDFVGK	AFHLDLDFVGK	3	AFHLDLDFVGK3				270343	529077	723143	879399		708813
P11983	P11983	TCPA_MOUSE	Tcp1	T-complex protein 1 subunit alpha	1	AFHNEAQVNPER	AFHNEAQVNPER	2	AFHNEAQVNPER2	140164	147525	148396	408979	502318	407072	490511	479840	483400
P11983	P11983	TCPA_MOUSE	Tcp1	T-complex protein 1 subunit alpha	1	AFHNEAQVNPER	AFHNEAQVNPER	3	AFHNEAQVNPER3	729358	778786	633307	190172000000	200065000000	184894000000	201033000000	201751000000	202236000000
P11983	P11983	TCPA_MOUSE	Tcp1	T-complex protein 1 subunit alpha	1	AFHNEAQVNPERK	AFHNEAQVNPERK	3	AFHNEAQVNPERK3	230688	299778	479919	830510	939413	859928	952976	933796	976628
Q8VDJ3	Q8VDJ3	VIGLN_MOUSE	Hdlbp	Vigilin	1	AFHPFIAGPYNR	AFHPFIAGPYNR	2	AFHPFIAGPYNR2	322695000000	286573000000	337975000000	243883000000	223897000000	266699000000	161876000000	192387000000	198366000000
Q8VDJ3	Q8VDJ3	VIGLN_MOUSE	Hdlbp	Vigilin	1	AFHPFIAGPYNR	AFHPFIAGPYNR	3	AFHPFIAGPYNR3	403581000000	370954000000	385952000000	297715000000	284918000000	335585000000	181381000000	217786000000	218725000000
O35409	O35409;Q9CZR2	FOLH1_MOUSE	Folh1	Glutamate carboxypeptidase 2	0	AFIDPLGLPGR	AFIDPLGLPGR	2	AFIDPLGLPGR2	133929	141752	150577		116464	120277	114897
O35409	O35409	FOLH1_MOUSE	Folh1	Glutamate carboxypeptidase 2	1	AFIDPLGLPGRPFYR	AFIDPLGLPGRPFYR	2	AFIDPLGLPGRPFYR2	612777	760799	682227	438240	848478	720480	404654	496920	488872
O35409	O35409	FOLH1_MOUSE	Folh1	Glutamate carboxypeptidase 2	1	AFIDPLGLPGRPFYR	AFIDPLGLPGRPFYR	3	AFIDPLGLPGRPFYR3	334229000000	412783000000	287589000000	227585000000	372829000000	368367000000	237914000000	272162000000	231481000000
E9Q557	E9Q557	DESP_MOUSE	Dsp	Desmoplakin	1	AFIGFEGVK	AFIGFEGVK	2	AFIGFEGVK2	147354000000	615401	510740
Q8BML9	Q8BML9	SYQ_MOUSE	Qars1	Glutamine--tRNA ligase	1	AFIHWVSQPLVCEIR	AFIHWVSQPLVC(UniMod:4)EIR	2	AFIHWVSQPLVC(UniMod:4)EIR2	183021	290108	402684	138818	398850	296310	215612		279424
Q8BML9	Q8BML9	SYQ_MOUSE	Qars1	Glutamine--tRNA ligase	1	AFIHWVSQPLVCEIR	AFIHWVSQPLVC(UniMod:4)EIR	3	AFIHWVSQPLVC(UniMod:4)EIR3	116908000000	160086000000	620996	884767	13236000000	131677000000	878161	102378000000	991472
P54822	P54822	PUR8_MOUSE	Adsl	Adenylosuccinate lyase	1	AFIITGQTYTR	AFIITGQTYTR	2	AFIITGQTYTR2	155331000000	206049000000	15007000000	413982000000	391934000000	466608000000	477463000000	403378000000	417845000000
P51863	P51863	VA0D1_MOUSE	Atp6v0d1	V-type proton ATPase subunit d 1	1	AFIITINSFGTELSK	AFIITINSFGTELSK	2	AFIITINSFGTELSK2	481157	471772	511873	133342000000	112205000000	142396000000	117351000000	142483000000	112811000000
P51863	P51863	VA0D1_MOUSE	Atp6v0d1	V-type proton ATPase subunit d 1	1	AFIITINSFGTELSKEDR	AFIITINSFGTELSKEDR	3	AFIITINSFGTELSKEDR3	810899	878560	570688	172236000000	216387000000	213078000000	192904000000	250304000000	191908000000
Q3UVK0	Q3UVK0	ERMP1_MOUSE	Ermp1	Endoplasmic reticulum metallopeptidase 1	1	AFINLEAAGVGGK	AFINLEAAGVGGK	2	AFINLEAAGVGGK2	620931	690452	630636	12676000000	970517	106275000000	744947	746832	786281
O08810	O08810	U5S1_MOUSE	Eftud2	116 kDa U5 small nuclear ribonucleoprotein component	1	AFIPAIDSFGFETDLR	AFIPAIDSFGFETDLR	2	AFIPAIDSFGFETDLR2	497288000000	584957000000	492039000000	394808000000	437759000000	365297000000	307521000000	330893000000	183535000000
O08810	O08810	U5S1_MOUSE	Eftud2	116 kDa U5 small nuclear ribonucleoprotein component	1	AFIPAIDSFGFETDLR	AFIPAIDSFGFETDLR	3	AFIPAIDSFGFETDLR3	394212	440248	347418	270080	332384	266607	239424	190261	125394
Q9JHR7	Q9JHR7	IDE_MOUSE	Ide	Insulin-degrading enzyme	1	AFIPQLLSR	AFIPQLLSR	2	AFIPQLLSR2	503673000000	543656000000	409979000000	309222000000	279249000000	261336000000	264984000000	314911000000	309667000000
Q9D0E1	Q9D0E1	HNRPM_MOUSE	Hnrnpm	Heterogeneous nuclear ribonucleoprotein M	1	AFITNIPFDVK	AFITNIPFDVK	2	AFITNIPFDVK2	248239000000	362007000000	157098000000	1050940000000	1038790000000	973589000000	661956000000	839376000000	597484000000
Q8BUV3	Q8BUV3	GEPH_MOUSE	Gphn	Gephyrin	1	AFITVLEMTPVLGTEIINYR	AFITVLEMTPVLGTEIINYR	3	AFITVLEMTPVLGTEIINYR3	634260	577936	383102	385026	648981	595099	269554	338114	373810
Q9R099	Q9R099	TBL2_MOUSE	Tbl2	Transducin beta-like protein 2	1	AFIVWLANGDTLR	AFIVWLANGDTLR	2	AFIVWLANGDTLR2	654239				338934	286692	198914	383344	306173
P07724	P07724	ALBU_MOUSE	Alb	Albumin	1	AFKAWAVAR	AFKAWAVAR	2	AFKAWAVAR2		440213		228867000000		139925000000
Q9JKF7	Q9JKF7	RM39_MOUSE	Mrpl39	39S ribosomal protein L39, mitochondrial	1	AFKDDYVVSLVR	AFKDDYVVSLVR	3	AFKDDYVVSLVR3				335116		469378	452090		505926
P23116	P23116	EIF3A_MOUSE	Eif3a	Eukaryotic translation initiation factor 3 subunit A	1	AFKDIDIEDLEELDPDFIMAK	AFKDIDIEDLEELDPDFIMAK	3	AFKDIDIEDLEELDPDFIMAK3	236390	200129	231218	166321		192706	165973		168271
Q99PV0	Q99PV0	PRP8_MOUSE	Prpf8	Pre-mRNA-processing-splicing factor 8	1	AFKEVGIEFMDLYSHLVPVYDVEPLEK	AFKEVGIEFMDLYSHLVPVYDVEPLEK	4	AFKEVGIEFMDLYSHLVPVYDVEPLEK4		842906			181634	709479	858485	139642	124123
Q8C3F2	Q8C3F2	F120C_MOUSE	Fam120c	Constitutive coactivator of PPAR-gamma-like protein 2	1	AFLACMK	AFLAC(UniMod:4)MK	2	AFLAC(UniMod:4)MK2	981597	915812	690634	732930	444471	736898	594737	479897	461160
Q6A0A9	Q6A0A9	F120A_MOUSE	FAM120A	Constitutive coactivator of PPAR-gamma-like protein 1	1	AFLACMR	AFLAC(UniMod:4)MR	2	AFLAC(UniMod:4)MR2		328074000000	23331000000	221102000000	128915000000	23334000000	160827000000
Q9QXZ0	Q9QXZ0	MACF1_MOUSE	Macf1	Microtubule-actin cross-linking factor 1, isoforms 1/2/3/4	1	AFLAELEQNSPK	AFLAELEQNSPK	2	AFLAELEQNSPK2	203242000000	21555000000	247005000000	322365000000	241447000000	318455000000	274357000000	277349000000	284273000000
Q91Z92	Q91Z92	B3GT6_MOUSE	B3galt6	Beta-1,3-galactosyltransferase 6	1	AFLAVLVASAPR	AFLAVLVASAPR	2	AFLAVLVASAPR2	816556	766771	161013	162409	165937	222825		906283	736959
D3YUB6	D3YUB6	BTBD8_MOUSE	Btbd8	BTB/POZ domain-containing protein 8	1	AFLCVPEGTSSTLNPTQSDRR	AFLC(UniMod:4)VPEGTSSTLNPTQSDRR	3	AFLC(UniMod:4)VPEGTSSTLNPTQSDRR3	762354	673527	836237	749685	801434	741598	567501	578052	764472
Q8BWM0	Q8BWM0	PGES2_MOUSE	Ptges2	Prostaglandin E synthase 2	1	AFLDFHSLPYQVVEVNPVR	AFLDFHSLPYQVVEVNPVR	3	AFLDFHSLPYQVVEVNPVR3	160266	208974	154817	571159	562510	671110	667044	788619	649434
Q8BWM0	Q8BWM0	PGES2_MOUSE	Ptges2	Prostaglandin E synthase 2	1	AFLDFHSLPYQVVEVNPVRR	AFLDFHSLPYQVVEVNPVRR	3	AFLDFHSLPYQVVEVNPVRR3					692736	672602	643084	531511	569821
Q8BWM0	Q8BWM0	PGES2_MOUSE	Ptges2	Prostaglandin E synthase 2	1	AFLDFHSLPYQVVEVNPVRR	AFLDFHSLPYQVVEVNPVRR	4	AFLDFHSLPYQVVEVNPVRR4	137293	113428		201389	413686	358918	444629	522470	518674
Q9DBH0	Q9DBH0	WWP2_MOUSE	Wwp2	NEDD4-like E3 ubiquitin-protein ligase WWP2	1	AFLDGFNEVAPLEWLR	AFLDGFNEVAPLEWLR	2	AFLDGFNEVAPLEWLR2	128943	941163	118190	563986	124223	122006	721248	555785	849891
E9Q401	E9Q401	RYR2_MOUSE	Ryr2	Ryanodine receptor 2	1	AFLDNAAEDLEK	AFLDNAAEDLEK	2	AFLDNAAEDLEK2	780011	842960	950864	102042000000	143275000000	105675000000	735766	902566	10494000000
Q62448	Q62448	IF4G2_MOUSE	Eif4g2	Eukaryotic translation initiation factor 4 gamma 2	1	AFLDNGPK	AFLDNGPK	2	AFLDNGPK2	186636000000	180958000000	172028000000
Q8CGY8	Q8CGY8	OGT1_MOUSE	Ogt	UDP-N-acetylglucosamine--peptide N-acetylglucosaminyltransferase 110 kDa subunit	1	AFLDSLPDVK	AFLDSLPDVK	2	AFLDSLPDVK2	200533000000	19054000000	174349000000	180693000000	127291000000	142261000000	915998	941233	948285
Q9CQN1	Q9CQN1	TRAP1_MOUSE	Trap1	Heat shock protein 75 kDa, mitochondrial	1	AFLEALQNQAETSSK	AFLEALQNQAETSSK	2	AFLEALQNQAETSSK2	461200	639350	433413	840338	946102	832171	703130	774389	718987
Q3TAA7	Q3TAA7	S11IP_MOUSE	Stk11ip	Serine/threonine-protein kinase 11-interacting protein	1	AFLEELTGVLQSLPR	AFLEELTGVLQSLPR	2	AFLEELTGVLQSLPR2	104147	124572		102960	101160	869121			739136
Q3TAA7	Q3TAA7	S11IP_MOUSE	Stk11ip	Serine/threonine-protein kinase 11-interacting protein	1	AFLEELTGVLQSLPR	AFLEELTGVLQSLPR	3	AFLEELTGVLQSLPR3	195540	207259	191140	158306	916315	151797	701144	693197	111301
Q60676	Q60676	PPP5_MOUSE	Ppp5c	Serine/threonine-protein phosphatase 5	1	AFLEENQLDYIIR	AFLEENQLDYIIR	2	AFLEENQLDYIIR2	259528	309196	208874	820473	966423	915938	100772000000	716931	856497
Q91W86	Q91W86	VPS11_MOUSE	Vps11	Vacuolar protein sorting-associated protein 11 homolog	1	AFLEHMSEVQPDSPQGIYDTLLELR	AFLEHMSEVQPDSPQGIYDTLLELR	3	AFLEHMSEVQPDSPQGIYDTLLELR3	341921	234926	149569	842274	150618	199190	126011	178733	179696
P15499	P15499	PRPH2_MOUSE	Prph2	Peripherin-2	1	AFLESFK	AFLESFK	1	AFLESFK1	169453000000	171864000000	137157000000	271815000000	362222000000	232879000000	453286000000	414366000000	55545000000
P15499	P15499	PRPH2_MOUSE	Prph2	Peripherin-2	1	AFLESFK	AFLESFK	2	AFLESFK2	1521390000000	1539360000000	1094240000000	2483630000000	2880430000000	2240260000000	3828360000000	3529670000000	3977670000000
P15499	P15499	PRPH2_MOUSE	Prph2	Peripherin-2	1	AFLESFKK	AFLESFKK	1	AFLESFKK1	770847	709123	531994	133258000000	234389000000	140786000000	364615000000	255867000000	390352000000
P15499	P15499	PRPH2_MOUSE	Prph2	Peripherin-2	1	AFLESFKK	AFLESFKK	2	AFLESFKK2	4810640000000	5050680000000	3131180000000	6729720000000	720220000000	7033110000000	13483500000000	11168300000000	13214400000000
Q8VDR9	Q8VDR9	DOCK6_MOUSE	Dock6	Dedicator of cytokinesis protein 6	1	AFLFCTPFTPDGR	AFLFC(UniMod:4)TPFTPDGR	2	AFLFC(UniMod:4)TPFTPDGR2	374495		371351
Q7TT45;Q99K70	Q7TT45;Q99K70	RRAGC_MOUSE;RRAGD_MOUSE	Rragc;Rragd	Ras-related GTP-binding protein D	0	AFLFDVVSK	AFLFDVVSK	2	AFLFDVVSK2		900469	597703	432989	297288	313841	314323	216729	266533
O35600	O35600	ABCA4_MOUSE	Abca4	Retinal-specific phospholipid-transporting ATPase ABCA4	1	AFLGIDSTR	AFLGIDSTR	1	AFLGIDSTR1	761988	676605	545383	473030	622940	351985		457848	649524
O35600	O35600	ABCA4_MOUSE	Abca4	Retinal-specific phospholipid-transporting ATPase ABCA4	1	AFLGIDSTR	AFLGIDSTR	2	AFLGIDSTR2	2307840000000	2182350000000	1659780000000	1263830000000	1465620000000	1097280000000	1054220000000	1258980000000	1450610000000
O35600	O35600	ABCA4_MOUSE	Abca4	Retinal-specific phospholipid-transporting ATPase ABCA4	1	AFLGIDSTRK	AFLGIDSTRK	2	AFLGIDSTRK2	765730	131273000000	911786	563026	111157000000	740103	753389	715794	838901
Q9D1R9	Q9D1R9	RL34_MOUSE	Rpl34	60S ribosomal protein L34	1	AFLIEEQK	AFLIEEQK	1	AFLIEEQK1	221479	194276	136462	424668	473555	341545	297100	365227	355431
Q9D1R9	Q9D1R9	RL34_MOUSE	Rpl34	60S ribosomal protein L34	1	AFLIEEQK	AFLIEEQK	2	AFLIEEQK2	377676000000	379663000000	312499000000	579291000000	511997000000	547758000000	359543000000	463593000000	417187000000
Q9D1R9	Q9D1R9	RL34_MOUSE	Rpl34	60S ribosomal protein L34	1	AFLIEEQKIVVK	AFLIEEQKIVVK	3	AFLIEEQKIVVK3	167047	205334		221568	325022	312026	207029	231241	147505
Q8BYK8	Q8BYK8	ZC3H6_MOUSE	Zc3h6	Zinc finger CCCH domain-containing protein 6	1	AFLIPLDSSPGIVLQDPR	AFLIPLDSSPGIVLQDPR	2	AFLIPLDSSPGIVLQDPR2	465663	474118	259236	351915	112100	276246	249471
Q8BYK8	Q8BYK8	ZC3H6_MOUSE	Zc3h6	Zinc finger CCCH domain-containing protein 6	1	AFLIPLDSSPGIVLQDPR	AFLIPLDSSPGIVLQDPR	3	AFLIPLDSSPGIVLQDPR3	613646	826224	222115
Q8K1X1	Q8K1X1	WDR11_MOUSE	Wdr11	WD repeat-containing protein 11	1	AFLLHQPWNGR	AFLLHQPWNGR	3	AFLLHQPWNGR3	325972	363402	314428	237783		313784			262913
P30415	P30415	NKTR_MOUSE	Nktr	NK-tumor recognition protein	1	AFLLSMANR	AFLLSMANR	2	AFLLSMANR2	606113	560620	522396	368690	379011	391051	360537	374440	354669
Q8CGK3	Q8CGK3	LONM_MOUSE	Lonp1	Lon protease homolog, mitochondrial	1	AFLMEQDPENDFLVTSHIHLHVPEGATPK	AFLMEQDPENDFLVTSHIHLHVPEGATPK	4	AFLMEQDPENDFLVTSHIHLHVPEGATPK4	570536	542028	363080	401720	414634	548490	348593	371758	479028
P27664	P27664	PDE6A_MOUSE	Pde6a	Rod cGMP-specific 3',5'-cyclic phosphodiesterase subunit alpha	1	AFLNCDR	AFLNC(UniMod:4)DR	2	AFLNC(UniMod:4)DR2	51761000000	63063000000	389842000000	355462000000	321014000000	39829000000	437478000000	35566000000	424203000000
P27664	P27664	PDE6A_MOUSE	Pde6a	Rod cGMP-specific 3',5'-cyclic phosphodiesterase subunit alpha	1	AFLNCDRYSVGLLDMTK	AFLNC(UniMod:4)DRYSVGLLDMTK	2	AFLNC(UniMod:4)DRYSVGLLDMTK2	254487	275668	565155	142725	117598	152105	248809	141300	249406
P27664	P27664	PDE6A_MOUSE	Pde6a	Rod cGMP-specific 3',5'-cyclic phosphodiesterase subunit alpha	1	AFLNCDRYSVGLLDMTK	AFLNC(UniMod:4)DRYSVGLLDMTK	3	AFLNC(UniMod:4)DRYSVGLLDMTK3	693176	951702	392331	516089	455331	622574	659953	379067	646796
Q9WUP4	Q9WUP4	PORED_MOUSE	Srd5a3	Polyprenol reductase	1	AFLPFLF	AFLPFLF	1	AFLPFLF1				385249			360406		284423
Q9EQ06	Q9EQ06	DHB11_MOUSE	Hsd17b11	Estradiol 17-beta-dehydrogenase 11	1	AFLPVMMK	AFLPVMMK	2	AFLPVMMK2				282491		252713	245470	243825	246536
O08788	O08788	DCTN1_MOUSE	Dctn1	Dynactin subunit 1	1	AFLQGGQEATDIALLLR	AFLQGGQEATDIALLLR	2	AFLQGGQEATDIALLLR2	321121000000	383005000000	349314000000	270246000000	231097000000	29203000000	162852000000	151002000000	166236000000
O08788	O08788	DCTN1_MOUSE	Dctn1	Dynactin subunit 1	1	AFLQGGQEATDIALLLR	AFLQGGQEATDIALLLR	3	AFLQGGQEATDIALLLR3	122085000000	136259000000	123512000000	950804	806131	102146000000	613417	832689	560535
Q91ZV0	Q91ZV0	MIA2_MOUSE	Mia2	Melanoma inhibitory activity protein 2	1	AFLSPPTLLEGPLR	AFLSPPTLLEGPLR	2	AFLSPPTLLEGPLR2	178491000000	190481000000	183155000000	214248000000	213659000000	181188000000	977639	128678000000	996617
Q6GQT1	Q6GQT1	A2MG_MOUSE	A2m	Alpha-2-macroglobulin-P	1	AFLSVMASPQSLCGLR	AFLSVMASPQSLC(UniMod:4)GLR	2	AFLSVMASPQSLC(UniMod:4)GLR2	628410	796660	201868000000	202185000000	592426	216534000000	713829	479414	654602
Q6GQT1	Q6GQT1	A2MG_MOUSE	A2m	Alpha-2-macroglobulin-P	1	AFLSVMASPQSLCGLR	AFLSVMASPQSLC(UniMod:4)GLR	3	AFLSVMASPQSLC(UniMod:4)GLR3				145728		133099
P61027	P61027	RAB10_MOUSE	Rab10	Ras-related protein Rab-10	1	AFLTLAEDILR	AFLTLAEDILR	2	AFLTLAEDILR2	262326000000	308963000000	283323000000	621234000000	622445000000	636938000000	578436000000	766181000000	595018000000
P61027	P61027	RAB10_MOUSE	Rab10	Ras-related protein Rab-10	1	AFLTLAEDILRK	AFLTLAEDILRK	3	AFLTLAEDILRK3	129669	149857		333588	439822	386886	407566	477192	437193
Q91WC3	Q91WC3	ACSL6_MOUSE	Acsl6	Long-chain-fatty-acid--CoA ligase 6	1	AFLVGIVVPDPEVMPSWAQK	AFLVGIVVPDPEVMPSWAQK	3	AFLVGIVVPDPEVMPSWAQK3	130878	117962	139860	404563	271965	438662	252548	428566	311425
Q91WC3	Q91WC3	ACSL6_MOUSE	Acsl6	Long-chain-fatty-acid--CoA ligase 6	1	AFLVGIVVPDPEVMPSWAQKK	AFLVGIVVPDPEVMPSWAQKK	3	AFLVGIVVPDPEVMPSWAQKK3				118820	113322	150949	86640	164092	122828
E9Q8I9	E9Q8I9	FRY_MOUSE	Fry	Protein furry homolog	1	AFLVIADSLQQK	AFLVIADSLQQK	2	AFLVIADSLQQK2	658578	739362	706832	614105	615421	656475	463947	401477	554258
Q8K2L8	Q8K2L8	TPC12_MOUSE	Trappc12	Trafficking protein particle complex subunit 12	1	AFLYLGQNNFAEAHK	AFLYLGQNNFAEAHK	3	AFLYLGQNNFAEAHK3	316931	242884	318512	293827		296817	193531		210696
Q8CGM2	Q8CGM2	RP1L1_MOUSE	Rp1l1	Retinitis pigmentosa 1-like 1 protein	1	AFMAHLADATAELR	AFMAHLADATAELR	2	AFMAHLADATAELR2	852117		736362					639337	604775
Q8CGM2	Q8CGM2	RP1L1_MOUSE	Rp1l1	Retinitis pigmentosa 1-like 1 protein	1	AFMAHLADATAELR	AFMAHLADATAELR	3	AFMAHLADATAELR3	633154	582629	479329	390684	387172	493644	346392	467327	410188
Q68FD5	Q68FD5	CLH1_MOUSE	Cltc	Clathrin heavy chain 1	1	AFMTADLPNELIELLEK	AFMTADLPNELIELLEK	2	AFMTADLPNELIELLEK2	1407420000000	1048680000000	1244530000000	942751000000	48396000000	1044540000000	688976000000		779391000000
Q68FD5	Q68FD5	CLH1_MOUSE	Cltc	Clathrin heavy chain 1	1	AFMTADLPNELIELLEK	AFMTADLPNELIELLEK	3	AFMTADLPNELIELLEK3	826913	820491	603280	614087		635470	470140		407018
Q80W68	Q80W68	KIRR1_MOUSE	Kirrel1	Kin of IRRE-like protein 1	1	AFNAKPAATIIWFR	AFNAKPAATIIWFR	3	AFNAKPAATIIWFR3	107917	207832		851458
Q61699	Q61699	HS105_MOUSE	Hsph1	Heat shock protein 105 kDa	1	AFNDPFIQK	AFNDPFIQK	2	AFNDPFIQK2	131371000000	143382000000	138835000000	124545000000	109558000000	119441000000	665659	798153	849537
P70211	P70211	DCC_MOUSE	Dcc	Netrin receptor DCC	1	AFNNAGEGVPLYESATTR	AFNNAGEGVPLYESATTR	2	AFNNAGEGVPLYESATTR2	488429	464709	287454	237854	341106	209039	146324	295922	179164
A2A5R2	A2A5R2	BIG2_MOUSE	Arfgef2	Brefeldin A-inhibited guanine nucleotide-exchange protein 2	1	AFNSNYEQR	AFNSNYEQR	2	AFNSNYEQR2	594248	651449	465600	379087		377376			285251
Q9EQ20	Q9EQ20	MMSA_MOUSE	Aldh6a1	Methylmalonate-semialdehyde dehydrogenase [acylating], mitochondrial	1	AFPAWADTSILSR	AFPAWADTSILSR	2	AFPAWADTSILSR2	947726	962948	873079	369117000000	353812000000	34708000000	367025000000	350026000000	373646000000
Q9EQ20	Q9EQ20	MMSA_MOUSE	Aldh6a1	Methylmalonate-semialdehyde dehydrogenase [acylating], mitochondrial	1	AFPAWADTSILSR	AFPAWADTSILSR	3	AFPAWADTSILSR3	549121	629499		228604	205334	205670	195535	106088	263085
Q11011	Q11011	PSA_MOUSE	Npepps	Puromycin-sensitive aminopeptidase	1	AFPCWDEPAIK	AFPC(UniMod:4)WDEPAIK	2	AFPC(UniMod:4)WDEPAIK2	247385000000	286867000000	245774000000	218795000000	159486000000	189896000000	1479000000	13058000000	15543000000
Q9Z1E4	Q9Z1E4	GYS1_MOUSE	Gys1	Glycogen [starch] synthase, muscle	1	AFPDHFTYEPHEVDATQGYR	AFPDHFTYEPHEVDATQGYR	4	AFPDHFTYEPHEVDATQGYR4		217674	131383
O54865	O54865	GCYB1_MOUSE	Gucy1b1	Guanylate cyclase soluble subunit beta-1	1	AFPFHIIFDR	AFPFHIIFDR	2	AFPFHIIFDR2	455573	447305		540883	772421	668689	608763	606570	625976
O54865	O54865	GCYB1_MOUSE	Gucy1b1	Guanylate cyclase soluble subunit beta-1	1	AFPFHIIFDR	AFPFHIIFDR	3	AFPFHIIFDR3	178780	214498	512806	469541	929683	707079	613111	940401	778569
Q6ZWR6	Q6ZWR6	SYNE1_MOUSE	Syne1	Nesprin-1	1	AFPGTEEEVPILR	AFPGTEEEVPILR	2	AFPGTEEEVPILR2	750100	938668	106298000000	598000	645754	486623	408399	252567	441511
Q80V31	Q80V31	CE104_MOUSE	Cep104	Centrosomal protein of 104 kDa	1	AFPLLLAR	AFPLLLAR	2	AFPLLLAR2	381378	366104	402086	191155	169732	213951	819793	121205	118144
Q6IEE6	Q6IEE6	T132E_MOUSE	Tmem132e	Transmembrane protein 132E	1	AFPLVVAEAEGSGDLLR	AFPLVVAEAEGSGDLLR	2	AFPLVVAEAEGSGDLLR2	224630	241334	269313		338296	237183		115301
O89112	O89112	LANC1_MOUSE	Lancl1	Glutathione S-transferase LANCL1	1	AFPNPYADYNK	AFPNPYADYNK	2	AFPNPYADYNK2	468707	603586	502637	151248000000	148362000000	145037000000	187761000000	144666000000	144684000000
Q8VE22	Q8VE22	RT23_MOUSE	Mrps23	28S ribosomal protein S23, mitochondrial	1	AFPPLREPVFR	AFPPLREPVFR	3	AFPPLREPVFR3	396648	381368	367195	986392	810215	10104000000	785318	796730	723955
Q9CQ69	Q9CQ69	QCR8_MOUSE	Uqcrq	Cytochrome b-c1 complex subunit 8	1	AFPSYFSK	AFPSYFSK	1	AFPSYFSK1	643504	628088	656069		123262000000		852909	114487000000
Q9CQ69	Q9CQ69	QCR8_MOUSE	Uqcrq	Cytochrome b-c1 complex subunit 8	1	AFPSYFSK	AFPSYFSK	2	AFPSYFSK2	415354000000	404375000000	38784000000	619856000000	611034000000	608587000000	350228000000	487702000000	51233000000
Q61165	Q61165	SL9A1_MOUSE	Slc9a1	Sodium/hydrogen exchanger 1	1	AFPVLDIDYPHVR	AFPVLDIDYPHVR	3	AFPVLDIDYPHVR3	804896	796884	769808	891306	857157	935673	566841		564347
Q3UW53	Q3UW53	NIBA1_MOUSE	Niban1	Protein Niban 1	1	AFPVYLWQPYLR	AFPVYLWQPYLR	2	AFPVYLWQPYLR2	258861	257858	223136	143880	505191	348713	273784	145781	205980
Q9D824	Q9D824	FIP1_MOUSE	Fip1l1	Pre-mRNA 3'-end-processing factor FIP1	1	AFPYGNVAFPHLTSSAPSWPSLVDTTK	AFPYGNVAFPHLTSSAPSWPSLVDTTK	3	AFPYGNVAFPHLTSSAPSWPSLVDTTK3	123073	157490		329399	569689	374057	287351	190095	251574
P17047	P17047	LAMP2_MOUSE	Lamp2	Lysosome-associated membrane glycoprotein 2	1	AFQINTFNLK	AFQINTFNLK	2	AFQINTFNLK2	231577000000	312286000000	338082000000	303846000000	236559000000	255859000000	127572000000	136696000000	118023000000
Q9D0D3	Q9D0D3	PAPD1_MOUSE	Mtpap	Poly(A) RNA polymerase, mitochondrial	1	AFQLTEENIR	AFQLTEENIR	2	AFQLTEENIR2			496486	11248000000		115687000000	101735000000	101173000000	976426
Q8BFR4	Q8BFR4	GNS_MOUSE	Gns	N-acetylglucosamine-6-sulfatase	1	AFQNVIAPR	AFQNVIAPR	2	AFQNVIAPR2	801879	861347	660184	107121000000	104637000000	959450	493206	758768	690494
Q8K010	Q8K010	OPLA_MOUSE	Oplah	5-oxoprolinase	1	AFQPYGLHGGEPGTR	AFQPYGLHGGEPGTR	2	AFQPYGLHGGEPGTR2	179666	202550	260613	539974		426951			343396
Q8K010	Q8K010	OPLA_MOUSE	Oplah	5-oxoprolinase	1	AFQPYGLHGGEPGTR	AFQPYGLHGGEPGTR	3	AFQPYGLHGGEPGTR3	630707	820884	631823	708449	752002	694405	450539	445456	373936
P42859	P42859	HD_MOUSE	Htt	Huntingtin	1	AFQSVFEVVAAPGSPYHR	AFQSVFEVVAAPGSPYHR	2	AFQSVFEVVAAPGSPYHR2	106951	172823	997388		238619	150722		670056	175575
P42859	P42859	HD_MOUSE	Htt	Huntingtin	1	AFQSVFEVVAAPGSPYHR	AFQSVFEVVAAPGSPYHR	3	AFQSVFEVVAAPGSPYHR3	636374	755674	652237	436638	527095	534061	389710	391087	478025
O70503	O70503	DHB12_MOUSE	Hsd17b12	Very-long-chain 3-oxoacyl-CoA reductase	1	AFQVWCVGNEALVGPR	AFQVWC(UniMod:4)VGNEALVGPR	2	AFQVWC(UniMod:4)VGNEALVGPR2	766356	747761	117695000000	248099000000	17214000000	260831000000	211411000000	255249000000	209143000000
O70503	O70503	DHB12_MOUSE	Hsd17b12	Very-long-chain 3-oxoacyl-CoA reductase	1	AFQVWCVGNEALVGPR	AFQVWC(UniMod:4)VGNEALVGPR	3	AFQVWC(UniMod:4)VGNEALVGPR3	120698000000	11842000000	119986000000	268364000000	160215000000	221487000000	169029000000	840710	212286000000
Q6ZQ08	Q6ZQ08	CNOT1_MOUSE	Cnot1	CCR4-NOT transcription complex subunit 1	1	AFSAFVGQMHQQGILK	AFSAFVGQMHQQGILK	3	AFSAFVGQMHQQGILK3	346613	281664	287976			172034
P46061	P46061	RAGP1_MOUSE	Rangap1	Ran GTPase-activating protein 1	1	AFSCSSFNSNTFLTR	AFSC(UniMod:4)SSFNSNTFLTR	2	AFSC(UniMod:4)SSFNSNTFLTR2	521188	485468	285328	691848	706756		520568	488201	415730
O54990	O54990	PROM1_MOUSE	Prom1	Prominin-1	1	AFSDLDGIGSVLGGR	AFSDLDGIGSVLGGR	2	AFSDLDGIGSVLGGR2	1577140000000	1793740000000	905473000000	751961000000	1003610000000	695518000000	533348000000	701185000000	678869000000
O54990	O54990	PROM1_MOUSE	Prom1	Prominin-1	1	AFSDLDGIGSVLGGR	AFSDLDGIGSVLGGR	3	AFSDLDGIGSVLGGR3	378076	462269	111051	196902	236977	181380	121030	215648	186414
Q8BNU0	Q8BNU0	ARMC6_MOUSE	Armc6	Armadillo repeat-containing protein 6	1	AFSDNPGVLSELCSTLSR	AFSDNPGVLSELC(UniMod:4)STLSR	2	AFSDNPGVLSELC(UniMod:4)STLSR2						160617	277935	198106	234895
Q61316	Q61316	HSP74_MOUSE	Hspa4	Heat shock 70 kDa protein 4	1	AFSDPFVEAEK	AFSDPFVEAEK	2	AFSDPFVEAEK2	630362000000	57185000000	714288000000	564615000000	413498000000	481623000000	298137000000	311751000000	350537000000
P70280	P70280	VAMP7_MOUSE	Vamp7	Vesicle-associated membrane protein 7	1	AFSFLNEVK	AFSFLNEVK	2	AFSFLNEVK2	237470	254275	221460	450964	427674	428523	355992	337541	348557
Q9QXZ0	Q69ZZ9;Q9QXZ0	MACF1_MOUSE	Macf1	Microtubule-actin cross-linking factor 1, isoforms 1/2/3/4	1	AFSIDIIR	AFSIDIIR	2	AFSIDIIR2	249027000000	300477000000	358552000000	195182000000	200119000000	228494000000	118297000000	123983000000	121274000000
Q7TQF7	Q7TQF7	AMPH_MOUSE	Amph	Amphiphysin	1	AFSIQGAPSDSGPLR	AFSIQGAPSDSGPLR	2	AFSIQGAPSDSGPLR2	678848000000	615732000000	882341000000	472515000000	366173000000	434508000000	250764000000	18774000000	321532000000
E9Q8I9	E9Q8I9	FRY_MOUSE	Fry	Protein furry homolog	1	AFSLNPER	AFSLNPER	2	AFSLNPER2		134351000000	140083000000	130467000000	123688000000	115568000000	113485000000	965733
Q2PFD7	Q2PFD7	PSD3_MOUSE	Psd3	PH and SEC7 domain-containing protein 3	1	AFSLVGETQER	AFSLVGETQER	2	AFSLVGETQER2	730701	755932	725440		730594	585151	464250
P61620	P61620	S61A1_MOUSE	Sec61a1	Protein transport protein Sec61 subunit alpha isoform 1	1	AFSPTTVNTGR	AFSPTTVNTGR	2	AFSPTTVNTGR2	569388	112371000000	812032	252224000000	228131000000	259169000000	24124000000	268685000000	238619000000
Q8K411	Q8K411	PREP_MOUSE	Pitrm1	Presequence protease, mitochondrial	1	AFSSLNTLPEDLRPIVPLFCSVLTK	AFSSLNTLPEDLRPIVPLFC(UniMod:4)SVLTK	3	AFSSLNTLPEDLRPIVPLFC(UniMod:4)SVLTK3	179806	142271	127515	124096	103644	139843	582138		104816
Q8C0C7	Q8C0C7	SYFA_MOUSE	Farsa	Phenylalanine--tRNA ligase alpha subunit	1	AFSTSVSK	AFSTSVSK	2	AFSTSVSK2			389811	177851000000	154886000000	134981000000	126033000000	143509000000	144263000000
Q8C0C7	Q8C0C7	SYFA_MOUSE	Farsa	Phenylalanine--tRNA ligase alpha subunit	1	AFSTSVSKQEAELSPEMISSGSWR	AFSTSVSKQEAELSPEMISSGSWR	3	AFSTSVSKQEAELSPEMISSGSWR3	176014	167048		574874	533646	596301	717281	721096	629631
P26041	P26041	MOES_MOUSE	Msn	Moesin	1	AFSTWLK	AFSTWLK	1	AFSTWLK1			136770	395821	251585	321321	258024	173648	311147
P26041	P26041	MOES_MOUSE	Msn	Moesin	1	AFSTWLK	AFSTWLK	2	AFSTWLK2	100118000000	980232	131858000000	366311000000	191366000000	347722000000	114447000000	109051000000	175107000000
P58044	P58044	IDI1_MOUSE	Idi1	Isopentenyl-diphosphate Delta-isomerase 1	1	AFSVFLFNTENK	AFSVFLFNTENK	2	AFSVFLFNTENK2	132501	174711	160323		198405	227317	143469	194750	196952
P97379	P97379	G3BP2_MOUSE	G3bp2	Ras GTPase-activating protein-binding protein 2	1	AFSWASVTSK	AFSWASVTSK	2	AFSWASVTSK2	270253000000	30326000000	24346000000	613626000000	667976000000	566716000000	433583000000	503736000000	475039000000
Q8BL97	Q8BL97	SRSF7_MOUSE	Srsf7	Serine/arginine-rich splicing factor 7	1	AFSYYGPLR	AFSYYGPLR	2	AFSYYGPLR2	839704000000	1141310000000	814564000000	1760050000000	1496840000000	167240000000	2098650000000	1941280000000	1581270000000
Q8BKX6	Q8BKX6	SMG1_MOUSE	Smg1	Serine/threonine-protein kinase SMG1	1	AFTADFVR	AFTADFVR	2	AFTADFVR2	105091000000	106536000000	105049000000				915102
Q8BRT1	Q8BRT1	CLAP2_MOUSE	Clasp2	CLIP-associating protein 2	1	AFTDVPSVQIYSSR	AFTDVPSVQIYSSR	2	AFTDVPSVQIYSSR2	190469000000	177007000000	287664000000	349248000000	265354000000	298559000000	227687000000	216058000000	200647000000
P45952	P45952	ACADM_MOUSE	Acadm	Medium-chain specific acyl-CoA dehydrogenase, mitochondrial	1	AFTGFIVEADTPGIHIGK	AFTGFIVEADTPGIHIGK	3	AFTGFIVEADTPGIHIGK3	200937	163966	150114	208083	267950	276364	264774	302606	301980
P45952	P45952	ACADM_MOUSE	Acadm	Medium-chain specific acyl-CoA dehydrogenase, mitochondrial	1	AFTGFIVEADTPGIHIGKK	AFTGFIVEADTPGIHIGKK	2	AFTGFIVEADTPGIHIGKK2				63699	122786	499201	159129	898518	114079
P45952	P45952	ACADM_MOUSE	Acadm	Medium-chain specific acyl-CoA dehydrogenase, mitochondrial	1	AFTGFIVEADTPGIHIGKK	AFTGFIVEADTPGIHIGKK	3	AFTGFIVEADTPGIHIGKK3				493398	566743	493292	656513	457818	642348
P45952	P45952	ACADM_MOUSE	Acadm	Medium-chain specific acyl-CoA dehydrogenase, mitochondrial	1	AFTGFIVEADTPGIHIGKK	AFTGFIVEADTPGIHIGKK	4	AFTGFIVEADTPGIHIGKK4	945643	854204		556974	565736	437716	582454	465696	662874
Q80XH2	Q80XH2	IMPG2_MOUSE	Impg2	Interphotoreceptor matrix proteoglycan 2	1	AFTGLPGYK	AFTGLPGYK	1	AFTGLPGYK1	634726000000	620133000000	119040000000	472829000000	379019000000	433702000000	258453000000	216377000000	432281000000
Q80XH2	Q80XH2	IMPG2_MOUSE	Impg2	Interphotoreceptor matrix proteoglycan 2	1	AFTGLPGYK	AFTGLPGYK	2	AFTGLPGYK2	4956730000000	5664350000000	9219920000000	3294630000000	2401770000000	312080000000	1468320000000	1525940000000	2378070000000
Q80XH2	Q80XH2	IMPG2_MOUSE	Impg2	Interphotoreceptor matrix proteoglycan 2	1	AFTGLPGYKGIR	AFTGLPGYKGIR	3	AFTGLPGYKGIR3	721300	642388	622823	339178	474032	401239	306017	243739	426890
O55143	O55143	AT2A2_MOUSE	Atp2a2	Sarcoplasmic/endoplasmic reticulum calcium ATPase 2	1	AFTGREFDELSPSAQR	AFTGREFDELSPSAQR	2	AFTGREFDELSPSAQR2	239853000000	279475000000	200766000000		30969000000	340799000000		275431000000
O55143	O55143	AT2A2_MOUSE	Atp2a2	Sarcoplasmic/endoplasmic reticulum calcium ATPase 2	1	AFTGREFDELSPSAQR	AFTGREFDELSPSAQR	3	AFTGREFDELSPSAQR3	719051000000	856488000000	546861000000	51601000000	520028000000	50872000000	295418000000	453675000000	309273000000
Q3UR70	Q3UR70	TGFA1_MOUSE	Tgfbrap1	Transforming growth factor-beta receptor-associated protein 1	1	AFTLVSAVER	AFTLVSAVER	2	AFTLVSAVER2	304271000000	330841000000	275743000000	235474000000	139206000000	213633000000	165337000000	126828000000	169272000000
Q91ZU6	Q91ZU6	DYST_MOUSE	Dst	Dystonin	1	AFTMDILR	AFTMDILR	2	AFTMDILR2	888311	835598	12338000000	710327	492001	649139	402914	486054	442695
Q64737	Q64737	PUR2_MOUSE	Gart	Trifunctional purine biosynthetic protein adenosine-3	1	AFTNPEDACSFITSANFPALVVK	AFTNPEDAC(UniMod:4)SFITSANFPALVVK	3	AFTNPEDAC(UniMod:4)SFITSANFPALVVK3	110807	177172	956895	179309	97731	134215	744071		872044
P59240	P59240	NPHP4_MOUSE	Nphp4	Nephrocystin-4	1	AFTQNTLVPPHPQR	AFTQNTLVPPHPQR	3	AFTQNTLVPPHPQR3	128989000000	144793000000	10601000000	12378000000	103532000000	101403000000	883490	10121000000	925044
Q9R0H0	Q9R0H0	ACOX1_MOUSE	Acox1	Peroxisomal acyl-coenzyme A oxidase 1	1	AFTTWTANAGIEECR	AFTTWTANAGIEEC(UniMod:4)R	2	AFTTWTANAGIEEC(UniMod:4)R2				538729	566871	481530	435790	433917	380605
Q62351	Q62351	TFR1_MOUSE	Tfrc	Transferrin receptor protein 1	1	AFTYINLDK	AFTYINLDK	2	AFTYINLDK2	22675000000	160353000000	209031000000		924898	139362000000	782740
Q62351	Q62351	TFR1_MOUSE	Tfrc	Transferrin receptor protein 1	1	AFTYINLDKVVLGTSNFK	AFTYINLDKVVLGTSNFK	3	AFTYINLDKVVLGTSNFK3	571769	511203	248012	306676	328629	414875	213569	241909	253825
Q9D7H3	Q9D7H3	RTCA_MOUSE	RtcA	RNA 3'-terminal phosphate cyclase	1	AFVAGVLPLK	AFVAGVLPLK	2	AFVAGVLPLK2	387706	462915	425933	164206000000	144755000000	147244000000	1521000000	156865000000	120391000000
P25444	P25444	RS2_MOUSE	Rps2	40S ribosomal protein S2	1	AFVAIGDYNGHVGLGVK	AFVAIGDYNGHVGLGVK	2	AFVAIGDYNGHVGLGVK2	352418	262666	294886	593852	621507	590282	521434	528194	659719
P25444	P25444	RS2_MOUSE	Rps2	40S ribosomal protein S2	1	AFVAIGDYNGHVGLGVK	AFVAIGDYNGHVGLGVK	3	AFVAIGDYNGHVGLGVK3		529154		585286	641545	711196	618811	634047	555914
O70503	O70503	DHB12_MOUSE	Hsd17b12	Very-long-chain 3-oxoacyl-CoA reductase	1	AFVDFFSQCLHEEYK	AFVDFFSQC(UniMod:4)LHEEYK	2	AFVDFFSQC(UniMod:4)LHEEYK2			227067	330773	369906	510815	419918	502625	419902
Q99MR3	Q99MR3	S12A9_MOUSE	Slc12a9	Solute carrier family 12 member 9	1	AFVDLTLSPSVR	AFVDLTLSPSVR	2	AFVDLTLSPSVR2	797249	940288	678700	870232	979924	930050	605997	544692	638208
Q6PAJ1	Q6PAJ1	BCR_MOUSE	Bcr	Breakpoint cluster region protein	1	AFVDNYGVAMETAEK	AFVDNYGVAMETAEK	2	AFVDNYGVAMETAEK2	556323	599782	401429	660575		555488	515155		425653
P51174	P51174	ACADL_MOUSE	Acadl	Long-chain specific acyl-CoA dehydrogenase, mitochondrial	1	AFVDSCLQLHETK	AFVDSC(UniMod:4)LQLHETK	2	AFVDSC(UniMod:4)LQLHETK2				299806	365041	331869	354070	279853	370615
P51174	P51174	ACADL_MOUSE	Acadl	Long-chain specific acyl-CoA dehydrogenase, mitochondrial	1	AFVDSCLQLHETK	AFVDSC(UniMod:4)LQLHETK	3	AFVDSC(UniMod:4)LQLHETK3					464030	441714	546183	409591
O35658	O35658	C1QBP_MOUSE	C1qbp	Complement component 1 Q subcomponent-binding protein, mitochondrial	1	AFVEFLTDEIKEEK	AFVEFLTDEIKEEK	3	AFVEFLTDEIKEEK3							277347
P97390	P97390	VPS45_MOUSE	Vps45	Vacuolar protein sorting-associated protein 45	1	AFVENYPQFK	AFVENYPQFK	2	AFVENYPQFK2	495175	630795	440534	102072000000	139128000000	126651000000	122446000000	102185000000	116289000000
P97390	P97390	VPS45_MOUSE	Vps45	Vacuolar protein sorting-associated protein 45	1	AFVENYPQFKK	AFVENYPQFKK	3	AFVENYPQFKK3				513034	456125	395567	490469	460013	410038
Q9DC50	Q9DC50	OCTC_MOUSE	Crot	Peroxisomal carnitine O-octanoyltransferase	1	AFVFDVLHEGCLITPPELLR	AFVFDVLHEGC(UniMod:4)LITPPELLR	3	AFVFDVLHEGC(UniMod:4)LITPPELLR3		185166		883002	203584	143530	130062	793922	163063
P70336	P70336	ROCK2_MOUSE	Rock2	Rho-associated protein kinase 2	1	AFVGNQLPFIGFTYFR	AFVGNQLPFIGFTYFR	2	AFVGNQLPFIGFTYFR2	284716	203891	338525	178231	246727	300905			349962
P68368	P05213;P05214;P68368;P68369;P68373;Q9JJZ2	TBA4A_MOUSE	Tuba4a	Tubulin alpha-4A chain	0	AFVHWYVGEGMEEGEFSEAR	AFVHWYVGEGMEEGEFSEAR	3	AFVHWYVGEGMEEGEFSEAR3	467871	630043	616972	640664	864266	973692	118141000000	102778000000	106136000000
P28660	P28660	NCKP1_MOUSE	Nckap1	Nck-associated protein 1	1	AFVNLPTENELTFNAEEYSDISEMR	AFVNLPTENELTFNAEEYSDISEMR	3	AFVNLPTENELTFNAEEYSDISEMR3	328189	215497	382047	175535	90289	207190	754125		148438
A2AT37	A2AT37	RENT2_MOUSE	Upf2	Regulator of nonsense transcripts 2	1	AFVPAILFK	AFVPAILFK	2	AFVPAILFK2	152993	133074	274204	126625		118939	387904	599324	917754
Q4LDD4	Q4LDD4	ARAP1_MOUSE	Arap1	Arf-GAP with Rho-GAP domain, ANK repeat and PH domain-containing protein 1	1	AFVPPLAEDLLAR	AFVPPLAEDLLAR	2	AFVPPLAEDLLAR2	223038	245902	365988	289701	185910	255157	136661	121818	126310
Q9CYR6	Q9CYR6	AGM1_MOUSE	Pgm3	Phosphoacetylglucosamine mutase	1	AFVRPSGTEDIVR	AFVRPSGTEDIVR	3	AFVRPSGTEDIVR3				982794	949462	806241	700586	713932	759366
Q9CU62	Q9CU62	SMC1A_MOUSE	Smc1a	Structural maintenance of chromosomes protein 1A	1	AFVSMVYSEEGAEDR	AFVSMVYSEEGAEDR	2	AFVSMVYSEEGAEDR2	975748	645580	776225	674501		896089
Q9CU62	Q9CU62	SMC1A_MOUSE	Smc1a	Structural maintenance of chromosomes protein 1A	1	AFVSMVYSEEGAEDRTFAR	AFVSMVYSEEGAEDRTFAR	3	AFVSMVYSEEGAEDRTFAR3	583232	722775	482786	666851	562808	698748	531849	568221
Q3UHK6	Q3UHK6	TEN4_MOUSE	Tenm4	Teneurin-4	1	AFVTLER	AFVTLER	2	AFVTLER2	16851000000		139849000000	118892000000	149096000000	12364000000		104948000000	989999
Q60575	Q60575	KIF1B_MOUSE	Kif1b	Kinesin-like protein KIF1B	1	AFVYLSNLLYPVPLIHR	AFVYLSNLLYPVPLIHR	3	AFVYLSNLLYPVPLIHR3	103866				105063	122196	33589		670252
P33173	P33173	KIF1A_MOUSE	Kif1a	Kinesin-like protein KIF1A	1	AFVYLSNLLYPVPLVHR	AFVYLSNLLYPVPLVHR	3	AFVYLSNLLYPVPLVHR3	298549	158946	122650	143585	278872	273610	136938	217887	244772
Q9Z2H2	Q9Z2H2	RGS6_MOUSE	Rgs6	Regulator of G-protein signaling 6	1	AFWDVHRPVPGCVNTTEMDIR	AFWDVHRPVPGC(UniMod:4)VNTTEMDIR	3	AFWDVHRPVPGC(UniMod:4)VNTTEMDIR3			276124	100281000000		959050	968176	855901	788953
P55012	P55012	S12A2_MOUSE	Slc12a2	Solute carrier family 12 member 2	1	AFYAPVHADDLR	AFYAPVHADDLR	2	AFYAPVHADDLR2	418138	369832	416291	388889	548858	447942
P55012	P55012	S12A2_MOUSE	Slc12a2	Solute carrier family 12 member 2	1	AFYAPVHADDLR	AFYAPVHADDLR	3	AFYAPVHADDLR3	880590	714487	849593	870789	693332	792710	349557	568973	397707
Q80T41	Q80T41	GABR2_MOUSE	Gabbr2	Gamma-aminobutyric acid type B receptor subunit 2	1	AFYDAIK	AFYDAIK	1	AFYDAIK1	163747	135471	163526	170882	199006		918834	114111
Q9JME5	Q9JME5	AP3B2_MOUSE	Ap3b2	AP-3 complex subunit beta-2	1	AFYGSEEDEAKGPGSEEAATAALPAR	AFYGSEEDEAKGPGSEEAATAALPAR	3	AFYGSEEDEAKGPGSEEAATAALPAR3	243212	373947	223572	175047	277130	262005	222213		102029
P29758	P29758	OAT_MOUSE	Oat	Ornithine aminotransferase, mitochondrial	1	AFYNNVLGEYEEYITK	AFYNNVLGEYEEYITK	2	AFYNNVLGEYEEYITK2	588123	532512	643923	186762000000	151958000000	198292000000	183128000000	172584000000	174285000000
Q3U4G3	Q3U4G3	XXLT1_MOUSE	Xxylt1	Xyloside xylosyltransferase 1	1	AGAAAPTPPAPELAR	AGAAAPTPPAPELAR	2	AGAAAPTPPAPELAR2		211803		639615	740217	723169	812859	657116	632179
P97793	P97793	ALK_MOUSE	Alk	ALK tyrosine kinase receptor	1	AGAAEGGWTGPGAGPR	AGAAEGGWTGPGAGPR	2	AGAAEGGWTGPGAGPR2	243915	264995	294897	228120		239027	134369
P17183	P17183	ENOG_MOUSE	Eno2	Gamma-enolase	1	AGAAERDLPLYR	AGAAERDLPLYR	3	AGAAERDLPLYR3		202641		854816	853320	832844	954192	782163	683859
Q8R191	Q8R191	SNG3_MOUSE	Syngr3	Synaptogyrin-3	1	AGAAFDPVSFAR	AGAAFDPVSFAR	2	AGAAFDPVSFAR2	394355000000	427463000000	500433000000	914064000000	701686000000	81155000000	672434000000	825588000000	549274000000
Q61102	Q61102	ABCB7_MOUSE	Abcb7	Iron-sulfur clusters transporter ABCB7, mitochondrial	1	AGAAFFNEVR	AGAAFFNEVR	2	AGAAFFNEVR2	334128000000	360206000000	30615000000	645193000000	537275000000	6391000000	464432000000	553259000000	519593000000
Q01721	Q01721	GAS1_MOUSE	Gas1	Growth arrest-specific protein 1	1	AGAAGGEQPLDDDDGLARPGGGAAAAGGR	AGAAGGEQPLDDDDGLARPGGGAAAAGGR	3	AGAAGGEQPLDDDDGLARPGGGAAAAGGR3	155045		151902	283142	317866	255861	264364	228482	215094
Q9R069	Q9R069	BCAM_MOUSE	Bcam	Basal cell adhesion molecule	1	AGAAGTSEATSSVR	AGAAGTSEATSSVR	2	AGAAGTSEATSSVR2	206148	267172		531766	571813	440511	337287	401976	325584
P80314	P80314	TCPB_MOUSE	Cct2	T-complex protein 1 subunit beta	1	AGADEERAETAR	AGADEERAETAR	3	AGADEERAETAR3	727308	926726	571688	247501000000	302092000000	274062000000	36244000000	320448000000	273303000000
Q99NH0	Q99NH0	ANR17_MOUSE	Ankrd17	Ankyrin repeat domain-containing protein 17	1	AGADIELGCSTPLMEAAQEGHLELVK	AGADIELGC(UniMod:4)STPLMEAAQEGHLELVK	3	AGADIELGC(UniMod:4)STPLMEAAQEGHLELVK3	135724		126662
P10518	P10518	HEM2_MOUSE	Alad	Delta-aminolevulinic acid dehydratase	1	AGADIIITYFAPQLLK	AGADIIITYFAPQLLK	2	AGADIIITYFAPQLLK2				123557	110423	849132	781429		110915
Q5U430	Q5U430	UBR3_MOUSE	Ubr3	E3 ubiquitin-protein ligase UBR3	1	AGAEELQALLER	AGAEELQALLER	2	AGAEELQALLER2	402295	399582	395108		360809	307030			235641
Q78IK2	Q78IK2	ATPMK_MOUSE	Atp5mk	ATP synthase membrane subunit K, mitochondrial	1	AGAESDGQFQFTGIK	AGAESDGQFQFTGIK	2	AGAESDGQFQFTGIK2	875522	814200	696055	130281000000	120307000000	110027000000	925355	105079000000	109262000000
Q78IK2	Q78IK2	ATPMK_MOUSE	Atp5mk	ATP synthase membrane subunit K, mitochondrial	1	AGAESDGQFQFTGIKK	AGAESDGQFQFTGIKK	2	AGAESDGQFQFTGIKK2	264660	272234	248558	341921	506465	367650	343308	369737	357434
Q3V3R1	Q3V3R1	C1TM_MOUSE	Mthfd1l	Monofunctional C1-tetrahydrofolate synthase, mitochondrial	1	AGAFDAVPCYHWSAGGK	AGAFDAVPC(UniMod:4)YHWSAGGK	2	AGAFDAVPC(UniMod:4)YHWSAGGK2	325643	363833	321399	291989			210135	254479
Q3V3R1	Q3V3R1	C1TM_MOUSE	Mthfd1l	Monofunctional C1-tetrahydrofolate synthase, mitochondrial	1	AGAFDAVPCYHWSAGGK	AGAFDAVPC(UniMod:4)YHWSAGGK	3	AGAFDAVPC(UniMod:4)YHWSAGGK3	13779000000	139015000000	140342000000	130362000000	849687	126261000000	763910	853818	946229
P14576	P14576	SRP54_MOUSE	Srp54	Signal recognition particle 54 kDa protein	1	AGAFDQLK	AGAFDQLK	2	AGAFDQLK2		917200	764014	122225000000	113791000000	137435000000	107818000000	116191000000	111174000000
O08919	O08919	NUMBL_MOUSE	Numbl	Numb-like protein	1	AGAFPPPAAPSAPGGQAR	AGAFPPPAAPSAPGGQAR	2	AGAFPPPAAPSAPGGQAR2	255607	442248	336145	419716	618626	491683	478377		537910
Q9DC70	Q9DC70	NDUS7_MOUSE	Ndufs7	NADH dehydrogenase [ubiquinone] iron-sulfur protein 7, mitochondrial	1	AGAGAVVPK	AGAGAVVPK	1	AGAGAVVPK1	129488			303163	366201	315940	314499	399166	365245
Q99LD8	Q99LD8	DDAH2_MOUSE	Ddah2	N(G),N(G)-dimethylarginine dimethylaminohydrolase 2	1	AGAGLSSLCLVLSTRPHC	AGAGLSSLC(UniMod:4)LVLSTRPHC(UniMod:4)	2	AGAGLSSLC(UniMod:4)LVLSTRPHC(UniMod:4)2					296627		333268	243166	312215
Q99LD8	Q99LD8	DDAH2_MOUSE	Ddah2	N(G),N(G)-dimethylarginine dimethylaminohydrolase 2	1	AGAGLSSLCLVLSTRPHC	AGAGLSSLC(UniMod:4)LVLSTRPHC(UniMod:4)	3	AGAGLSSLC(UniMod:4)LVLSTRPHC(UniMod:4)3	708299	830003		129891000000	115114000000	148191000000	207816000000	145096000000	200987000000
P08249	P08249	MDHM_MOUSE	Mdh2	Malate dehydrogenase, mitochondrial	1	AGAGSATLSMAYAGAR	AGAGSATLSMAYAGAR	2	AGAGSATLSMAYAGAR2	99025000000	799116000000	1103070000000	2119950000000	1324690000000	2246050000000	2807230000000	2186950000000	2615340000000
P08249	P08249	MDHM_MOUSE	Mdh2	Malate dehydrogenase, mitochondrial	1	AGAGSATLSMAYAGAR	AGAGSATLSMAYAGAR	3	AGAGSATLSMAYAGAR3	463924	461776	472730	858117	657925	976219	105637000000	818682	950538
E9Q7X7	E9Q7X7	NRX2A_MOUSE	Nrxn2	Neurexin-2	1	AGAGVGSHSSTQR	AGAGVGSHSSTQR	3	AGAGVGSHSSTQR3	303483		382094	528185		646841
Q6ZPZ3	Q6ZPZ3	ZC3H4_MOUSE	Zc3h4	Zinc finger CCCH domain-containing protein 4	1	AGAGVPDFLPSAQR	AGAGVPDFLPSAQR	2	AGAGVPDFLPSAQR2	230845000000	225391000000	237715000000	142179000000	11694000000	113586000000	992574	870873	124336000000
P14869	P14869	RLA0_MOUSE	Rplp0	60S acidic ribosomal protein P0	1	AGAIAPCEVTVPAQNTGLGPEK	AGAIAPC(UniMod:4)EVTVPAQNTGLGPEK	3	AGAIAPC(UniMod:4)EVTVPAQNTGLGPEK3	236694000000	248091000000	249901000000	588202000000	431953000000	469942000000	465577000000	454985000000	49914000000
P54763	P54763	EPHB2_MOUSE	Ephb2	Ephrin type-B receptor 2	1	AGAIYVFQVR	AGAIYVFQVR	2	AGAIYVFQVR2	331717000000	33719000000	413062000000	258157000000	237998000000	270555000000	122761000000	168189000000	13188000000
Q9EPU0	Q9EPU0	RENT1_MOUSE	Upf1	Regulator of nonsense transcripts 1	1	AGAKPDQIGIITPYEGQR	AGAKPDQIGIITPYEGQR	2	AGAKPDQIGIITPYEGQR2	125631000000	128195000000	118456000000	111521000000	881532	104338000000	742983	760845	753872
Q9EPU0	Q9EPU0	RENT1_MOUSE	Upf1	Regulator of nonsense transcripts 1	1	AGAKPDQIGIITPYEGQR	AGAKPDQIGIITPYEGQR	3	AGAKPDQIGIITPYEGQR3	522869000000	560611000000	542369000000	469706000000	32563000000	439063000000	288602000000	316021000000	29999000000
O35219	O35219	KCNH2_MOUSE	Kcnh2	Potassium voltage-gated channel subfamily H member 2	1	AGALPPPPR	AGALPPPPR	2	AGALPPPPR2	128989000000	140331000000	129617000000	115934000000	115316000000	105559000000	729848	688173	552385
P26039	P26039	TLN1_MOUSE	Tln1	Talin-1	1	AGALQCSPSDVYTK	AGALQC(UniMod:4)SPSDVYTK	2	AGALQC(UniMod:4)SPSDVYTK2	241586	294239	301241	306734	355856	351528	232776		237500
Q71LX4	Q71LX4	TLN2_MOUSE	Tln2	Talin-2	1	AGALQVCPTDSYTK	AGALQVC(UniMod:4)PTDSYTK	2	AGALQVC(UniMod:4)PTDSYTK2	102276000000	801430	104434000000	578337	689448	589082	467970	456802	497560
Q71LX4	Q71LX4	TLN2_MOUSE	Tln2	Talin-2	1	AGALQVCPTDSYTKR	AGALQVC(UniMod:4)PTDSYTKR	2	AGALQVC(UniMod:4)PTDSYTKR2	515165	398538	412947	257596	314220	296516	217359	240838	380496
Q71LX4	Q71LX4	TLN2_MOUSE	Tln2	Talin-2	1	AGALQVCPTDSYTKR	AGALQVC(UniMod:4)PTDSYTKR	3	AGALQVC(UniMod:4)PTDSYTKR3	125925000000	130859000000	119675000000	656685	561084	746870	477539	488127	677105
B2RU40	B2RU40	PRRT4_MOUSE	Prrt4	Proline-rich transmembrane protein 4	1	AGAPLGGAGFK	AGAPLGGAGFK	2	AGAPLGGAGFK2	475476	455940	426439		801134			518511
O54781	O54781	SRPK2_MOUSE	Srpk2	SRSF protein kinase 2	1	AGAPPPSGSAVSTAPQQKPIGK	AGAPPPSGSAVSTAPQQKPIGK	3	AGAPPPSGSAVSTAPQQKPIGK3	129652	786041	108142	130149	968442	186009
Q5SWP3	Q5SWP3	NACAD_MOUSE	Nacad	NAC-alpha domain-containing protein 1	1	AGAQGAAAITTSGSTKPPGAR	AGAQGAAAITTSGSTKPPGAR	3	AGAQGAAAITTSGSTKPPGAR3	176937	366330	248969	191072		203337	170598		207673
A2AN08	A2AN08	UBR4_MOUSE	Ubr4	E3 ubiquitin-protein ligase UBR4	1	AGAQGDPDVPECLK	AGAQGDPDVPEC(UniMod:4)LK	2	AGAQGDPDVPEC(UniMod:4)LK2	192313000000	184989000000	232744000000	142278000000	114593000000	141715000000	10575000000	101983000000	113993000000
Q8CBY8	Q8CBY8	DCTN4_MOUSE	Dctn4	Dynactin subunit 4	1	AGASISTLAGLSLR	AGASISTLAGLSLR	2	AGASISTLAGLSLR2	505374	619859	654563	129755000000	108591000000	101201000000	100212000000	814430	981896
Q9D938	Q9D938	TM160_MOUSE	Tmem160	Transmembrane protein 160	1	AGASPPPVSELDR	AGASPPPVSELDR	2	AGASPPPVSELDR2	267607	278717	463276	681171	705296	758457	574343	730633	740395
Q9D938	Q9D938	TM160_MOUSE	Tmem160	Transmembrane protein 160	1	AGASPPPVSELDRADAWLLR	AGASPPPVSELDRADAWLLR	3	AGASPPPVSELDRADAWLLR3	313703	350197	313651	453260	343335	424598	335760	429276	330863
Q8R1Q8	Q8R1Q8	DC1L1_MOUSE	Dync1li1	Cytoplasmic dynein 1 light intermediate chain 1	1	AGATSEGVLANFFNSLLSK	AGATSEGVLANFFNSLLSK	2	AGATSEGVLANFFNSLLSK2		888564		501455	690860	423033	299145	260912	339700
Q8R1Q8	Q8R1Q8	DC1L1_MOUSE	Dync1li1	Cytoplasmic dynein 1 light intermediate chain 1	1	AGATSEGVLANFFNSLLSK	AGATSEGVLANFFNSLLSK	3	AGATSEGVLANFFNSLLSK3				107634		730647	675056		630106
Q99L04	Q99L04	DHRS1_MOUSE	Dhrs1	Dehydrogenase/reductase SDR family member 1	1	AGATVYITGR	AGATVYITGR	2	AGATVYITGR2				208941000000	189887000000	225121000000	179058000000	183519000000	165941000000
P06795;P21447	P06795;P21447	MDR1A_MOUSE;MDR1B_MOUSE	Abcb1a;Abcb1b	ATP-dependent translocase ABCB1	0	AGAVAEEVLAAIR	AGAVAEEVLAAIR	2	AGAVAEEVLAAIR2	706814	824303	854253	728649	799889	719232	422429	389383	341258
P58871	P58871	TB182_MOUSE	Tnks1bp1	182 kDa tankyrase-1-binding protein	1	AGAVDWTDQLGLR	AGAVDWTDQLGLR	2	AGAVDWTDQLGLR2	897958	967794	121254000000	910416	823768	799393	570022		662559
P17182	P17182	ENOA_MOUSE	Eno1	Alpha-enolase	1	AGAVEKGVPLYR	AGAVEKGVPLYR	2	AGAVEKGVPLYR2				541161	550090	470638	528149	446048	531652
P17182	P17182	ENOA_MOUSE	Eno1	Alpha-enolase	1	AGAVEKGVPLYR	AGAVEKGVPLYR	3	AGAVEKGVPLYR3				622524	370679	518144	739714	407921	590457
Q6PHZ2	P11798;P28652;Q6PHZ2;Q923T9	KCC2D_MOUSE	Camk2d	Calcium/calmodulin-dependent protein kinase type II subunit delta	0	AGAYDFPSPEWDTVTPEAK	AGAYDFPSPEWDTVTPEAK	3	AGAYDFPSPEWDTVTPEAK3	646501	747197	709487	201553000000	197662000000	181089000000	13614000000	168806000000	198304000000
Q8CDN6	Q8CDN6	TXNL1_MOUSE	Txnl1	Thioredoxin-like protein 1	1	AGCECLNESDEHGFDNCLR	AGC(UniMod:4)EC(UniMod:4)LNESDEHGFDNC(UniMod:4)LR	3	AGC(UniMod:4)EC(UniMod:4)LNESDEHGFDNC(UniMod:4)LR3						154010	223360
Q8VHS2	Q8VHS2	CRUM1_MOUSE	Crb1	Protein crumbs homolog 1	1	AGCLGKDWCESQPCQNR	AGC(UniMod:4)LGKDWC(UniMod:4)ESQPC(UniMod:4)QNR	3	AGC(UniMod:4)LGKDWC(UniMod:4)ESQPC(UniMod:4)QNR3		446433		207737
Q811U4	Q811U4	MFN1_MOUSE	Mfn1	Mitofusin-1	1	AGCLVHVFWPK	AGC(UniMod:4)LVHVFWPK	3	AGC(UniMod:4)LVHVFWPK3				137111	257411			169346	173800
Q60769	Q60769	TNAP3_MOUSE	Tnfaip3	Tumor necrosis factor alpha-induced protein 3	1	AGCMYFGTPENK	AGC(UniMod:4)MYFGTPENK	2	AGC(UniMod:4)MYFGTPENK2	962442	144511	106136	227892	281714	214184	339127	320581	274474
P32921	P32921	SYWC_MOUSE	Wars1	Tryptophan--tRNA ligase, cytoplasmic	1	AGCPPGNPTAGR	AGC(UniMod:4)PPGNPTAGR	2	AGC(UniMod:4)PPGNPTAGR2				669743	682775	723214	679867	722979	872697
Q9JKZ2	Q9JKZ2	SC5A3_MOUSE	Slc5a3	Sodium/myo-inositol cotransporter	1	AGCSNIAYPR	AGC(UniMod:4)SNIAYPR	2	AGC(UniMod:4)SNIAYPR2		334385	208109	513072	610352	548890	537263	468266	280091
Q9JM96	Q9JM96	BORG4_MOUSE	Cdc42ep4	Cdc42 effector protein 4	1	AGDAFGDTSFLTSK	AGDAFGDTSFLTSK	2	AGDAFGDTSFLTSK2	497202	613882	538194	117254000000	104415000000	110232000000	106091000000	757358	106883000000
Q8JZN3	Q8JZN3	KCJ14_MOUSE	Kcnj14	ATP-sensitive inward rectifier potassium channel 14	1	AGDEEEAGAGLCR	AGDEEEAGAGLC(UniMod:4)R	2	AGDEEEAGAGLC(UniMod:4)R2	518543	622998	470407	109779000000	123202000000	109598000000	109685000000	106121000000	128284000000
Q61425	Q61425	HCDH_MOUSE	Hadh	Hydroxyacyl-coenzyme A dehydrogenase, mitochondrial	1	AGDEFVEK	AGDEFVEK	1	AGDEFVEK1					970861		140151		127707
Q61425	Q61425	HCDH_MOUSE	Hadh	Hydroxyacyl-coenzyme A dehydrogenase, mitochondrial	1	AGDEFVEK	AGDEFVEK	2	AGDEFVEK2				1328000000	11628000000	138255000000	107836000000	122408000000	11617000000
Q61644	Q61644	PACN1_MOUSE	Pacsin1	Protein kinase C and casein kinase substrate in neurons protein 1	1	AGDELTKLGEEDEQGWCR	AGDELTKLGEEDEQGWC(UniMod:4)R	3	AGDELTKLGEEDEQGWC(UniMod:4)R3	122367			479813	437321	477208	521690	366441	714158
Q8K010	Q8K010	OPLA_MOUSE	Oplah	5-oxoprolinase	1	AGDFGAAFVER	AGDFGAAFVER	2	AGDFGAAFVER2	315242000000	326964000000	387162000000	301645000000	238686000000	28914000000	219158000000	18131000000	210348000000
Q80U72	Q80U72	SCRIB_MOUSE	Scrib	Protein scribble homolog	1	AGDGGIFISR	AGDGGIFISR	2	AGDGGIFISR2		232113000000	194032000000	115097000000	119408000000	117273000000	767434	895686	782688
Q64337	Q64337	SQSTM_MOUSE	Sqstm1	Sequestosome-1	1	AGDGRPCPTAESASAPPEDPNVNFLK	AGDGRPC(UniMod:4)PTAESASAPPEDPNVNFLK	3	AGDGRPC(UniMod:4)PTAESASAPPEDPNVNFLK3	152333	170152	149536	632392	617779	559961	517879	535583	428289
E9Q6P5	E9Q6P5	TTC7B_MOUSE	Ttc7b	Tetratricopeptide repeat protein 7B	1	AGDIALLYLQEIER	AGDIALLYLQEIER	2	AGDIALLYLQEIER2	164269000000	195172000000	134166000000	142504000000	136334000000	159519000000	102829000000	119659000000	929916
E9Q6P5	E9Q6P5	TTC7B_MOUSE	Ttc7b	Tetratricopeptide repeat protein 7B	1	AGDIALLYLQEIER	AGDIALLYLQEIER	3	AGDIALLYLQEIER3		218662			146906
Q6P9K8	Q6P9K8	CSKI1_MOUSE	Caskin1	Caskin-1	1	AGDIITVLEQHPDGR	AGDIITVLEQHPDGR	2	AGDIITVLEQHPDGR2	716215	616672	871507	785276				578736	729121
Q6P9K8	Q6P9K8	CSKI1_MOUSE	Caskin1	Caskin-1	1	AGDIITVLEQHPDGR	AGDIITVLEQHPDGR	3	AGDIITVLEQHPDGR3	293097000000	247611000000	366552000000	190782000000	150946000000	174541000000	111479000000	868547	154047000000
Q02257	Q02257	PLAK_MOUSE	Jup	Junction plakoglobin	1	AGDKDDITEPAVCALR	AGDKDDITEPAVC(UniMod:4)ALR	2	AGDKDDITEPAVC(UniMod:4)ALR2	462536000000	447154000000	445305000000	464148000000	32355000000	362607000000	184145000000	207479000000	248949000000
Q02257	Q02257	PLAK_MOUSE	Jup	Junction plakoglobin	1	AGDKDDITEPAVCALR	AGDKDDITEPAVC(UniMod:4)ALR	3	AGDKDDITEPAVC(UniMod:4)ALR3	26756000000	330354000000	193091000000	304512000000	156794000000	279258000000	175325000000	23108000000	239107000000
Q9DCW4	Q9DCW4	ETFB_MOUSE	Etfb	Electron transfer flavoprotein subunit beta	1	AGDLGVDLTSK	AGDLGVDLTSK	2	AGDLGVDLTSK2	209117000000	211564000000	226981000000	463825000000	365638000000	454812000000	430688000000	392785000000	438268000000
P31648	P31648	SC6A1_MOUSE	Slc6a1	Sodium- and chloride-dependent GABA transporter 1	1	AGDLPDRDTWK	AGDLPDRDTWK	2	AGDLPDRDTWK2	293086000000	276018000000	234879000000	487383000000	57906000000	501482000000	454032000000	486155000000	370056000000
P31648	P31648	SC6A1_MOUSE	Slc6a1	Sodium- and chloride-dependent GABA transporter 1	1	AGDLPDRDTWK	AGDLPDRDTWK	3	AGDLPDRDTWK3	15588000000	149642000000	1386000000	273474000000	244294000000	263003000000	185432000000	219852000000	166154000000
Q5SSZ5	Q5SSZ5	TENS3_MOUSE	Tns3	Tensin-3	1	AGDLSNELVR	AGDLSNELVR	2	AGDLSNELVR2				184283000000	155452000000	162857000000	124383000000	138556000000	123962000000
P70206	P70206	PLXA1_MOUSE	Plxna1	Plexin-A1	1	AGDMDLEWR	AGDMDLEWR	2	AGDMDLEWR2	108281000000	861648	938748	899586	852789	101782000000	888479	940899
Q6PB66	Q6PB66	LPPRC_MOUSE	Lrpprc	Leucine-rich PPR motif-containing protein, mitochondrial	1	AGDMENAENILTVMK	AGDMENAENILTVMK	2	AGDMENAENILTVMK2	126589000000	801689	125458000000	749765	478055	688513	466758	564165	577666
Q3UVK0	Q3UVK0	ERMP1_MOUSE	Ermp1	Endoplasmic reticulum metallopeptidase 1	1	AGDNILAVLK	AGDNILAVLK	2	AGDNILAVLK2	317850	350018	391536	775575	491587	596458	330416	409759	371303
Q8R2Q6	Q8R2Q6	TECT3_MOUSE	Tctn3	Tectonic-3	1	AGDPILTYYPSWSVVSLLR	AGDPILTYYPSWSVVSLLR	3	AGDPILTYYPSWSVVSLLR3	583281	676662		40841	699362	391756	430252		327645
Q02248	Q02248	CTNB1_MOUSE	Ctnnb1	Catenin beta-1	1	AGDREDITEPAICALR	AGDREDITEPAIC(UniMod:4)ALR	2	AGDREDITEPAIC(UniMod:4)ALR2	713962	930133	700023	871736	850608	809845	608236	668729	521138
Q02248	Q02248	CTNB1_MOUSE	Ctnnb1	Catenin beta-1	1	AGDREDITEPAICALR	AGDREDITEPAIC(UniMod:4)ALR	3	AGDREDITEPAIC(UniMod:4)ALR3	366886000000	578046000000	348211000000	503507000000	397238000000	479542000000	275025000000	349192000000	231121000000
Q60714	Q60714	S27A1_MOUSE	Slc27a1	Long-chain fatty acid transport protein 1	1	AGDTIPCIFQAVAR	AGDTIPC(UniMod:4)IFQAVAR	2	AGDTIPC(UniMod:4)IFQAVAR2	181899000000	21453000000	212945000000	686989000000	539781000000	588047000000	41404000000	454079000000	438518000000
Q60714	Q60714	S27A1_MOUSE	Slc27a1	Long-chain fatty acid transport protein 1	1	AGDTIPCIFQAVAR	AGDTIPC(UniMod:4)IFQAVAR	3	AGDTIPC(UniMod:4)IFQAVAR3	396325	697171		321302	293030	254560	168800	224469	249911
P28474	P28474	ADHX_MOUSE	Adh5	Alcohol dehydrogenase class-3	1	AGDTVIPLYIPQCGECK	AGDTVIPLYIPQC(UniMod:4)GEC(UniMod:4)K	2	AGDTVIPLYIPQC(UniMod:4)GEC(UniMod:4)K2	327693	394968	291794	132045000000	905870	109846000000	123147000000	105624000000	999780
O08539	O08539	BIN1_MOUSE	Bin1	Myc box-dependent-interacting protein 1	1	AGDVVLVIPFQNPEEQDEGWLMGVK	AGDVVLVIPFQNPEEQDEGWLMGVK	3	AGDVVLVIPFQNPEEQDEGWLMGVK3	339002	265221	188294	263209	259878	298990	243257	210748	391861
Q61545	Q61545	EWS_MOUSE	Ewsr1	RNA-binding protein EWS	1	AGDWQCPNPGCGNQNFAWR	AGDWQC(UniMod:4)PNPGC(UniMod:4)GNQNFAWR	3	AGDWQC(UniMod:4)PNPGC(UniMod:4)GNQNFAWR3	491575	136783000000	320035	125495000000	127653000000	110844000000	665647	666388	535533
Q91XV3	Q91XV3	BASP1_MOUSE	Basp1	Brain acid soluble protein 1	1	AGEASAESTGAADGAAPEEGEAK	AGEASAESTGAADGAAPEEGEAK	3	AGEASAESTGAADGAAPEEGEAK3	637931000000	482933000000	515693000000	357431000000	436116000000	34414000000	199652000000	270228000000	271266000000
Q91XV3	Q91XV3	BASP1_MOUSE	Basp1	Brain acid soluble protein 1	1	AGEASAESTGAADGAAPEEGEAKK	AGEASAESTGAADGAAPEEGEAKK	3	AGEASAESTGAADGAAPEEGEAKK3	218946000000	155878000000	15634000000	122179000000	140218000000	112019000000	847337	105323000000	988418
Q8C8R3	Q8C8R3	ANK2_MOUSE	Ank2	Ankyrin-2	1	AGEEEPGEPFEIVER	AGEEEPGEPFEIVER	2	AGEEEPGEPFEIVER2	386613000000	376454000000	487908000000	302707000000	266652000000	292152000000	182573000000	223094000000	226016000000
Q62351	Q62351	TFR1_MOUSE	Tfrc	Transferrin receptor protein 1	1	AGEITFAEK	AGEITFAEK	1	AGEITFAEK1	193485	212062	164451	134501	166595	121809	111267	926191	134295
Q62351	Q62351	TFR1_MOUSE	Tfrc	Transferrin receptor protein 1	1	AGEITFAEK	AGEITFAEK	2	AGEITFAEK2	432002000000	390059000000	323207000000	251208000000	24472000000	288408000000	17387000000	170975000000	168097000000
Q9DBX2	Q9DBX2	PHLP_MOUSE	Pdcl	Phosducin-like protein	1	AGELIGNFVR	AGELIGNFVR	2	AGELIGNFVR2	159446000000		118728000000	288425000000	264334000000	262229000000	266396000000	284739000000	250683000000
Q6ZWQ0	Q6ZWQ0	SYNE2_MOUSE	Syne2	Nesprin-2	1	AGELNNSFQQLLR	AGELNNSFQQLLR	2	AGELNNSFQQLLR2	570621	775424	557949	360734	706860	511324	403607
P62270	P62270	RS18_MOUSE	Rps18	40S ribosomal protein S18	1	AGELTEDEVER	AGELTEDEVER	2	AGELTEDEVER2	583614000000	650866000000	525558000000	799969000000	835121000000	799286000000	733313000000	851969000000	806006000000
Q9JLB0	Q9JLB0	PALS2_MOUSE	Pals2	Protein PALS2	1	AGEPLGVTFR	AGEPLGVTFR	2	AGEPLGVTFR2	742516	795361	849588	260537000000	204075000000	244574000000	167983000000	199658000000	203981000000
Q6PDN3	Q6PDN3	MYLK_MOUSE	Mylk	Myosin light chain kinase, smooth muscle	1	AGEPVELFGK	AGEPVELFGK	2	AGEPVELFGK2	811641	933031	977123	621278	580748	604091	333989	374189	352759
P13595	P13595	NCAM1_MOUSE	Ncam1	Neural cell adhesion molecule 1	1	AGEQDASIHLK	AGEQDASIHLK	2	AGEQDASIHLK2	2547040000000	2179280000000	3615950000000	1902890000000	1632720000000	1897560000000	1053920000000	1314810000000	1227070000000
Q62417	Q62417	SRBS1_MOUSE	Sorbs1	Sorbin and SH3 domain-containing protein 1	1	AGEQDPVPTPAELTSPGR	AGEQDPVPTPAELTSPGR	2	AGEQDPVPTPAELTSPGR2	263331	231773	202787	287155	336654	267411
Q6PDI5	Q6PDI5	ECM29_MOUSE	Ecpas	Proteasome adapter and scaffold protein ECM29	1	AGEQLAPFLPQLVPR	AGEQLAPFLPQLVPR	2	AGEQLAPFLPQLVPR2	386744000000	364788000000	460952000000	326685000000	26666000000	311058000000	157063000000	208764000000	211152000000
Q6PDI5	Q6PDI5	ECM29_MOUSE	Ecpas	Proteasome adapter and scaffold protein ECM29	1	AGEQLAPFLPQLVPR	AGEQLAPFLPQLVPR	3	AGEQLAPFLPQLVPR3	417575	501409	515243	359349	322407	344778	180004	298104	204335
Q45VK7	Q45VK7	DYHC2_MOUSE	Dync2h1	Cytoplasmic dynein 2 heavy chain 1	1	AGEQSILLR	AGEQSILLR	2	AGEQSILLR2	116282000000	887588	111235000000	801445		748506		667641	679882
P47199	P47199	QOR_MOUSE	Cryz	Quinone oxidoreductase	1	AGESVLVHGASGGVGLATCQIAR	AGESVLVHGASGGVGLATC(UniMod:4)QIAR	3	AGESVLVHGASGGVGLATC(UniMod:4)QIAR3	504276	622072	482929	134703000000	127806000000	136532000000	159541000000	130613000000	131247000000
Q08274	Q08274	DMWD_MOUSE	Dmwd	Dystrophia myotonica WD repeat-containing protein	1	AGETGAGPLPR	AGETGAGPLPR	2	AGETGAGPLPR2	199330	262266		436006	393871	356128	374618	219700	294595
Q99K48	Q99K48	NONO_MOUSE	Nono	Non-POU domain-containing octamer-binding protein	1	AGEVFIHK	AGEVFIHK	1	AGEVFIHK1				138402	257889	119688	208108	144471	138496
Q99K48	Q99K48	NONO_MOUSE	Nono	Non-POU domain-containing octamer-binding protein	1	AGEVFIHK	AGEVFIHK	2	AGEVFIHK2	117565000000	134764000000	820424	379707000000	494878000000	377009000000	404964000000	444111000000	299513000000
Q99K48	Q99K48	NONO_MOUSE	Nono	Non-POU domain-containing octamer-binding protein	1	AGEVFIHKDK	AGEVFIHKDK	2	AGEVFIHKDK2					439840		321578	266657
Q64727	Q64727	VINC_MOUSE	Vcl	Vinculin	1	AGEVINQPMMMAAR	AGEVINQPMMMAAR	2	AGEVINQPMMMAAR2	394993		326600	297246		327512
Q3UMC0	Q3UMC0	SPAT5_MOUSE	Spata5	Ribosome biogenesis protein SPATA5	1	AGEVLLDVTQSPR	AGEVLLDVTQSPR	2	AGEVLLDVTQSPR2	153411000000	166254000000	176613000000	131389000000	165323000000	122696000000	918747	923413	101103000000
Q9CRB8	Q9CRB8	MTFP1_MOUSE	Mtfp1	Mitochondrial fission process protein 1	1	AGEVPSPEAGR	AGEVPSPEAGR	2	AGEVPSPEAGR2	226198000000	206931000000	19131000000	389565000000	340712000000	359013000000	327196000000	364552000000	330901000000
P60710;P63260	P60710;P62737;P63260;P63268;P68033;P68134	ACTB_MOUSE;ACTG_MOUSE	Actb;Actg1	Actin, cytoplasmic 1	0	AGFAGDDAPR	AGFAGDDAPR	1	AGFAGDDAPR1	152076000000	138506000000	128862000000	617188000000	625571000000	617227000000	688207000000	506779000000	759741000000
P60710;P63260	P60710;P62737;P63260;P63268;P68033;P68134	ACTB_MOUSE;ACTG_MOUSE	Actb;Actg1	Actin, cytoplasmic 1	0	AGFAGDDAPR	AGFAGDDAPR	2	AGFAGDDAPR2	4803960000000	4601990000000	4121860000000	15526900000000	11061900000000	15936800000000	12808100000000	1024200000000	13420300000000
Q8R5C5	P61164;Q8R5C5	ACTY_MOUSE	Actr1b	Beta-centractin	0	AGFAGDQIPK	AGFAGDQIPK	1	AGFAGDQIPK1	879385	182904	107894	602438	704502	588816	876223	659315	881897
Q8R5C5	P61164;Q8R5C5	ACTY_MOUSE	Actr1b	Beta-centractin	0	AGFAGDQIPK	AGFAGDQIPK	2	AGFAGDQIPK2	210866000000	306784000000	227257000000	811366000000	744653000000	808115000000	980077000000	834259000000	909422000000
Q5U458	Q5U458	DJC11_MOUSE	Dnajc11	DnaJ homolog subfamily C member 11	1	AGFFGTIVEYGAER	AGFFGTIVEYGAER	2	AGFFGTIVEYGAER2	584565	650745	523942	133019000000	122358000000	138694000000	120745000000	136423000000	113224000000
Q6A4J8	Q6A4J8	UBP7_MOUSE	Usp7	Ubiquitin carboxyl-terminal hydrolase 7	1	AGFIQDTSLILYEEVKPNLTER	AGFIQDTSLILYEEVKPNLTER	3	AGFIQDTSLILYEEVKPNLTER3	964377	119137000000	851953	703003	749316	939556	726622	550333	671679
Q9CQF9	Q9CQF9	PCYOX_MOUSE	Pcyox1	Prenylcysteine oxidase 1	1	AGFSETFLNEMIAPVMK	AGFSETFLNEMIAPVMK	2	AGFSETFLNEMIAPVMK2	176520	102331	127415	545198	334520	414412	461505	482100	440610
Q60875	Q60875	ARHG2_MOUSE	Arhgef2	Rho guanine nucleotide exchange factor 2	1	AGFVGMPPPALPR	AGFVGMPPPALPR	2	AGFVGMPPPALPR2	129253000000	11378000000	129513000000			115357000000	715801
Q8K224	Q8K224	NAT10_MOUSE	Nat10	RNA cytidine acetyltransferase	1	AGFVPVYLR	AGFVPVYLR	2	AGFVPVYLR2	234389000000	244454000000	206765000000	226677000000	199808000000	198792000000	163074000000	182403000000	957499
Q9EPL4	Q9EPL4	METL9_MOUSE	Mettl9	Protein-L-histidine N-pros-methyltransferase	1	AGFVVEAFTR	AGFVVEAFTR	2	AGFVVEAFTR2				247117	296045	326964	337065		218774
O55100	O55100	SNG1_MOUSE	Syngr1	Synaptogyrin-1	1	AGGAFDPYTLVR	AGGAFDPYTLVR	2	AGGAFDPYTLVR2	2515850000000	2538170000000	2446570000000	5204070000000	448640000000	4792910000000	5285060000000	5827110000000	421570000000
Q9D0K2	Q9D0K2	SCOT1_MOUSE	Oxct1	Succinyl-CoA:3-ketoacid coenzyme A transferase 1, mitochondrial	1	AGGAGVPAFYTSTGYGTLVQEGGSPIK	AGGAGVPAFYTSTGYGTLVQEGGSPIK	3	AGGAGVPAFYTSTGYGTLVQEGGSPIK3	605198	507086	729448	157077000000	160356000000	138261000000	13968000000	151486000000	174347000000
Q9D0K2	Q9D0K2	SCOT1_MOUSE	Oxct1	Succinyl-CoA:3-ketoacid coenzyme A transferase 1, mitochondrial	1	AGGAGVPAFYTSTGYGTLVQEGGSPIKYNK	AGGAGVPAFYTSTGYGTLVQEGGSPIKYNK	3	AGGAGVPAFYTSTGYGTLVQEGGSPIKYNK3	716187	718961	653044	203725000000	22759000000	188413000000	214952000000	224119000000	214335000000
Q8BRT1	Q8BRT1	CLAP2_MOUSE	Clasp2	CLIP-associating protein 2	1	AGGDAADGSQPALDNK	AGGDAADGSQPALDNK	2	AGGDAADGSQPALDNK2	640569	695010	880514	419286	398680	450047	267707	293133	330444
Q8R516	Q8R516	MIB2_MOUSE	Mib2	E3 ubiquitin-protein ligase MIB2	1	AGGDPGPLQLLSR	AGGDPGPLQLLSR	2	AGGDPGPLQLLSR2	732694	903565	814035	729018	737409	544249	410140	424829	379945
Q9Z0N1	Q9Z0N1	IF2G_MOUSE	Eif2s3x	Eukaryotic translation initiation factor 2 subunit 3, X-linked	1	AGGEGGVTLGQPHLSR	AGGEGGVTLGQPHLSR	2	AGGEGGVTLGQPHLSR2					850858	906634	878081	609645	809542
Q9Z0N1	Q9Z0N1	IF2G_MOUSE	Eif2s3x	Eukaryotic translation initiation factor 2 subunit 3, X-linked	1	AGGEGGVTLGQPHLSR	AGGEGGVTLGQPHLSR	3	AGGEGGVTLGQPHLSR3				370670		386038	393051	348177	405027
P09411	P09411	PGK1_MOUSE	Pgk1	Phosphoglycerate kinase 1	1	AGGFLMK	AGGFLMK	1	AGGFLMK1	157214		122910	683851	442663	668824	108516000000	799272	104385000000
Q924C1	Q924C1	XPO5_MOUSE	Xpo5	Exportin-5	1	AGGFVVGYTPSGNPIFR	AGGFVVGYTPSGNPIFR	2	AGGFVVGYTPSGNPIFR2	620479	735091	719145	613962	569123	591020	413613	368614	398012
Q924C1	Q924C1	XPO5_MOUSE	Xpo5	Exportin-5	1	AGGFVVGYTPSGNPIFRNPCTEQILR	AGGFVVGYTPSGNPIFRNPC(UniMod:4)TEQILR	3	AGGFVVGYTPSGNPIFRNPC(UniMod:4)TEQILR3	160646	259778	118814		122956	155648	126874	922389
Q8K1R7	Q8K1R7	NEK9_MOUSE	Nek9	Serine/threonine-protein kinase Nek9	1	AGGGAAEQEELHYIPIR	AGGGAAEQEELHYIPIR	3	AGGGAAEQEELHYIPIR3	854812	746336	858615	820729		691467	400651	488159
Q5SSW2	Q5SSW2	PSME4_MOUSE	Psme4	Proteasome activator complex subunit 4	1	AGGGEPPEPGGRPVLGPR	AGGGEPPEPGGRPVLGPR	3	AGGGEPPEPGGRPVLGPR3	369664	730288	519685	445289	498602	351658	355121	377359	430537
Q811G0	Q811G0	PTHB1_MOUSE	Bbs9	Protein PTHB1	1	AGGGPQAEDLLLEVHLR	AGGGPQAEDLLLEVHLR	3	AGGGPQAEDLLLEVHLR3	507895	556502	333484	306961	410361	397643	325471		390743
Q811G0	Q811G0	PTHB1_MOUSE	Bbs9	Protein PTHB1	1	AGGGPQAEDLLLEVHLRDPVLQVEVGK	AGGGPQAEDLLLEVHLRDPVLQVEVGK	4	AGGGPQAEDLLLEVHLRDPVLQVEVGK4	216839	249607	861273	120350	154433	137164	129156	130439	235404
Q61414	Q61414	K1C15_MOUSE	Krt15	Keratin, type I cytoskeletal 15	1	AGGGSFGGGSLYGGGGSR	AGGGSFGGGSLYGGGGSR	2	AGGGSFGGGSLYGGGGSR2									836030
O70507	O70507	HCN4_MOUSE	Hcn4	Potassium/sodium hyperpolarization-activated cyclic nucleotide-gated channel 4	1	AGGGSGSSGGLGPPGRPYGAIPGQHVTLPR	AGGGSGSSGGLGPPGRPYGAIPGQHVTLPR	4	AGGGSGSSGGLGPPGRPYGAIPGQHVTLPR4	458907	599544	347306		483538	388708		342473	327577
Q61699	Q61699	HS105_MOUSE	Hsph1	Heat shock protein 105 kDa	1	AGGIETIANEFSDR	AGGIETIANEFSDR	2	AGGIETIANEFSDR2	154505000000	157939000000	161622000000	147665000000	121495000000	131153000000	772062	815178	939663
Q61316	Q61316	HSP74_MOUSE	Hspa4	Heat shock 70 kDa protein 4	1	AGGIETIANEYSDR	AGGIETIANEYSDR	2	AGGIETIANEYSDR2	334798000000	362767000000	32879000000	286141000000	245114000000	290427000000	187263000000	164017000000	192532000000
Q3UN16	Q3UN16	GP162_MOUSE	Gpr162	Probable G-protein coupled receptor 162	1	AGGLGGLGTRPAFEVPAIVVEDTR	AGGLGGLGTRPAFEVPAIVVEDTR	3	AGGLGGLGTRPAFEVPAIVVEDTR3	291354		408519	715210	754331	707687	724975	712608	674779
P0CG14	P0CG14	DERPC_MOUSE	Derpc	Decreased expression in renal and prostate cancer protein	1	AGGLGPGPNLDNR	AGGLGPGPNLDNR	2	AGGLGPGPNLDNR2		668623	334267	879078	11978000000	950462	104992000000	973133	909942
Q9ES56	Q9ES56	TPPC4_MOUSE	Trappc4	Trafficking protein particle complex subunit 4	1	AGGLIYQWDSYSPR	AGGLIYQWDSYSPR	2	AGGLIYQWDSYSPR2	438988	405559	417078	732197	631890	684316	743977	826729	695844
Q9CQ85	Q9CQ85	TIM22_MOUSE	Timm22	Mitochondrial import inner membrane translocase subunit Tim22	1	AGGSAPEAAGSAEAPLQYSLLLQYLVGDK	AGGSAPEAAGSAEAPLQYSLLLQYLVGDK	3	AGGSAPEAAGSAEAPLQYSLLLQYLVGDK3									218262
O09061	O09061	PSB1_MOUSE	Psmb1	Proteasome subunit beta type-1	1	AGGSASAMLQPLLDNQVGFK	AGGSASAMLQPLLDNQVGFK	2	AGGSASAMLQPLLDNQVGFK2	616690	473577	594360	111108000000	762015	119264000000	154365000000	130853000000	179255000000
O09061	O09061	PSB1_MOUSE	Psmb1	Proteasome subunit beta type-1	1	AGGSASAMLQPLLDNQVGFK	AGGSASAMLQPLLDNQVGFK	3	AGGSASAMLQPLLDNQVGFK3	391722	286403	338271	657757	384186	656761	691214	724003	788366
Q2TV84	Q2TV84	TRPM1_MOUSE	Trpm1	Transient receptor potential cation channel subfamily M member 1	1	AGHASSTSNLAVMSVVPEGQNTQQEK	AGHASSTSNLAVMSVVPEGQNTQQEK	3	AGHASSTSNLAVMSVVPEGQNTQQEK3	111066	112663	186303			134317	136307
Q61191	Q61191	HCFC1_MOUSE	Hcfc1	Host cell factor 1	1	AGHCAVAINTR	AGHC(UniMod:4)AVAINTR	2	AGHC(UniMod:4)AVAINTR2	246652	381528		534407	443506	484977	439557	368106	290257
Q8CAY6	Q8CAY6	THIC_MOUSE	Acat2	Acetyl-CoA acetyltransferase, cytosolic	1	AGHFDKEIVPVLVSSR	AGHFDKEIVPVLVSSR	3	AGHFDKEIVPVLVSSR3				470376	346592	388097	490269	363828	482620
O35927	O35927	CTND2_MOUSE	Ctnnd2	Catenin delta-2	1	AGHLAGSEPAPPPPPPR	AGHLAGSEPAPPPPPPR	3	AGHLAGSEPAPPPPPPR3	108353		274632		190079	163674	897379
Q8BYL4	Q8BYL4	SYYM_MOUSE	Yars2	Tyrosine--tRNA ligase, mitochondrial	1	AGHNVIALVGGSTALLGDPSGR	AGHNVIALVGGSTALLGDPSGR	3	AGHNVIALVGGSTALLGDPSGR3	206898	174819	200678	601905	589272	622980	622965	656507	695120
Q91W43	Q91W43	GCSP_MOUSE	Gldc	Glycine dehydrogenase (decarboxylating), mitochondrial	1	AGHQLQHDLFFDTLK	AGHQLQHDLFFDTLK	2	AGHQLQHDLFFDTLK2	206993	142459	138206	173812	247307	203003	158346	133242	189077
Q91W43	Q91W43	GCSP_MOUSE	Gldc	Glycine dehydrogenase (decarboxylating), mitochondrial	1	AGHQLQHDLFFDTLK	AGHQLQHDLFFDTLK	3	AGHQLQHDLFFDTLK3	587588	506687	559135	426847	516801	630714	307049	333445	391239
Q91W43	Q91W43	GCSP_MOUSE	Gldc	Glycine dehydrogenase (decarboxylating), mitochondrial	1	AGHQLQHDLFFDTLK	AGHQLQHDLFFDTLK	4	AGHQLQHDLFFDTLK4	140675000000	911051	840985	769777	796250	112436000000	623667	602712	769277
Q9CQV1	Q9CQV1	TIM16_MOUSE	Pam16	Mitochondrial import inner membrane translocase subunit TIM16	1	AGHQSAAASNLSGLSLQEAQQILNVSK	AGHQSAAASNLSGLSLQEAQQILNVSK	3	AGHQSAAASNLSGLSLQEAQQILNVSK3	836304	653272		792845	221760	161097	146333		103928
Q8QZS1	Q8QZS1	HIBCH_MOUSE	Hibch	3-hydroxyisobutyryl-CoA hydrolase, mitochondrial	1	AGIATHFVDSEK	AGIATHFVDSEK	2	AGIATHFVDSEK2			137048	610459	627333	554544	643352	473711	579705
Q8QZS1	Q8QZS1	HIBCH_MOUSE	Hibch	3-hydroxyisobutyryl-CoA hydrolase, mitochondrial	1	AGIATHFVDSEKLR	AGIATHFVDSEKLR	3	AGIATHFVDSEKLR3	388282	438161		1005000000	822113	970652	131837000000	106348000000	130956000000
B9EJ80	B9EJ80	PDZD8_MOUSE	Pdzd8	PDZ domain-containing protein 8	1	AGIEDIETLENLSLDQHSK	AGIEDIETLENLSLDQHSK	3	AGIEDIETLENLSLDQHSK3	666173	733190	613406	688547	860102	895419
Q9QX47	Q9QX47	SON_MOUSE	Son	Protein SON	1	AGIEGPLLASEVER	AGIEGPLLASEVER	2	AGIEGPLLASEVER2	822257	889782	109245000000	799109	910766	754121	595297	837344	779148
Q9CPQ1	Q9CPQ1	COX6C_MOUSE	Cox6c	Cytochrome c oxidase subunit 6C	1	AGIFQSAK	AGIFQSAK	1	AGIFQSAK1			196450	280371	533447	375611	380984	416313	521652
Q9CPQ1	Q9CPQ1	COX6C_MOUSE	Cox6c	Cytochrome c oxidase subunit 6C	1	AGIFQSAK	AGIFQSAK	2	AGIFQSAK2	289562000000	250785000000	22339000000	354073000000	350764000000	321902000000	368792000000	401287000000	436242000000
Q8BG67	Q8BG67	EFR3A_MOUSE	Efr3a	Protein EFR3 homolog A	1	AGIIQVLLEAVAIAAK	AGIIQVLLEAVAIAAK	2	AGIIQVLLEAVAIAAK2	371616	231271	175661			295366	188584		230505
Q8BG67	Q8BG67	EFR3A_MOUSE	Efr3a	Protein EFR3 homolog A	1	AGIIQVLLEAVAIAAK	AGIIQVLLEAVAIAAK	3	AGIIQVLLEAVAIAAK3	66439	400281		329503		497159	378059		353553
Q11011	Q11011	PSA_MOUSE	Npepps	Puromycin-sensitive aminopeptidase	1	AGIISTVEVLK	AGIISTVEVLK	2	AGIISTVEVLK2	646613000000	694896000000	65619000000	589261000000	420998000000	559147000000	381961000000	363494000000	38555000000
B2RXC1	B2RXC1	TPC11_MOUSE	Trappc11	Trafficking protein particle complex subunit 11	1	AGILAIQLK	AGILAIQLK	1	AGILAIQLK1	284037		366222			338419	289133		239075
B2RXC1	B2RXC1	TPC11_MOUSE	Trappc11	Trafficking protein particle complex subunit 11	1	AGILAIQLK	AGILAIQLK	2	AGILAIQLK2	286967000000	318072000000	380947000000	213631000000	16203000000	223075000000	141233000000	130113000000	138424000000
Q8C8R3	Q8C8R3	ANK2_MOUSE	Ank2	Ankyrin-2	1	AGILPSHFPLPAAIAK	AGILPSHFPLPAAIAK	3	AGILPSHFPLPAAIAK3	139143000000	1466000000	140822000000	103784000000	948053	997489	649425	779230	711412
Q8QZT1	Q8QZT1	THIL_MOUSE	Acat1	Acetyl-CoA acetyltransferase, mitochondrial	1	AGIPKEEVK	AGIPKEEVK	2	AGIPKEEVK2			886719		152127000000		159839000000	183446000000	158277000000
Q9JKF6	Q9JKF6	NECT1_MOUSE	Nectin1	Nectin-1	1	AGIPQHHPPMAQNLQYPDDSDDEKK	AGIPQHHPPMAQNLQYPDDSDDEKK	4	AGIPQHHPPMAQNLQYPDDSDDEKK4	803361	684441			231813	46982		594984
P50247	P50247	SAHH_MOUSE	Ahcy	Adenosylhomocysteinase	1	AGIPVFAWK	AGIPVFAWK	1	AGIPVFAWK1				996691	239595	111006	244679	139253	180866
P50247	P50247	SAHH_MOUSE	Ahcy	Adenosylhomocysteinase	1	AGIPVFAWK	AGIPVFAWK	2	AGIPVFAWK2	716374	936801	677922	402399000000	336832000000	357644000000	384195000000	396087000000	309838000000
Q9WTX6	Q9WTX6	CUL1_MOUSE	Cul1	Cullin-1	1	AGIQQVYTR	AGIQQVYTR	2	AGIQQVYTR2	138771000000	160913000000	138194000000	159133000000	148428000000	169521000000	121581000000	128423000000	131833000000
Q9ESZ8	Q9ESZ8	GTF2I_MOUSE	Gtf2i	General transcription factor II-I	1	AGISFIIK	AGISFIIK	2	AGISFIIK2	559969	625135	403423	619655	597780	631064	359089	352826	110816
Q80W04	Q80W04	TMCC2_MOUSE	Tmcc2	Transmembrane and coiled-coil domains protein 2	1	AGISGFGGGVVEGVK	AGISGFGGGVVEGVK	2	AGISGFGGGVVEGVK2	496564	579420	390508	854430	10023000000	804351		657505	600672
Q80VP0	Q80VP0	TCPR1_MOUSE	Tecpr1	Tectonin beta-propeller repeat-containing protein 1	1	AGITPSYPQGSSWEHVSNNVR	AGITPSYPQGSSWEHVSNNVR	3	AGITPSYPQGSSWEHVSNNVR3	291888000000	302952000000	304002000000	231934000000	177782000000	227911000000	142727000000	165775000000	143802000000
Q3U1Y4	Q3U1Y4	DEN4B_MOUSE	Dennd4b	DENN domain-containing protein 4B	1	AGIVPNTITYGYYNK	AGIVPNTITYGYYNK	2	AGIVPNTITYGYYNK2	706250	106578000000	762751		156877000000			103129000000
Q91V92	Q91V92	ACLY_MOUSE	Acly	ATP-citrate synthase	1	AGKDLVSSLTSGLLTIGDR	AGKDLVSSLTSGLLTIGDR	2	AGKDLVSSLTSGLLTIGDR2	920354	117267000000	100554000000	1259000000	145928000000	882610	730691	954507	592134
Q91V92	Q91V92	ACLY_MOUSE	Acly	ATP-citrate synthase	1	AGKDLVSSLTSGLLTIGDR	AGKDLVSSLTSGLLTIGDR	3	AGKDLVSSLTSGLLTIGDR3	47883000000	599099000000	421059000000	418644000000	396165000000	393807000000	267466000000	25364000000	19594000000
P13020	P13020	GELS_MOUSE	Gsn	Gelsolin	1	AGKEPGLQIWR	AGKEPGLQIWR	2	AGKEPGLQIWR2	102339000000	106237000000	103931000000	1221000000	155238000000	13127000000	763668	812225	846887
P13020	P13020	GELS_MOUSE	Gsn	Gelsolin	1	AGKEPGLQIWR	AGKEPGLQIWR	3	AGKEPGLQIWR3	108099000000	117247000000	884885	168687000000	893405	138454000000	570750	826343	564155
Q99L88	Q61235;Q99L88	SNTB1_MOUSE	Sntb1	Beta-1-syntrophin	0	AGKEVLLEVK	AGKEVLLEVK	2	AGKEVLLEVK2				308482	439732		380410	328270	233407
P53026	P53026	RL10A_MOUSE	Rpl10a	60S ribosomal protein L10a	1	AGKFPSLLTHNENMVAK	AGKFPSLLTHNENMVAK	2	AGKFPSLLTHNENMVAK2				183101	178143	156098	168144	166110	220620
P53026	P53026	RL10A_MOUSE	Rpl10a	60S ribosomal protein L10a	1	AGKFPSLLTHNENMVAK	AGKFPSLLTHNENMVAK	3	AGKFPSLLTHNENMVAK3		610470	440624		101428000000	743649	731202	771528	711642
P53026	P53026	RL10A_MOUSE	Rpl10a	60S ribosomal protein L10a	1	AGKFPSLLTHNENMVAK	AGKFPSLLTHNENMVAK	4	AGKFPSLLTHNENMVAK4	407517			886317		846274	704163	848935	849467
Q61879	Q61879;Q8VDD5	MYH10_MOUSE	Myh10	Myosin-10	0	AGKLDPHLVLDQLR	AGKLDPHLVLDQLR	2	AGKLDPHLVLDQLR2	466048	457854	474499	474939	571461	419699	375829	418022	461963
Q61879	Q61879;Q8VDD5	MYH10_MOUSE	Myh10	Myosin-10	0	AGKLDPHLVLDQLR	AGKLDPHLVLDQLR	3	AGKLDPHLVLDQLR3	113087000000	123225000000	107607000000	106952000000	922928	117201000000	645565	817653	747407
P52480	P52480	KPYM_MOUSE	Pkm	Pyruvate kinase PKM	1	AGKPVICATQMLESMIK	AGKPVIC(UniMod:4)ATQMLESMIK	2	AGKPVIC(UniMod:4)ATQMLESMIK2	165887000000	176168000000	133993000000	532375000000	449537000000	527432000000	847083000000	827357000000	748214000000
P52480	P52480	KPYM_MOUSE	Pkm	Pyruvate kinase PKM	1	AGKPVICATQMLESMIK	AGKPVIC(UniMod:4)ATQMLESMIK	3	AGKPVIC(UniMod:4)ATQMLESMIK3	6299000000	701574000000	429996000000	2053730000000	1412620000000	1982460000000	2932670000000	2762450000000	2369840000000
Q8BVG4	Q8BVG4	DPP9_MOUSE	Dpp9	Dipeptidyl peptidase 9	1	AGKPYQLQIYPNER	AGKPYQLQIYPNER	2	AGKPYQLQIYPNER2		130843	171506		291007	157032	195780		181029
Q9CZW5	Q9CZW5	TOM70_MOUSE	Tomm70	Mitochondrial import receptor subunit TOM70	1	AGKYEQAIQCYTEAISLCPTEK	AGKYEQAIQC(UniMod:4)YTEAISLC(UniMod:4)PTEK	3	AGKYEQAIQC(UniMod:4)YTEAISLC(UniMod:4)PTEK3	102269000000	124396000000	113333000000	182435000000	189285000000	181788000000	146206000000	16407000000	158051000000
Q80X90	Q80X90	FLNB_MOUSE	Flnb	Filamin-B	1	AGLAPLEVR	AGLAPLEVR	2	AGLAPLEVR2		235213000000	28192000000		169864000000	19724000000	115411000000
P70697	P70697	DCUP_MOUSE	Urod	Uroporphyrinogen decarboxylase	1	AGLAPVPMIIFAK	AGLAPVPMIIFAK	2	AGLAPVPMIIFAK2				424345	443409	499108	470968	527382	411012
Q9D067	Q9D067	MDM1_MOUSE	Mdm1	Nuclear protein MDM1	1	AGLAVVPTNNALR	AGLAVVPTNNALR	2	AGLAVVPTNNALR2	201579000000	237777000000	157537000000	176502000000	239288000000	187117000000	103665000000	176293000000	145041000000
Q6ZWQ0	Q6ZWQ0	SYNE2_MOUSE	Syne2	Nesprin-2	1	AGLEAQEAEEER	AGLEAQEAEEER	2	AGLEAQEAEEER2	565992	548544	498288	399988	473407	444250			378937
Q8BI84	Q8BI84	TGO1_MOUSE	Mia3	Transport and Golgi organization protein 1 homolog	1	AGLEDECK	AGLEDEC(UniMod:4)K	2	AGLEDEC(UniMod:4)K2	336410		333224
Q61414	Q61414	K1C15_MOUSE	Krt15	Keratin, type I cytoskeletal 15	1	AGLENSLAEVECR	AGLENSLAEVEC(UniMod:4)R	2	AGLENSLAEVEC(UniMod:4)R2									975707
Q8BMS1	Q8BMS1	ECHA_MOUSE	Hadha	Trifunctional enzyme subunit alpha, mitochondrial	1	AGLEQGSDAGYLAESQK	AGLEQGSDAGYLAESQK	2	AGLEQGSDAGYLAESQK2	1031000000	106837000000	978298	239923000000	267329000000	218116000000	177008000000	275108000000	203622000000
B0V2N1	B0V2N1	PTPRS_MOUSE	Ptprs	Receptor-type tyrosine-protein phosphatase S	1	AGLGEEAAAALSIPEDAPR	AGLGEEAAAALSIPEDAPR	2	AGLGEEAAAALSIPEDAPR2	12598000000	105416000000	156689000000	111894000000	885403	116083000000
Q8R0Y6	Q8R0Y6	AL1L1_MOUSE	Aldh1l1	Cytosolic 10-formyltetrahydrofolate dehydrogenase	1	AGLILFGNDDR	AGLILFGNDDR	2	AGLILFGNDDR2	338591000000	389183000000	607381000000	466206000000	232831000000	377178000000	200199000000	201755000000	157092000000
Q6P9K9	Q6P9K9	NRX3A_MOUSE	Nrxn3	Neurexin-3	1	AGLILPTELWTAMLNYGYVGCIR	AGLILPTELWTAMLNYGYVGC(UniMod:4)IR	3	AGLILPTELWTAMLNYGYVGC(UniMod:4)IR3	164040			191388		237659	164141
Q8K2V6	Q8K2V6	IPO11_MOUSE	Ipo11	Importin-11	1	AGLITNFNEPINQIATQIAVLIAK	AGLITNFNEPINQIATQIAVLIAK	3	AGLITNFNEPINQIATQIAVLIAK3	124993
Q99KK7	Q99KK7	DPP3_MOUSE	Dpp3	Dipeptidyl peptidase 3	1	AGLLALEFYTPEAANWR	AGLLALEFYTPEAANWR	2	AGLLALEFYTPEAANWR2	172607					179129	206860
P52825	P52825	CPT2_MOUSE	Cpt2	Carnitine O-palmitoyltransferase 2, mitochondrial	1	AGLLEPEVFHLNPAR	AGLLEPEVFHLNPAR	2	AGLLEPEVFHLNPAR2	673494	735354	592222	201239000000	202342000000	165024000000	167674000000	161366000000	196954000000
P52825	P52825	CPT2_MOUSE	Cpt2	Carnitine O-palmitoyltransferase 2, mitochondrial	1	AGLLEPEVFHLNPAR	AGLLEPEVFHLNPAR	3	AGLLEPEVFHLNPAR3	116773000000	125184000000	120159000000	499145000000	436751000000	436333000000	48532000000	556306000000	4851000000
Q8CH18	Q8CH18	CCAR1_MOUSE	Ccar1	Cell division cycle and apoptosis regulator protein 1	1	AGLLQPPVR	AGLLQPPVR	2	AGLLQPPVR2	886171000000	930634000000	99365000000	598643000000	407428000000	552664000000	31847000000	329818000000	346297000000
P59016	P59016	VP33B_MOUSE	Vps33b	Vacuolar protein sorting-associated protein 33B	1	AGLLTEQAPGDTLTAVESK	AGLLTEQAPGDTLTAVESK	2	AGLLTEQAPGDTLTAVESK2		430454		699173	759948	661013	766834	655709	708720
Q571I9	Q571I9	A16A1_MOUSE	Aldh16a1	Aldehyde dehydrogenase family 16 member A1	1	AGLLWALAAALER	AGLLWALAAALER	2	AGLLWALAAALER2					179487		674608		131970
Q6ZWX6	Q6ZWX6	IF2A_MOUSE	Eif2s1	Eukaryotic translation initiation factor 2 subunit 1	1	AGLNCSTETMPIK	AGLNC(UniMod:4)STETMPIK	2	AGLNC(UniMod:4)STETMPIK2	138948	153331	136514	223656	191119	223952	237788		238288
Q9QXZ0	Q9QXZ0	MACF1_MOUSE	Macf1	Microtubule-actin cross-linking factor 1, isoforms 1/2/3/4	1	AGLNQNMDAITEELQAK	AGLNQNMDAITEELQAK	2	AGLNQNMDAITEELQAK2	663703	538854	480740	331183					594555
Q8K2B3	Q8K2B3	SDHA_MOUSE	Sdha	Succinate dehydrogenase [ubiquinone] flavoprotein subunit, mitochondrial	1	AGLPCQDLEFVQFHPTGIYGAGCLITEGCR	AGLPC(UniMod:4)QDLEFVQFHPTGIYGAGC(UniMod:4)LITEGC(UniMod:4)R	4	AGLPC(UniMod:4)QDLEFVQFHPTGIYGAGC(UniMod:4)LITEGC(UniMod:4)R4	231697	269422	746373	477238	684569	657125	743048	921570	641355
Q80TR1	Q80TR1	AGRL1_MOUSE	Adgrl1	Adhesion G protein-coupled receptor L1	1	AGLPFGLMR	AGLPFGLMR	2	AGLPFGLMR2	125193000000	950883	135751000000	101029000000	657486	931314	579872	734350	598396
Q5U458	Q5U458	DJC11_MOUSE	Dnajc11	DnaJ homolog subfamily C member 11	1	AGLPGFYDPCVGEEK	AGLPGFYDPC(UniMod:4)VGEEK	2	AGLPGFYDPC(UniMod:4)VGEEK2				911461	788704	734617	880689	948474	799261
Q3U487	Q3U487	HECD3_MOUSE	Hectd3	E3 ubiquitin-protein ligase HECTD3	1	AGLPLPAALAFVPR	AGLPLPAALAFVPR	2	AGLPLPAALAFVPR2	102089000000	119913000000	121423000000	927696	834562	894248	446832	638783	572657
Q3U487	Q3U487	HECD3_MOUSE	Hectd3	E3 ubiquitin-protein ligase HECTD3	1	AGLPLPAALAFVPR	AGLPLPAALAFVPR	3	AGLPLPAALAFVPR3	609079	468106	422566	787784	132828	80286
Q791T5	Q791T5	MTCH1_MOUSE	Mtch1	Mitochondrial carrier homolog 1	1	AGLPPYSPVFK	AGLPPYSPVFK	2	AGLPPYSPVFK2	127549000000	12623000000	153958000000	52381000000	313689000000	518688000000	433075000000	432635000000	407207000000
Q5I012	Q5I012	S38AA_MOUSE	Slc38a10	Putative sodium-coupled neutral amino acid transporter 10	1	AGLPVQRPEAAEQR	AGLPVQRPEAAEQR	3	AGLPVQRPEAAEQR3	549444	458685	529488	523292	520414	450566	210257	302196	307627
Q61147	Q61147	CERU_MOUSE	Cp	Ceruloplasmin	1	AGLQAFFQVR	AGLQAFFQVR	2	AGLQAFFQVR2	886596000000	952694000000	946467000000	891813000000	604467000000	895774000000	41969000000	462111000000	459002000000
C0HKE1;C0HKE2;C0HKE3;C0HKE4;C0HKE5;C0HKE6;C0HKE7;C0HKE8;C0HKE9;Q8BFU2;Q8CGP5;Q8CGP6;Q8CGP7;Q8R1M2	C0HKE1;C0HKE2;C0HKE3;C0HKE4;C0HKE5;C0HKE6;C0HKE7;C0HKE8;C0HKE9;P0C0S6;P27661;Q64522;Q64523;Q6GSS7;Q8BFU2;Q8CGP5;Q8CGP6;Q8CGP7;Q3THW5;Q8R1M2	H2A1B_MOUSE;H2A1C_MOUSE;H2A1D_MOUSE;H2A1E_MOUSE;H2A1F_MOUSE;H2A1G_MOUSE;H2A1H_MOUSE;H2A1I_MOUSE;H2A1K_MOUSE;H2A1N_MOUSE;H2A1O_MOUSE;H2A1P_MOUSE;H2A3_MOUSE;H2AJ_MOUSE	H2ac11;H2ac12;H2ac13;H2ac15;H2ac25;H2ac4;H2ac6;H2ac7;H2ac8;H2aj;Hist1h2af;Hist1h2an;Hist1h2ao;Hist1h2ap	Histone H2A type 1-B	0	AGLQFPVGR	AGLQFPVGR	1	AGLQFPVGR1	184458	446306	176823	705985	773955	626829	247681	360526	359759
C0HKE1;C0HKE2;C0HKE3;C0HKE4;C0HKE5;C0HKE6;C0HKE7;C0HKE8;C0HKE9;Q8BFU2;Q8CGP5;Q8CGP6;Q8CGP7;Q8R1M2	C0HKE1;C0HKE2;C0HKE3;C0HKE4;C0HKE5;C0HKE6;C0HKE7;C0HKE8;C0HKE9;P0C0S6;P27661;Q64522;Q64523;Q6GSS7;Q8BFU2;Q8CGP5;Q8CGP6;Q8CGP7;Q3THW5;Q8R1M2	H2A1B_MOUSE;H2A1C_MOUSE;H2A1D_MOUSE;H2A1E_MOUSE;H2A1F_MOUSE;H2A1G_MOUSE;H2A1H_MOUSE;H2A1I_MOUSE;H2A1K_MOUSE;H2A1N_MOUSE;H2A1O_MOUSE;H2A1P_MOUSE;H2A3_MOUSE;H2AJ_MOUSE	H2ac11;H2ac12;H2ac13;H2ac15;H2ac25;H2ac4;H2ac6;H2ac7;H2ac8;H2aj;Hist1h2af;Hist1h2an;Hist1h2ao;Hist1h2ap	Histone H2A type 1-B	0	AGLQFPVGR	AGLQFPVGR	2	AGLQFPVGR2	2677340000000	6987460000000	2155660000000	7367160000000	6182940000000	7072120000000	2523020000000	3080920000000	3058120000000
Q9JIY5	Q9JIY5	HTRA2_MOUSE	Htra2	Serine protease HTRA2, mitochondrial	1	AGLRPGDVILAIGEK	AGLRPGDVILAIGEK	2	AGLRPGDVILAIGEK2				246142		200943	388303	254825
Q9JIY5	Q9JIY5	HTRA2_MOUSE	Htra2	Serine protease HTRA2, mitochondrial	1	AGLRPGDVILAIGEK	AGLRPGDVILAIGEK	3	AGLRPGDVILAIGEK3	652391	805212	654732	230315000000	219658000000	246418000000	28055000000	239065000000	233568000000
Q8BWT1	Q8BWT1	THIM_MOUSE	Acaa2	3-ketoacyl-CoA thiolase, mitochondrial	1	AGLSLKDMDLIDVNEAFAPQFLSVQK	AGLSLKDMDLIDVNEAFAPQFLSVQK	3	AGLSLKDMDLIDVNEAFAPQFLSVQK3	938198	97203	116704	389258	391419	455094	539259	323792	460807
Q9EPU0	Q9EPU0	RENT1_MOUSE	Upf1	Regulator of nonsense transcripts 1	1	AGLSQSLFER	AGLSQSLFER	2	AGLSQSLFER2	501157000000	522841000000	506998000000	380763000000	288421000000	379401000000	218223000000	249075000000	238595000000
Q8BXQ2	Q8BXQ2	PIGT_MOUSE	Pigt	GPI transamidase component PIG-T	1	AGLSVLLK	AGLSVLLK	2	AGLSVLLK2				201204	176048	256894	146162	150020	130588
Q80TL7	Q80TL7	MON2_MOUSE	Mon2	Protein MON2 homolog	1	AGLTFSHEPPLPQNQR	AGLTFSHEPPLPQNQR	2	AGLTFSHEPPLPQNQR2	461399	365653	379825		321029	229700	233369	234777	249535
Q80TL7	Q80TL7	MON2_MOUSE	Mon2	Protein MON2 homolog	1	AGLTFSHEPPLPQNQR	AGLTFSHEPPLPQNQR	3	AGLTFSHEPPLPQNQR3	641904	965933	676147	775816	769229	777985	585307		559948
Q9D0M1	Q9D0M1	KPRA_MOUSE	Prpsap1	Phosphoribosyl pyrophosphate synthase-associated protein 1	1	AGLTHIITMDLHQK	AGLTHIITMDLHQK	3	AGLTHIITMDLHQK3			333265	648364	617374	654696	767648	724696	702743
E9Q3L2	E9Q3L2	PI4KA_MOUSE	Pi4ka	Phosphatidylinositol 4-kinase alpha	1	AGLTVDPVIVEAFLASLSNR	AGLTVDPVIVEAFLASLSNR	3	AGLTVDPVIVEAFLASLSNR3	761160	871982	607226	442700		544917	217198		259768
Q921H8	Q8VCH0;Q921H8	THIKA_MOUSE	Acaa1a	3-ketoacyl-CoA thiolase A, peroxisomal	0	AGLTVNDIDIFEINEAFASQAVYCVEK	AGLTVNDIDIFEINEAFASQAVYC(UniMod:4)VEK	3	AGLTVNDIDIFEINEAFASQAVYC(UniMod:4)VEK3	690033	99881	188048	256214	179151	127653	168535	976326	147810
Q61235	Q61235	SNTB2_MOUSE	Sntb2	Beta-2-syntrophin	1	AGLVELLLR	AGLVELLLR	2	AGLVELLLR2	214821	276980	145625	102454000000	126788000000	105304000000	111487000000	160986000000	739254
Q9QXS1	Q9QXS1	PLEC_MOUSE	Plec	Plectin	1	AGLVGPELHEK	AGLVGPELHEK	2	AGLVGPELHEK2	173722000000	178605000000	199164000000	168874000000	158304000000	151208000000	117014000000	115119000000	126436000000
Q3U0V1	Q3U0V1;Q91WJ8	FUBP2_MOUSE	Khsrp	Far upstream element-binding protein 2	0	AGLVIGK	AGLVIGK	1	AGLVIGK1	326793000000	455717000000	304789000000	377143000000	437262000000	372641000000	266185000000	320192000000	289682000000
P19096	P19096	FAS_MOUSE	Fasn	Fatty acid synthase	1	AGLYGLPK	AGLYGLPK	2	AGLYGLPK2	208817000000	24858000000	258743000000	181496000000	150207000000	164661000000	113638000000	125515000000	130818000000
Q60714	Q60714	S27A1_MOUSE	Slc27a1	Long-chain fatty acid transport protein 1	1	AGMAAIADPHSQLDPNSMYQELQK	AGMAAIADPHSQLDPNSMYQELQK	3	AGMAAIADPHSQLDPNSMYQELQK3	273946	175469	189500	653914	370401	597268	536486	465275	639057
Q91VE0	Q91VE0	S27A4_MOUSE	Slc27a4	Long-chain fatty acid transport protein 4	1	AGMAAVASPISNCDLESFAQTLKK	AGMAAVASPISNC(UniMod:4)DLESFAQTLKK	3	AGMAAVASPISNC(UniMod:4)DLESFAQTLKK3				307516	211801	291256	291662	253933	347955
Q8CFQ3	Q8CFQ3	AQR_MOUSE	Aqr	RNA helicase aquarius	1	AGMQPGLTMVVGPPGTGK	AGMQPGLTMVVGPPGTGK	2	AGMQPGLTMVVGPPGTGK2	119757000000	16112000000	889850	163964000000	116281000000	136833000000	598438	125764000000	128117000000
P27659	P27659	RL3_MOUSE	Rpl3	60S ribosomal protein L3	1	AGMTHIVR	AGMTHIVR	2	AGMTHIVR2				531960	294699	578670	627855	727650	658809
Q91WT4	Q91WT4	DJC17_MOUSE	Dnajc17	DnaJ homolog subfamily C member 17	1	AGNAIVEFATVR	AGNAIVEFATVR	2	AGNAIVEFATVR2		305534		405831	356264		333205	249603
P32921	P32921	SYWC_MOUSE	Wars1	Tryptophan--tRNA ligase, cytoplasmic	1	AGNAPKDEIDSAVK	AGNAPKDEIDSAVK	2	AGNAPKDEIDSAVK2			661568	204712	279869	216850	280188	211214	262673
Q04750	Q04750	TOP1_MOUSE	Top1	DNA topoisomerase 1	1	AGNEKEEGETADTVGCCSLR	AGNEKEEGETADTVGC(UniMod:4)C(UniMod:4)SLR	3	AGNEKEEGETADTVGC(UniMod:4)C(UniMod:4)SLR3	330228	636482		456119	437887	467233	349830
P14148	P14148	RL7_MOUSE	Rpl7	60S ribosomal protein L7	1	AGNFYVPAEPK	AGNFYVPAEPK	2	AGNFYVPAEPK2	162249000000	170883000000	140508000000	459000000	374711000000	392744000000	315739000000	351499000000	319433000000
Q921M3	Q921M3	SF3B3_MOUSE	Sf3b3	Splicing factor 3B subunit 3	1	AGNGQWASVIR	AGNGQWASVIR	2	AGNGQWASVIR2	271512000000	345791000000	249598000000	229243000000	239106000000	250107000000	188495000000	217442000000	174196000000
O54988	O54988	SLK_MOUSE	Slk	STE20-like serine/threonine-protein kinase	1	AGNILFTLDGDIK	AGNILFTLDGDIK	2	AGNILFTLDGDIK2	489412	484429	470795	493152	475624	513002	357232		429047
Q6ZQ29	Q6ZQ29	TAOK2_MOUSE	Taok2	Serine/threonine-protein kinase TAO2	1	AGNILLSEPGLVK	AGNILLSEPGLVK	2	AGNILLSEPGLVK2	781524	741063	10641000000	692682	572700	630187	434201	341972	452850
Q8BYC6	Q5F2E8;Q8BYC6	TAOK3_MOUSE	Taok3	Serine/threonine-protein kinase TAO3	0	AGNILLTEPGQVK	AGNILLTEPGQVK	2	AGNILLTEPGQVK2	264085000000	23451000000	311484000000	221117000000	171048000000	192498000000	100373000000	995619	128805000000
Q569Z5	Q569Z5	DDX46_MOUSE	Ddx46	Probable ATP-dependent RNA helicase DDX46	1	AGNKGYAYTFITEDQAR	AGNKGYAYTFITEDQAR	2	AGNKGYAYTFITEDQAR2	217852	248687	110276	143216	224929	151694	106068		154035
Q569Z5	Q569Z5	DDX46_MOUSE	Ddx46	Probable ATP-dependent RNA helicase DDX46	1	AGNKGYAYTFITEDQAR	AGNKGYAYTFITEDQAR	3	AGNKGYAYTFITEDQAR3	139139000000	170971000000	160611000000	116743000000	12584000000	119851000000	940594	941640	102135000000
Q8C8R3	Q8C8R3	ANK2_MOUSE	Ank2	Ankyrin-2	1	AGNLDKVVEYLK	AGNLDKVVEYLK	2	AGNLDKVVEYLK2	127343000000	143703000000	165716000000	117609000000	104595000000	119000000	706274	773645	807085
Q8C8R3	Q8C8R3	ANK2_MOUSE	Ank2	Ankyrin-2	1	AGNLDKVVEYLK	AGNLDKVVEYLK	3	AGNLDKVVEYLK3	113177000000	127601000000	141461000000	113425000000	865967	104693000000	566150	612234	583315
P67984	P67984	RL22_MOUSE	Rpl22	60S ribosomal protein L22	1	AGNLGGGVVTIER	AGNLGGGVVTIER	2	AGNLGGGVVTIER2	262822000000	305034000000	211088000000	414553000000	433187000000	3954000000	365093000000	4205000000	368522000000
Q8BTM8	Q8BTM8	FLNA_MOUSE	Flna	Filamin-A	1	AGNNMLLVGVHGPR	AGNNMLLVGVHGPR	3	AGNNMLLVGVHGPR3	689414	734312	890873	780065	563539
Q04690	Q04690	NF1_MOUSE	Nf1	Neurofibromin	1	AGNPIFYYVAR	AGNPIFYYVAR	2	AGNPIFYYVAR2	123481000000	103485000000	129852000000	134035000000		103805000000	790413
Q8VBX6	Q8VBX6	MPDZ_MOUSE	Mpdz	Multiple PDZ domain protein	1	AGNPVVFMVQSIINRPR	AGNPVVFMVQSIINRPR	3	AGNPVVFMVQSIINRPR3	876184	516966	739052	634870	697738	675625	428312	511112	487130
P97742	P97742	CPT1A_MOUSE	Cpt1a	Carnitine O-palmitoyltransferase 1, liver isoform	1	AGNTIHAILLYR	AGNTIHAILLYR	2	AGNTIHAILLYR2	108055000000	116509000000	113472000000	201756000000	204213000000	222651000000	938636	143328000000	152877000000
P97742	P97742	CPT1A_MOUSE	Cpt1a	Carnitine O-palmitoyltransferase 1, liver isoform	1	AGNTIHAILLYR	AGNTIHAILLYR	3	AGNTIHAILLYR3	165859000000	154474000000	152241000000	24279000000	238824000000	295309000000	125369000000	185935000000	179468000000
Q99MR6	Q99MR6	SRRT_MOUSE	Srrt	Serrate RNA effector molecule homolog	1	AGPALGEGER	AGPALGEGER	2	AGPALGEGER2	155618000000	154887000000	121679000000	142802000000	140744000000	135606000000	1184000000	936432	103576000000
Q6GQW0	Q6GQW0	ABTB3_MOUSE	Abtb3	Ankyrin repeat and BTB/POZ domain-containing protein 3	1	AGPAVPGSLPK	AGPAVPGSLPK	2	AGPAVPGSLPK2	109501000000	122265000000	131225000000	112335000000	913418	104427000000		718519	674255
Q7TSJ2	Q7TSJ2	MAP6_MOUSE	Map6	Microtubule-associated protein 6	1	AGPAWMVR	AGPAWMVR	2	AGPAWMVR2	1521000000	161605000000	178296000000	170944000000	166803000000	180358000000	100978000000
Q7TSJ2	Q7TSJ2	MAP6_MOUSE	Map6	Microtubule-associated protein 6	1	AGPAWMVTR	AGPAWMVTR	2	AGPAWMVTR2	385875000000	269035000000	484926000000	303667000000	237286000000	33736000000	184896000000	153511000000	240689000000
O54967	O54967	ACK1_MOUSE	Tnk2	Activated CDC42 kinase 1	1	AGPCILPIVR	AGPC(UniMod:4)ILPIVR	2	AGPC(UniMod:4)ILPIVR2	269061	313161	437805	257472	147591	180298	433863		717153
Q3UM29	Q3UM29	COG7_MOUSE	Cog7	Conserved oligomeric Golgi complex subunit 7	1	AGPELELTR	AGPELELTR	2	AGPELELTR2		14198000000	108767000000	163106000000	144041000000	198947000000	152082000000	1484000000	170854000000
Q80X80	Q80X80	C2C2L_MOUSE	C2cd2l	Phospholipid transfer protein C2CD2L	1	AGPEVEWTEDLALDLGPQSR	AGPEVEWTEDLALDLGPQSR	3	AGPEVEWTEDLALDLGPQSR3	601210	770743	691039	654133	564424	591775	341797	416865	429167
Q9DB90	Q9DB90	SMG9_MOUSE	Smg9	Nonsense-mediated mRNA decay factor SMG9	1	AGPGSSPLFSLLPGYR	AGPGSSPLFSLLPGYR	2	AGPGSSPLFSLLPGYR2	139281	143350	111512	413214	446606	437984	445392	344825	409279
Q6P9S0	Q6P9S0	MTSS2_MOUSE	Mtss2	Protein MTSS 2	1	AGPHEQPSATTLQR	AGPHEQPSATTLQR	3	AGPHEQPSATTLQR3	461763	308986	426739			246924
Q7TMK9	Q7TMK9	HNRPQ_MOUSE	Syncrip	Heterogeneous nuclear ribonucleoprotein Q	1	AGPIWDLR	AGPIWDLR	1	AGPIWDLR1		447779		444424	548993	462491	472665	470062	552557
Q7TMK9	Q7TMK9	HNRPQ_MOUSE	Syncrip	Heterogeneous nuclear ribonucleoprotein Q	1	AGPIWDLR	AGPIWDLR	2	AGPIWDLR2	1387410000000	1939420000000	921313000000	2540710000000	2696180000000	2295690000000	1970420000000	2240510000000	1773770000000
P05480	P05480	SRC_MOUSE	Src	Proto-oncogene tyrosine-protein kinase Src	1	AGPLAGGVTTFVALYDYESR	AGPLAGGVTTFVALYDYESR	3	AGPLAGGVTTFVALYDYESR3			477693	397524	359018	433764	220128	304892	265334
Q8VD12	Q8VD12	Z385A_MOUSE	Znf385a	Zinc finger protein 385A	1	AGPLPLLR	AGPLPLLR	2	AGPLPLLR2	182347000000	264025000000	153907000000	455696000000	584021000000	442229000000	475395000000	526878000000	453017000000
P35803	P35803	GPM6B_MOUSE	Gpm6b	Neuronal membrane glycoprotein M6-b	1	AGPLSSPGCFECCIK	AGPLSSPGC(UniMod:4)FEC(UniMod:4)C(UniMod:4)IK	2	AGPLSSPGC(UniMod:4)FEC(UniMod:4)C(UniMod:4)IK2		121537000000		130674000000	144497000000	123464000000	1024000000	100979000000	978933
P56695	P56695	WFS1_MOUSE	Wfs1	Wolframin	1	AGPMKADVEIPFEEVLEK	AGPMKADVEIPFEEVLEK	3	AGPMKADVEIPFEEVLEK3	380057	371696	234508	349307		445321		335551
O55125	O55125	NIPS1_MOUSE	Nipsnap1	Protein NipSnap homolog 1	1	AGPNIYELR	AGPNIYELR	2	AGPNIYELR2	414537000000	446719000000	465751000000	106580000000	953931000000	1139210000000	878366000000	1103680000000	966909000000
Q8CIP5	Q8CIP5	DISP2_MOUSE	Disp2	Protein dispatched homolog 2	1	AGPPGFSEHYELQPLAR	AGPPGFSEHYELQPLAR	3	AGPPGFSEHYELQPLAR3	539348	509812	466999	407864
Q3UR70	Q3UR70	TGFA1_MOUSE	Tgfbrap1	Transforming growth factor-beta receptor-associated protein 1	1	AGPSAQDLTVAAVDLLNHHAR	AGPSAQDLTVAAVDLLNHHAR	4	AGPSAQDLTVAAVDLLNHHAR4	531703					126148	449495
B2RQC6	B2RQC6	PYR1_MOUSE	Cad	CAD protein	1	AGPSDMELLFDVFLETVR	AGPSDMELLFDVFLETVR	3	AGPSDMELLFDVFLETVR3	332132	457165				251258	287618		302097
Q80X82	Q80X82	SYMPK_MOUSE	Sympk	Symplekin	1	AGPTPAEEVMEYR	AGPTPAEEVMEYR	2	AGPTPAEEVMEYR2	288190	280974	357730		291681	342896		294396
Q8BH66	Q8BH66	ATLA1_MOUSE	Atl1	Atlastin-1	1	AGPVQVLIVK	AGPVQVLIVK	2	AGPVQVLIVK2				143836	127480	191097	127784	121107	153642
Q9CQF0	Q9CQF0	RM11_MOUSE	Mrpl11	39S ribosomal protein L11, mitochondrial	1	AGQAIPGPPLGPILGQR	AGQAIPGPPLGPILGQR	2	AGQAIPGPPLGPILGQR2	629088	727519	565293	120733000000	125707000000	106935000000	800186	829247	847075
Q9ER64	Q9ER64	OSBL5_MOUSE	Osbpl5	Oxysterol-binding protein-related protein 5	1	AGQAPAPSLLQNPR	AGQAPAPSLLQNPR	2	AGQAPAPSLLQNPR2	202271	193363	271342			893334
Q9DCD0	Q9DCD0	6PGD_MOUSE	Pgd	6-phosphogluconate dehydrogenase, decarboxylating	1	AGQAVDDFIEK	AGQAVDDFIEK	2	AGQAVDDFIEK2	720931	100107000000	790566	238028000000	217653000000	207702000000	23077000000	188882000000	16582000000
Q8C0Z1	Q8C0Z1	F234A_MOUSE	Fam234a	Protein FAM234A	1	AGQDLLLVTSEACVLLDGQDLEPR	AGQDLLLVTSEAC(UniMod:4)VLLDGQDLEPR	3	AGQDLLLVTSEAC(UniMod:4)VLLDGQDLEPR3	482990	558107	654543	517104	303697	532960	249347	214422	259565
Q9JJY3	Q9JJY3	NSMA2_MOUSE	Smpd3	Sphingomyelin phosphodiesterase 3	1	AGQDSGGSGEPGANSK	AGQDSGGSGEPGANSK	2	AGQDSGGSGEPGANSK2				565883	953737	731477	474881	84375	500439
Q6PIE5	Q6PIE5	AT1A2_MOUSE	Atp1a2	Sodium/potassium-transporting ATPase subunit alpha-2	1	AGQENISVSK	AGQENISVSK	2	AGQENISVSK2	270895000000	226306000000	314243000000	274163000000	26165000000	261065000000	136821000000	178581000000	14757000000
Q8CI03	Q8CI03	FWCH1_MOUSE	Flywch1	FLYWCH-type zinc finger-containing protein 1	1	AGQEPSVGAR	AGQEPSVGAR	2	AGQEPSVGAR2	526751	667794		107931000000	153088000000	116053000000	583351	665387
Q8BPN8	Q8BPN8	DMXL2_MOUSE	Dmxl2	DmX-like protein 2	1	AGQEQSASDPR	AGQEQSASDPR	2	AGQEQSASDPR2	426248	516531	328087	199728	287727	270603	250139	179162	227668
Q8BU03	Q8BU03	PWP2_MOUSE	Pwp2	Periodic tryptophan protein 2 homolog	1	AGQLLPVVQFLQK	AGQLLPVVQFLQK	2	AGQLLPVVQFLQK2	515461	698825	549424	666345	799278	643705	419310	560446
Q3UUG6	Q3UUG6	TBC24_MOUSE	Tbc1d24	TBC1 domain family member 24	1	AGQPLESDNVK	AGQPLESDNVK	2	AGQPLESDNVK2			394171	820908	904455	791085	789046	773253	799666
Q9Z0R6	Q9Z0R6	ITSN2_MOUSE	Itsn2	Intersectin-2	1	AGQPLPLTLPPELVPPSFR	AGQPLPLTLPPELVPPSFR	3	AGQPLPLTLPPELVPPSFR3	267098	314288	294400	181496	166538	151940	64490		99386
Q8BI84	Q8BI84	TGO1_MOUSE	Mia3	Transport and Golgi organization protein 1 homolog	1	AGQQEGFLEPGLK	AGQQEGFLEPGLK	2	AGQQEGFLEPGLK2	318576000000	297195000000	339191000000	187373000000	212426000000	182955000000		13981000000	14793000000
P16332	P16332	MUTA_MOUSE	Mmut	Methylmalonyl-CoA mutase, mitochondrial	1	AGQQGLSVAFDLATHR	AGQQGLSVAFDLATHR	3	AGQQGLSVAFDLATHR3	729461	901084	486353	128277000000	137782000000	16417000000	136298000000	103421000000	145356000000
O55026	O55026	ENTP2_MOUSE	Entpd2	Ectonucleoside triphosphate diphosphohydrolase 2	1	AGQSLVECLEQALR	AGQSLVEC(UniMod:4)LEQALR	2	AGQSLVEC(UniMod:4)LEQALR2		222727		479799	464737	428116	379700	243543	370888
Q9DAW9	Q9DAW9	CNN3_MOUSE	Cnn3	Calponin-3	1	AGQSVIGLQMGTNK	AGQSVIGLQMGTNK	2	AGQSVIGLQMGTNK2			425481	662667	630394	701982	685839		700860
P70175	P70175	DLG3_MOUSE	Dlg3	Disks large homolog 3	1	AGQSVTIVAQYRPEEYSR	AGQSVTIVAQYRPEEYSR	3	AGQSVTIVAQYRPEEYSR3	146482000000	156962000000	15392000000	120589000000	128445000000	1271000000	880280	940675	552571
Q3UHJ0	Q3UHJ0	AAK1_MOUSE	Aak1	AP2-associated protein kinase 1	1	AGQTQPNPGILPIQPALTPR	AGQTQPNPGILPIQPALTPR	3	AGQTQPNPGILPIQPALTPR3	276128000000	346061000000	353135000000	334595000000	303232000000	307763000000	12536000000	170252000000	150259000000
Q8BH59	Q8BH59	S2512_MOUSE	Slc25a12	Electrogenic aspartate/glutamate antiporter SLC25A12, mitochondrial	1	AGQTTYSGVVDCFR	AGQTTYSGVVDC(UniMod:4)FR	2	AGQTTYSGVVDC(UniMod:4)FR2	248209000000	287323000000	322969000000	815254000000	624016000000	769976000000	634871000000	596561000000	692721000000
Q8BH59	Q8BH59	S2512_MOUSE	Slc25a12	Electrogenic aspartate/glutamate antiporter SLC25A12, mitochondrial	1	AGQTTYSGVVDCFR	AGQTTYSGVVDC(UniMod:4)FR	3	AGQTTYSGVVDC(UniMod:4)FR3			139431	467456	445637	452153	333206	313895	407017
Q8BH59	Q8BH59	S2512_MOUSE	Slc25a12	Electrogenic aspartate/glutamate antiporter SLC25A12, mitochondrial	1	AGQTTYSGVVDCFRK	AGQTTYSGVVDC(UniMod:4)FRK	2	AGQTTYSGVVDC(UniMod:4)FRK2	966321	10578000000	902780	317647000000	28652000000	285533000000	302436000000	282119000000	295065000000
Q8BH59	Q8BH59	S2512_MOUSE	Slc25a12	Electrogenic aspartate/glutamate antiporter SLC25A12, mitochondrial	1	AGQTTYSGVVDCFRK	AGQTTYSGVVDC(UniMod:4)FRK	3	AGQTTYSGVVDC(UniMod:4)FRK3	195165000000	242175000000	165053000000	605932000000	518627000000	601524000000	548412000000	52936000000	529279000000
P14733	P14733	LMNB1_MOUSE	Lmnb1	Lamin-B1	1	AGQTVTVWAANAGVTASPPTDLIWK	AGQTVTVWAANAGVTASPPTDLIWK	3	AGQTVTVWAANAGVTASPPTDLIWK3	221175	392482	208319	585035	597762	472434	313998	405248	307936
Q99104	P21271;Q99104	MYO5A_MOUSE	Myo5a	Unconventional myosin-Va	0	AGQVAYLEK	AGQVAYLEK	1	AGQVAYLEK1	563983	419042	443918	310288	317812	312789	198423	204836	255353
Q99104	P21271;Q99104	MYO5A_MOUSE	Myo5a	Unconventional myosin-Va	0	AGQVAYLEK	AGQVAYLEK	2	AGQVAYLEK2	474037000000	446877000000	462519000000	352428000000	251606000000	386577000000	198778000000	225736000000	219643000000
Q8C8R3	Q8C8R3	ANK2_MOUSE	Ank2	Ankyrin-2	1	AGQVEVVR	AGQVEVVR	2	AGQVEVVR2	701616000000	664812000000	900163000000	559411000000	33004000000	495542000000	272709000000	292608000000	262521000000
P16330	P16330	CN37_MOUSE	Cnp	2',3'-cyclic-nucleotide 3'-phosphodiesterase	1	AGQVFLEELGNHK	AGQVFLEELGNHK	2	AGQVFLEELGNHK2			190013	643101	746186	615456	654413	578815	542018
P16330	P16330	CN37_MOUSE	Cnp	2',3'-cyclic-nucleotide 3'-phosphodiesterase	1	AGQVFLEELGNHK	AGQVFLEELGNHK	3	AGQVFLEELGNHK3			151061	636284	551281	587837	485607	565868	431736
Q62028	Q62028	PLA2R_MOUSE	Pla2r1	Secretory phospholipase A2 receptor	1	AGQVPADEQSGCPAGWER	AGQVPADEQSGC(UniMod:4)PAGWER	2	AGQVPADEQSGC(UniMod:4)PAGWER2	244368	272892	147875	164941	164723	141775	148114
Q9R0K7	Q9R0K7	AT2B2_MOUSE	Atp2b2	Plasma membrane calcium-transporting ATPase 2	1	AGQVVQIPVAEIVVGDIAQIK	AGQVVQIPVAEIVVGDIAQIK	3	AGQVVQIPVAEIVVGDIAQIK3	414562000000	504144000000	65876000000	490964000000	378252000000	433662000000	196891000000	317846000000	190963000000
Q8VDI9	Q8VDI9	ALG9_MOUSE	Alg9	Alpha-1,2-mannosyltransferase ALG9	1	AGQVWAPEGSTAFK	AGQVWAPEGSTAFK	2	AGQVWAPEGSTAFK2		595222	542986	935122	899468	838936	755684	786702	817048
Q7TQD2	Q7TQD2	TPPP_MOUSE	Tppp	Tubulin polymerization-promoting protein	1	AGRVDLVDESGYVPGYK	AGRVDLVDESGYVPGYK	3	AGRVDLVDESGYVPGYK3		372840		691598	911806	695305	703109	674110	813597
Q3UHE1	Q3UHE1	PITM3_MOUSE	Pitpnm3	Membrane-associated phosphatidylinositol transfer protein 3	1	AGSAGGPSPGGGAPWHLR	AGSAGGPSPGGGAPWHLR	3	AGSAGGPSPGGGAPWHLR3	879183	816705	437901	376384	662745	314664	413550	293194	441780
Q9JMH9	Q9JMH9	MY18A_MOUSE	Myo18a	Unconventional myosin-XVIIIa	1	AGSATVLSGSIAGLEGGSQLALR	AGSATVLSGSIAGLEGGSQLALR	3	AGSATVLSGSIAGLEGGSQLALR3	262056	234819	333231	254725	241751	315316	133877	829307	204971
Q9JMH9	Q9JMH9	MY18A_MOUSE	Myo18a	Unconventional myosin-XVIIIa	1	AGSATVLSGSIAGLEGGSQLALRR	AGSATVLSGSIAGLEGGSQLALRR	3	AGSATVLSGSIAGLEGGSQLALRR3	149326000000	190653000000	677808
Q9QYB1	Q9QYB1	CLIC4_MOUSE	Clic4	Chloride intracellular channel protein 4	1	AGSDGESIGNCPFSQR	AGSDGESIGNC(UniMod:4)PFSQR	2	AGSDGESIGNC(UniMod:4)PFSQR2			808841	237938		214612		125877	194018
Q8K596	Q8K596	NAC2_MOUSE	Slc8a2	Sodium/calcium exchanger 2	1	AGSDYEYSEGTLVFKPGETQK	AGSDYEYSEGTLVFKPGETQK	3	AGSDYEYSEGTLVFKPGETQK3	121007000000	12786000000	110347000000	924984	104003000000	877256	644710	788365	634912
Q9QXZ0	Q69ZZ9;Q9QXZ0	MACF1_MOUSE	Macf1	Microtubule-actin cross-linking factor 1, isoforms 1/2/3/4	1	AGSELLESSAGDDASSLR	AGSELLESSAGDDASSLR	2	AGSELLESSAGDDASSLR2	157512000000	172723000000	22565000000	138036000000	129208000000	130472000000	739809	788781	881115
Q9QXZ0	Q69ZZ9;Q9QXZ0	MACF1_MOUSE	Macf1	Microtubule-actin cross-linking factor 1, isoforms 1/2/3/4	1	AGSELLESSAGDDASSLR	AGSELLESSAGDDASSLR	3	AGSELLESSAGDDASSLR3	423494		400375			703116
Q8BZR9	Q8BZR9	NCBP3_MOUSE	Ncbp3	Nuclear cap-binding protein subunit 3	1	AGSFITGIDVTSK	AGSFITGIDVTSK	2	AGSFITGIDVTSK2	207616000000	185299000000	171422000000	124598000000	153874000000	132109000000	845933	954482	916579
Q80U49	Q80U49	C170B_MOUSE	Cep170b	Centrosomal protein of 170 kDa protein B	1	AGSFTGPSDSETAPAR	AGSFTGPSDSETAPAR	2	AGSFTGPSDSETAPAR2	239636	355419	313832			250791
Q8BHL3	Q8BHL3	TB10B_MOUSE	Tbc1d10b	TBC1 domain family member 10B	1	AGSHLVVEPGPPVTTATSAPVELVAPGEAR	AGSHLVVEPGPPVTTATSAPVELVAPGEAR	3	AGSHLVVEPGPPVTTATSAPVELVAPGEAR3	142744	105308	170424	407439	950429	684243			294813
Q148V7	Q148V7	RELCH_MOUSE	Relch	RAB11-binding protein RELCH	1	AGSISTLDSLDFAR	AGSISTLDSLDFAR	2	AGSISTLDSLDFAR2	961829	128357000000	100036000000	115693000000	117401000000	108319000000	963893	610171	846205
Q61687	Q61687	ATRX_MOUSE	Atrx	Transcriptional regulator ATRX	1	AGSLGINLVAANR	AGSLGINLVAANR	2	AGSLGINLVAANR2	269406	424109	579248	263574		241448			167020
Q3UH66	Q3UH66	WNK2_MOUSE	Wnk2	Serine/threonine-protein kinase WNK2	1	AGSLGPETPSR	AGSLGPETPSR	2	AGSLGPETPSR2	155487000000	185616000000	157959000000	22983000000	210987000000	227448000000
O35308	O35308	MOT3_MOUSE	Slc16a8	Monocarboxylate transporter 3	1	AGSPEQEPEEEAVPELDHESIGGHEAR	AGSPEQEPEEEAVPELDHESIGGHEAR	4	AGSPEQEPEEEAVPELDHESIGGHEAR4					436094	158823	306775		264529
Q3TDQ1	Q3TDQ1	STT3B_MOUSE	Stt3b	Dolichyl-diphosphooligosaccharide--protein glycosyltransferase subunit STT3B	1	AGSPTLLNCLMYK	AGSPTLLNC(UniMod:4)LMYK	2	AGSPTLLNC(UniMod:4)LMYK2	547553	498209	406454	939077	646707	862828	795024	811042	877443
Q5FWH7	Q5FWH7	S39AC_MOUSE	Slc39a12	Zinc transporter ZIP12	1	AGSQGLLEVLR	AGSQGLLEVLR	2	AGSQGLLEVLR2	566803	847159	376900	716624	107569000000	627513	517173	500122	748787
Q9DB77	Q9DB77	QCR2_MOUSE	Uqcrc2	Cytochrome b-c1 complex subunit 2, mitochondrial	1	AGSRYEDSNNLGTSHLLR	AGSRYEDSNNLGTSHLLR	2	AGSRYEDSNNLGTSHLLR2				266994	357228	311204	475817	342140	447663
Q9DB77	Q9DB77	QCR2_MOUSE	Uqcrc2	Cytochrome b-c1 complex subunit 2, mitochondrial	1	AGSRYEDSNNLGTSHLLR	AGSRYEDSNNLGTSHLLR	3	AGSRYEDSNNLGTSHLLR3	646474	837797	501246	219118000000	228823000000	226679000000	269869000000	285713000000	245191000000
Q9DB77	Q9DB77	QCR2_MOUSE	Uqcrc2	Cytochrome b-c1 complex subunit 2, mitochondrial	1	AGSRYEDSNNLGTSHLLR	AGSRYEDSNNLGTSHLLR	4	AGSRYEDSNNLGTSHLLR4	105938000000	115302000000	775249	339399000000	326829000000	324727000000	386515000000	393026000000	339338000000
Q58A65	Q58A65	JIP4_MOUSE	Spag9	C-Jun-amino-terminal kinase-interacting protein 4	1	AGSSAQEPSSQTPLK	AGSSAQEPSSQTPLK	2	AGSSAQEPSSQTPLK2	700718	708848	725900	464537	394832	491292	378262	340838	339117
Q9Z1R2	Q9Z1R2	BAG6_MOUSE	Bag6	Large proline-rich protein BAG6	1	AGSSESIAAFIQR	AGSSESIAAFIQR	2	AGSSESIAAFIQR2	132215000000	163389000000	133624000000	104901000000	842180	113256000000	857302	937597	687891
Q9Z1R2	Q9Z1R2	BAG6_MOUSE	Bag6	Large proline-rich protein BAG6	1	AGSSESIAAFIQR	AGSSESIAAFIQR	3	AGSSESIAAFIQR3	165215	156805	181973	175767			177598
Q8CH02	Q8CH02	SUGP1_MOUSE	Sugp1	SURP and G-patch domain-containing protein 1	1	AGSTGSFPAPAPNPSLR	AGSTGSFPAPAPNPSLR	2	AGSTGSFPAPAPNPSLR2		310393		410754	608976	355043		263027	262367
Q8CH02	Q8CH02	SUGP1_MOUSE	Sugp1	SURP and G-patch domain-containing protein 1	1	AGSTGSFPAPAPNPSLRR	AGSTGSFPAPAPNPSLRR	3	AGSTGSFPAPAPNPSLRR3		210082		370698	319398			325399
Q91YR7	Q91YR7	PRP6_MOUSE	Prpf6	Pre-mRNA-processing factor 6	1	AGSVATCQAVMR	AGSVATC(UniMod:4)QAVMR	2	AGSVATC(UniMod:4)QAVMR2	191356000000	14795000000	159042000000	128079000000	107519000000	109733000000	137075000000	122473000000	138516000000
E9PVA8	E9PVA8	GCN1_MOUSE	Gcn1	eIF-2-alpha kinase activator GCN1	1	AGSVELLGAMAYCAPK	AGSVELLGAMAYC(UniMod:4)APK	2	AGSVELLGAMAYC(UniMod:4)APK2	588333	392028	378824			296754	272081
Q9CQN6	Q9CQN6	TM14C_MOUSE	Tmem14c	Transmembrane protein 14C	1	AGSVPSLAAGLFFGGLAGLGAYQLSQDPR	AGSVPSLAAGLFFGGLAGLGAYQLSQDPR	3	AGSVPSLAAGLFFGGLAGLGAYQLSQDPR3	511337			640126		632354	844466		703041
Q8CGB6	Q8CGB6	TNS2_MOUSE	Tns2	Tensin-2	1	AGSVSPGSPPYLQPR	AGSVSPGSPPYLQPR	2	AGSVSPGSPPYLQPR2			494513	708181		760926	683031
A6X919	A6X919	D19L1_MOUSE	Dpy19l1	Probable C-mannosyltransferase DPY19L1	1	AGTAAPAPDGLAGR	AGTAAPAPDGLAGR	2	AGTAAPAPDGLAGR2		646527	528215	129931000000	13594000000	118697000000	105114000000	131978000000	10804000000
Q8CC88	Q8CC88	VWA8_MOUSE	Vwa8	von Willebrand factor A domain-containing protein 8	1	AGTAFYIDQCAVR	AGTAFYIDQC(UniMod:4)AVR	2	AGTAFYIDQC(UniMod:4)AVR2	237446000000	237337000000	270584000000	180103000000	171567000000	188283000000	13217000000	131293000000	158401000000
Q9ES56	Q9ES56	TPPC4_MOUSE	Trappc4	Trafficking protein particle complex subunit 4	1	AGTFGPGS	AGTFGPGS	1	AGTFGPGS1			394675		630161	613912	710878	615048
P16546	P16546	SPTN1_MOUSE	Sptan1	Spectrin alpha chain, non-erythrocytic 1	1	AGTFQAFEQFGQQLLAHGHYASPEIK	AGTFQAFEQFGQQLLAHGHYASPEIK	3	AGTFQAFEQFGQQLLAHGHYASPEIK3	629125	693115	802015	582969	761240	441699	385650	506877	533934
P16546	P16546	SPTN1_MOUSE	Sptan1	Spectrin alpha chain, non-erythrocytic 1	1	AGTFQAFEQFGQQLLAHGHYASPEIK	AGTFQAFEQFGQQLLAHGHYASPEIK	4	AGTFQAFEQFGQQLLAHGHYASPEIK4	218516000000	16305000000	161372000000	113405000000	180165000000	143186000000	924776	154077000000	140707000000
Q61753	Q61753	SERA_MOUSE	Phgdh	D-3-phosphoglycerate dehydrogenase	1	AGTGVDNVDLEAATR	AGTGVDNVDLEAATR	2	AGTGVDNVDLEAATR2		642220	410929	899830	123412000000	102152000000	108549000000	102002000000	782564
Q05920	Q05920	PYC_MOUSE	Pc	Pyruvate carboxylase, mitochondrial	1	AGTHILCIK	AGTHILC(UniMod:4)IK	2	AGTHILC(UniMod:4)IK2	196288	360029	317281	380237	398952	289330	349179	298781
Q6GQT1	Q6GQT1	A2MG_MOUSE	A2m	Alpha-2-macroglobulin-P	1	AGTHVLPVTQGHK	AGTHVLPVTQGHK	3	AGTHVLPVTQGHK3	359348	467201	147545000000	858193		835770
Q3UYC0	Q3UYC0	PPM1H_MOUSE	Ppm1h	Protein phosphatase 1H	1	AGTITSTPNR	AGTITSTPNR	2	AGTITSTPNR2	432345	500353		717630	752938	786316	712076	626561	682269
Q8CJ40	Q8CJ40	CROCC_MOUSE	Crocc	Rootletin	1	AGTLQLTVER	AGTLQLTVER	2	AGTLQLTVER2	1080990000000	1209350000000	824688000000	69583000000	836268000000	702531000000	466436000000	590018000000	574057000000
Q80U72	Q80U72	SCRIB_MOUSE	Scrib	Protein scribble homolog	1	AGTLQVGDR	AGTLQVGDR	2	AGTLQVGDR2	170179000000	152544000000	179691000000	160464000000	167551000000	152435000000	118369000000	134062000000	13998000000
Q9QXS1	Q9QXS1	PLEC_MOUSE	Plec	Plectin	1	AGTLSITEFADMLSGNAGGFR	AGTLSITEFADMLSGNAGGFR	3	AGTLSITEFADMLSGNAGGFR3	177035	156683	181496	127396	829386	165572	564854	607812	977409
O35350	O35350	CAN1_MOUSE	Capn1	Calpain-1 catalytic subunit	1	AGTQELDDQIQANLPDEK	AGTQELDDQIQANLPDEK	2	AGTQELDDQIQANLPDEK2				113018
P57780	P57780	ACTN4_MOUSE	Actn4	Alpha-actinin-4	1	AGTQIENIDEDFRDGLK	AGTQIENIDEDFRDGLK	2	AGTQIENIDEDFRDGLK2	332886	262842	352205	345286	320835	298825	152201	154221	215777
P57780	P57780	ACTN4_MOUSE	Actn4	Alpha-actinin-4	1	AGTQIENIDEDFRDGLK	AGTQIENIDEDFRDGLK	3	AGTQIENIDEDFRDGLK3	125294000000	102558000000	117374000000	10336000000	890903	105487000000	500456	630989	607781
P43406	P43406	ITAV_MOUSE	Itgav	Integrin alpha-V	1	AGTQLLAGLR	AGTQLLAGLR	2	AGTQLLAGLR2	25876000000	325158000000	285521000000	259162000000	225759000000	248302000000	127927000000	112668000000	153853000000
Q91ZX7	Q91ZX7	LRP1_MOUSE	Lrp1	Prolow-density lipoprotein receptor-related protein 1	1	AGTSPGTPNR	AGTSPGTPNR	2	AGTSPGTPNR2	888026	959511	106369000000	701658	828335	806167	302496	474878	448904
Q8CGM2	Q8CGM2	RP1L1_MOUSE	Rp1l1	Retinitis pigmentosa 1-like 1 protein	1	AGTTPEPFSFSVLLDR	AGTTPEPFSFSVLLDR	2	AGTTPEPFSFSVLLDR2	761399	714924	578915	566083	688913	547443	456284	303309	494823
Q9DBH0	Q9DBH0	WWP2_MOUSE	Wwp2	NEDD4-like E3 ubiquitin-protein ligase WWP2	1	AGVALPFEK	AGVALPFEK	2	AGVALPFEK2	114733000000	123042000000	121081000000			156116000000
Q8BTM8	Q8BTM8	FLNA_MOUSE	Flna	Filamin-A	1	AGVAPLQVK	AGVAPLQVK	2	AGVAPLQVK2	123221000000	166836000000	244261000000	124837000000	923404	124138000000	516368	478838	531901
Q91V61	Q91V61	SFXN3_MOUSE	Sfxn3	Sideroflexin-3	1	AGVATPGLTEDQLWR	AGVATPGLTEDQLWR	2	AGVATPGLTEDQLWR2	19987000000	202882000000	233474000000	564579000000	431805000000	540758000000	494344000000	496413000000	437176000000
P68404	P68404	KPCB_MOUSE	Prkcb	Protein kinase C beta type	1	AGVDGWFK	AGVDGWFK	1	AGVDGWFK1	563725	783704	628287	101481000000	139203000000	878918	838805	854589	844480
P68404	P68404	KPCB_MOUSE	Prkcb	Protein kinase C beta type	1	AGVDGWFK	AGVDGWFK	2	AGVDGWFK2	383533000000	431973000000	40789000000	597657000000	542209000000	534828000000	341724000000	417913000000	34317000000
Q9QZ08	Q9QZ08	NAGK_MOUSE	Nagk	N-acetyl-D-glucosamine kinase	1	AGVDPLVPLR	AGVDPLVPLR	2	AGVDPLVPLR2	769524	840204	877209	103301000000	825064	936233	795273	743173	893430
Q9QXS1	Q9QXS1	PLEC_MOUSE	Plec	Plectin	1	AGVGAPVTQVTLQSTQR	AGVGAPVTQVTLQSTQR	2	AGVGAPVTQVTLQSTQR2	135394000000	149087000000	247946000000	156457000000	1184000000	148425000000	822217	716014	903268
Q9CU65	Q9CU65	ZMYM2_MOUSE	Zmym2	Zinc finger MYM-type protein 2	1	AGVGPFNPGR	AGVGPFNPGR	2	AGVGPFNPGR2	170293000000	260679000000	178651000000	180766000000	150269000000	181306000000	124708000000	146061000000	136727000000
Q8BGW1	Q8BGW1	FTO_MOUSE	Fto	Alpha-ketoglutarate-dependent dioxygenase FTO	1	AGVGPSCDDEVDLK	AGVGPSC(UniMod:4)DDEVDLK	2	AGVGPSC(UniMod:4)DDEVDLK2					131015	109099	216815	124929	113067
P30275	P30275	KCRU_MOUSE	Ckmt1	Creatine kinase U-type, mitochondrial	1	AGVHIKLPLLSK	AGVHIKLPLLSK	2	AGVHIKLPLLSK2	266564	396735	939112	793045	134117000000	913856	108888000000	111452000000	11902000000
P30275	P30275	KCRU_MOUSE	Ckmt1	Creatine kinase U-type, mitochondrial	1	AGVHIKLPLLSK	AGVHIKLPLLSK	3	AGVHIKLPLLSK3	736690	684779	268754	220029000000	290051000000	236489000000	28102000000	266754000000	227253000000
Q9QZQ8	Q8CCK0;Q9QZQ8	H2AY_MOUSE	Macroh2a1	Core histone macro-H2A.1	0	AGVIFPVGR	AGVIFPVGR	2	AGVIFPVGR2	145326000000	277405000000	136617000000	658756000000	523844000000	642583000000	317808000000	330322000000	277412000000
P50171	P50171	DHB8_MOUSE	Hsd17b8	(3R)-3-hydroxyacyl-CoA dehydrogenase	1	AGVIGLTQTAAR	AGVIGLTQTAAR	2	AGVIGLTQTAAR2	150658000000	160682000000	137063000000	289826000000	250926000000	292889000000	302387000000	2955000000	339179000000
Q8CHC4	Q8CHC4	SYNJ1_MOUSE	Synj1	Synaptojanin-1	1	AGVISAPQSQAR	AGVISAPQSQAR	2	AGVISAPQSQAR2	1055890000000	1136980000000	1573990000000	905464000000	680126000000	858025000000	431329000000	439201000000	608467000000
O88738	O88738	BIRC6_MOUSE	Birc6	Baculoviral IAP repeat-containing protein 6	1	AGVKPDAPDQEPEGLALLVPDIQR	AGVKPDAPDQEPEGLALLVPDIQR	3	AGVKPDAPDQEPEGLALLVPDIQR3	573633	759610	856582	534114	420246	506542	318107		415944
P62874	P62874;P62880	GBB1_MOUSE	Gnb1	Guanine nucleotide-binding protein G(I)/G(S)/G(T) subunit beta-1	0	AGVLAGHDNR	AGVLAGHDNR	2	AGVLAGHDNR2	10229000000	107816000000	883174	208614000000	22038000000	22725000000	350969000000	253934000000	232579000000
Q61879	Q61879;Q8VDD5	MYH10_MOUSE	Myh10	Myosin-10	0	AGVLAHLEEER	AGVLAHLEEER	2	AGVLAHLEEER2	158338000000	192985000000	207871000000	233103000000	217584000000	227325000000	163742000000	180059000000	176829000000
Q61879	Q61879;Q8VDD5	MYH10_MOUSE	Myh10	Myosin-10	0	AGVLAHLEEER	AGVLAHLEEER	3	AGVLAHLEEER3	157511000000	160739000000	192666000000	140943000000	118204000000	147937000000	562362	945513	773317
Q61879	Q61879;Q8VDD5	MYH10_MOUSE	Myh10	Myosin-10	0	AGVLAHLEEERDLK	AGVLAHLEEERDLK	3	AGVLAHLEEERDLK3	935967	794342	761565	590073	777152	929736	359161	600882	526973
Q6URW6	Q6URW6	MYH14_MOUSE	Myh14	Myosin-14	1	AGVLAQLEEER	AGVLAQLEEER	2	AGVLAQLEEER2	168626000000	175987000000	182396000000	199328000000	162137000000	20181000000		12104000000
Q7TN22	Q7TN22	TXD16_MOUSE	Txndc16	Thioredoxin domain-containing protein 16	1	AGVLLLLR	AGVLLLLR	2	AGVLLLLR2	431346	448476	408944	349881	310679	389073	161812	231366	217393
Q9D009	Q9D009	LIPT2_MOUSE	Lipt2	Putative lipoyltransferase 2, mitochondrial	1	AGVLLVCEPAGPVYTGGLR	AGVLLVC(UniMod:4)EPAGPVYTGGLR	2	AGVLLVC(UniMod:4)EPAGPVYTGGLR2				477593	439622	398860	449565		428713
P51863	P51863	VA0D1_MOUSE	Atp6v0d1	V-type proton ATPase subunit d 1	1	AGVLSQADYLNLVQCETLEDLK	AGVLSQADYLNLVQC(UniMod:4)ETLEDLK	3	AGVLSQADYLNLVQC(UniMod:4)ETLEDLK3	129889	111252	199179	376638	276364	421119	362432	384463	309551
P0CG14	P0CG14	DERPC_MOUSE	Derpc	Decreased expression in renal and prostate cancer protein	1	AGVLSSGTGPPNPRPVGLGPGPSPNLR	AGVLSSGTGPPNPRPVGLGPGPSPNLR	3	AGVLSSGTGPPNPRPVGLGPGPSPNLR3	981243			361535	553955	368781	408023	363098	367980
Q9CQE8	Q9CQE8	RTRAF_MOUSE	RTRAF	RNA transcription, translation and transport factor protein	1	AGVMALANLLQIQR	AGVMALANLLQIQR	2	AGVMALANLLQIQR2	886380	758398	935992	261386000000	183339000000	25229000000	276858000000	300541000000	277344000000
Q9CQE8	Q9CQE8	RTRAF_MOUSE	RTRAF	RNA transcription, translation and transport factor protein	1	AGVMALANLLQIQR	AGVMALANLLQIQR	3	AGVMALANLLQIQR3	478585			128226	113815	147777	191013	299944	126238
P12815	P12815	PDCD6_MOUSE	Pdcd6	Programmed cell death protein 6	1	AGVNFSEFTGVWK	AGVNFSEFTGVWK	2	AGVNFSEFTGVWK2	378603	394211	312101	655350	734038	716547	698990	728084	813313
P12970	P12970	RL7A_MOUSE	Rpl7a	60S ribosomal protein L7a	1	AGVNTVTTLVENK	AGVNTVTTLVENK	2	AGVNTVTTLVENK2	154478000000	203809000000	170022000000	497008000000	454346000000	500677000000	410418000000	466534000000	397361000000
P12970	P12970	RL7A_MOUSE	Rpl7a	60S ribosomal protein L7a	1	AGVNTVTTLVENKK	AGVNTVTTLVENKK	2	AGVNTVTTLVENKK2	155726	286539	242372	911252	801009	868267	818484	999570	741465
P12970	P12970	RL7A_MOUSE	Rpl7a	60S ribosomal protein L7a	1	AGVNTVTTLVENKK	AGVNTVTTLVENKK	3	AGVNTVTTLVENKK3	112197000000	135443000000	105551000000	323757000000	243338000000	299102000000	238644000000	296608000000	218796000000
O35593	O35593	PSDE_MOUSE	Psmd14	26S proteasome non-ATPase regulatory subunit 14	1	AGVPMEVMGLMLGEFVDDYTVR	AGVPMEVMGLMLGEFVDDYTVR	3	AGVPMEVMGLMLGEFVDDYTVR3	58357	37385	638117	113368		131451	157416		199936
Q61749	Q61749	EI2BD_MOUSE	Eif2b4	Translation initiation factor eIF-2B subunit delta	1	AGVPTSYLLIPAASYVLPEVSK	AGVPTSYLLIPAASYVLPEVSK	3	AGVPTSYLLIPAASYVLPEVSK3	36672		300564	199923	214226	209724	159481	140932	168460
P17809	P17809	GTR1_MOUSE	Slc2a1	Solute carrier family 2, facilitated glucose transporter member 1	1	AGVQQPVYATIGSGIVNTAFTVVSLFVVER	AGVQQPVYATIGSGIVNTAFTVVSLFVVER	4	AGVQQPVYATIGSGIVNTAFTVVSLFVVER4									238751
Q8K2T8	Q8K2T8	PAF1_MOUSE	Paf1	RNA polymerase II-associated factor 1 homolog	1	AGVQSGTNALLVVK	AGVQSGTNALLVVK	2	AGVQSGTNALLVVK2	874471	1172000000	742948	932690	12389000000	102265000000			711351
Q8CFI7	Q8CFI7	RPB2_MOUSE	Polr2b	DNA-directed RNA polymerase II subunit RPB2	1	AGVSQVLNR	AGVSQVLNR	2	AGVSQVLNR2	837071	111857000000	683674	766736	647601	764595	360510	431780	277116
A2AFS3	A2AFS3	ELAP1_MOUSE	Elapor1	Endosome/lysosome-associated apoptosis and autophagy regulator 1	1	AGVSSQPVSLADR	AGVSSQPVSLADR	2	AGVSSQPVSLADR2	740835	847354	986998	769592	747053	663132	495001	551469	470306
Q8CGK3	Q8CGK3	LONM_MOUSE	Lonp1	Lon protease homolog, mitochondrial	1	AGVTCIILPAENR	AGVTC(UniMod:4)IILPAENR	2	AGVTC(UniMod:4)IILPAENR2	146946000000	151704000000	218848000000	105326000000	668466	998218	415814	606413	609233
Q8CGK3	Q8CGK3	LONM_MOUSE	Lonp1	Lon protease homolog, mitochondrial	1	AGVTCIILPAENRK	AGVTC(UniMod:4)IILPAENRK	2	AGVTC(UniMod:4)IILPAENRK2	493936	549822	605962		615913	487615
Q8CGK3	Q8CGK3	LONM_MOUSE	Lonp1	Lon protease homolog, mitochondrial	1	AGVTCIILPAENRK	AGVTC(UniMod:4)IILPAENRK	3	AGVTC(UniMod:4)IILPAENRK3	659727000000	745843000000	653066000000	1364570000000	1237570000000	1237320000000	994981000000	938377000000	1070350000000
Q60714	Q60714	S27A1_MOUSE	Slc27a1	Long-chain fatty acid transport protein 1	1	AGVVAALLNVNLR	AGVVAALLNVNLR	2	AGVVAALLNVNLR2	194545	166894	203509	672745	692347	798734	481320	408100	543833
Q60714	Q60714	S27A1_MOUSE	Slc27a1	Long-chain fatty acid transport protein 1	1	AGVVAALLNVNLR	AGVVAALLNVNLR	3	AGVVAALLNVNLR3				163176	144001	187355	94608	123106	139741
Q60714	Q60714	S27A1_MOUSE	Slc27a1	Long-chain fatty acid transport protein 1	1	AGVVAALLNVNLRR	AGVVAALLNVNLRR	3	AGVVAALLNVNLRR3	659632			271479	390526	361458	253969	312132	342582
Q9QXS1	Q9QXS1	PLEC_MOUSE	Plec	Plectin	1	AGVVGPELHEK	AGVVGPELHEK	2	AGVVGPELHEK2		401385	646396	507408	585441	516144			326785
Q80U63	Q80U63	MFN2_MOUSE	Mfn2	Mitofusin-2	1	AGWLDSELNMFTHQYLQPSR	AGWLDSELNMFTHQYLQPSR	3	AGWLDSELNMFTHQYLQPSR3				72491	118036	713717	104302	153960	195547
Q8CAY6	Q8CAY6	THIC_MOUSE	Acat2	Acetyl-CoA acetyltransferase, cytosolic	1	AGWSLEDVDLFEINEAFAAVSAAIAK	AGWSLEDVDLFEINEAFAAVSAAIAK	3	AGWSLEDVDLFEINEAFAAVSAAIAK3							29386
Q5XJV6	Q5XJV6	LMTK3_MOUSE	Lmtk3	Serine/threonine-protein kinase LMTK3	1	AGWVDNSRPLPPPPQPLGAQQR	AGWVDNSRPLPPPPQPLGAQQR	3	AGWVDNSRPLPPPPQPLGAQQR3	334563	421962	354080	466602	486294	462145		340293	309402
Q8BHB9	Q8BHB9	CLIC6_MOUSE	Clic6	Chloride intracellular channel protein 6	1	AGYDGESIGNCPFSQR	AGYDGESIGNC(UniMod:4)PFSQR	2	AGYDGESIGNC(UniMod:4)PFSQR2	202245000000	266522000000	135091000000	147581000000	176213000000	139126000000	808873	772376	132611000000
Q920R0	Q920R0	ALS2_MOUSE	Als2	Alsin	1	AGYGVFDDITR	AGYGVFDDITR	2	AGYGVFDDITR2	671422	678891	592552	610861	686883	472021	518076	483391	529857
Q8K093	Q8K093	TRHDE_MOUSE	Trhde	Thyrotropin-releasing hormone-degrading ectoenzyme	1	AGYLPQNIPLEIIR	AGYLPQNIPLEIIR	2	AGYLPQNIPLEIIR2	919073	106197000000	879883	721533	815877	688591	483288	581865	575552
Q6PB66	Q6PB66	LPPRC_MOUSE	Lrpprc	Leucine-rich PPR motif-containing protein, mitochondrial	1	AGYPQYVSEILEK	AGYPQYVSEILEK	2	AGYPQYVSEILEK2	403229000000	385204000000	465633000000	34241000000	249038000000	294964000000	191782000000	161997000000	226642000000
G3X9J0	G3X9J0	SI1L3_MOUSE	Sipa1l3	Signal-induced proliferation-associated 1-like protein 3	1	AGYPTQVYK	AGYPTQVYK	2	AGYPTQVYK2		791135	912093	389764				323731
Q61554	Q61554	FBN1_MOUSE	Fbn1	Fibrillin-1	1	AGYQSTLTR	AGYQSTLTR	2	AGYQSTLTR2	939206	807903	480469	130782000000	121556000000	11694000000	10148000000
O88532	O88532	ZFR_MOUSE	Zfr	Zinc finger RNA-binding protein	1	AGYSQGATQYTQAQQAR	AGYSQGATQYTQAQQAR	2	AGYSQGATQYTQAQQAR2	175432000000	23268000000	144815000000	168926000000	163426000000	160984000000	983294	107465000000	736404
O88532	O88532	ZFR_MOUSE	Zfr	Zinc finger RNA-binding protein	1	AGYSQGATQYTQAQQAR	AGYSQGATQYTQAQQAR	3	AGYSQGATQYTQAQQAR3	480840	840766	679123	589627	640618	558230	358609	415317	302708
P17182	P17182	ENOA_MOUSE	Eno1	Alpha-enolase	1	AGYTDQVVIGMDVAASEFYR	AGYTDQVVIGMDVAASEFYR	3	AGYTDQVVIGMDVAASEFYR3	369892000000	374017000000	717927000000	789567000000	506346000000	596201000000	692737000000	56409000000	538494000000
P17183	P17183	ENOG_MOUSE	Eno2	Gamma-enolase	1	AGYTEKMVIGMDVAASEFYR	AGYTEKMVIGMDVAASEFYR	3	AGYTEKMVIGMDVAASEFYR3	261336	254592	137035	730067	830517	593656	507948	413802	482251
Q9WVR4	Q9WVR4	FXR2_MOUSE	Fxr2	RNA-binding protein FXR2	1	AGYTTDESSSSSLHTTR	AGYTTDESSSSSLHTTR	2	AGYTTDESSSSSLHTTR2	134066	956326	103961	333902	133390	66980		685194	854982
Q9WVR4	Q9WVR4	FXR2_MOUSE	Fxr2	RNA-binding protein FXR2	1	AGYTTDESSSSSLHTTR	AGYTTDESSSSSLHTTR	3	AGYTTDESSSSSLHTTR3	766836	727941	437867	496092	517463	498903	301147	400426	371446
F6SEU4	F6SEU4	SYGP1_MOUSE	Syngap1	Ras/Rap GTPase-activating protein SynGAP	1	AGYVGLVTVPVATLAGR	AGYVGLVTVPVATLAGR	2	AGYVGLVTVPVATLAGR2	224939	241338	495984	274853	209973	332960
F6SEU4	F6SEU4	SYGP1_MOUSE	Syngap1	Ras/Rap GTPase-activating protein SynGAP	1	AGYVGLVTVPVATLAGR	AGYVGLVTVPVATLAGR	3	AGYVGLVTVPVATLAGR3		224288	419128			493507
Q8BHN3	Q8BHN3	GANAB_MOUSE	Ganab	Neutral alpha-glucosidase AB	1	AHAHLDTGR	AHAHLDTGR	2	AHAHLDTGR2			120561	618321	935101	366582			88155
P16332	P16332	MUTA_MOUSE	Mmut	Methylmalonyl-CoA mutase, mitochondrial	1	AHCQTSGWSLTEQDPYNNIVR	AHC(UniMod:4)QTSGWSLTEQDPYNNIVR	3	AHC(UniMod:4)QTSGWSLTEQDPYNNIVR3		600396		112144000000	115161000000	104789000000	967636	960009	105828000000
P52785	P52785	GUC2E_MOUSE	Gucy2e	Retinal guanylyl cyclase 1	1	AHDAVLTLTR	AHDAVLTLTR	2	AHDAVLTLTR2	1793640000000	1820220000000	1141280000000	811858000000	105460000000	793098000000	1016320000000	1015320000000	1073840000000
P52785	P52785	GUC2E_MOUSE	Gucy2e	Retinal guanylyl cyclase 1	1	AHDAVLTLTRR	AHDAVLTLTRR	3	AHDAVLTLTRR3	125612000000	187268000000	527674	629128	948619	680250	822386	719648	784425
Q8C5H8	Q8C5H8	NAKD2_MOUSE	Nadk2	NAD kinase 2, mitochondrial	1	AHDERSEASGPQLLPVR	AHDERSEASGPQLLPVR	3	AHDERSEASGPQLLPVR3				369879	332881	360850	312604		371312
O88342	O88342	WDR1_MOUSE	Wdr1	WD repeat-containing protein 1	1	AHDGGIYAISWSPDSTHLLSASGDK	AHDGGIYAISWSPDSTHLLSASGDK	3	AHDGGIYAISWSPDSTHLLSASGDK3	871843	156918	460187	339932	365082	340832	397110	256604	412330
O88342	O88342	WDR1_MOUSE	Wdr1	WD repeat-containing protein 1	1	AHDGGIYAISWSPDSTHLLSASGDK	AHDGGIYAISWSPDSTHLLSASGDK	4	AHDGGIYAISWSPDSTHLLSASGDK4	307353	246346	136326	621174	669837	721871	653627	635107	668298
O88342	O88342	WDR1_MOUSE	Wdr1	WD repeat-containing protein 1	1	AHDGGIYAISWSPDSTHLLSASGDKTSK	AHDGGIYAISWSPDSTHLLSASGDKTSK	4	AHDGGIYAISWSPDSTHLLSASGDKTSK4		456428	842418	563151	997732	848859	990137	949830	931766
Q91WA3	Q91WA3	HDA11_MOUSE	Hdac11	Histone deacetylase 11	1	AHDIPILMVTSGGYQK	AHDIPILMVTSGGYQK	2	AHDIPILMVTSGGYQK2			57821	335294	224292	312431	423143	365908	407946
P48453	P48453;P48455;P63328	PP2BB_MOUSE	Ppp3cb	Serine/threonine-protein phosphatase 2B catalytic subunit beta isoform	0	AHEAQDAGYR	AHEAQDAGYR	2	AHEAQDAGYR2				246544	241723		255204	214804	219852
Q9WUQ2	Q9WUQ2	PREB_MOUSE	Preb	Prolactin regulatory element-binding protein	1	AHEGEIGDLTLGPDGK	AHEGEIGDLTLGPDGK	3	AHEGEIGDLTLGPDGK3			354609	655341			488327	667625
P42932	P42932	TCPQ_MOUSE	Cct8	T-complex protein 1 subunit theta	1	AHEILPELVCCSAK	AHEILPELVC(UniMod:4)C(UniMod:4)SAK	2	AHEILPELVC(UniMod:4)C(UniMod:4)SAK2	501751	846505	397873	211444000000	237032000000	204027000000	291412000000	233942000000	246657000000
P42932	P42932	TCPQ_MOUSE	Cct8	T-complex protein 1 subunit theta	1	AHEILPELVCCSAK	AHEILPELVC(UniMod:4)C(UniMod:4)SAK	3	AHEILPELVC(UniMod:4)C(UniMod:4)SAK3	776954	151295000000	636384	305746000000	262873000000	299548000000	350674000000	30555000000	311874000000
Q6ZWR6	Q6ZWR6	SYNE1_MOUSE	Syne1	Nesprin-1	1	AHELFQAEMFSR	AHELFQAEMFSR	3	AHELFQAEMFSR3	240310		245179			193014
B2RXC1	B2RXC1	TPC11_MOUSE	Trappc11	Trafficking protein particle complex subunit 11	1	AHETNILEIK	AHETNILEIK	2	AHETNILEIK2	507579	730479	741279	532700	542454	514635	451403	374948	371392
Q9JLB2	Q9JLB2	PALS1_MOUSE	Pals1	Protein PALS1	1	AHFDYDPSDDPYVPCR	AHFDYDPSDDPYVPC(UniMod:4)R	2	AHFDYDPSDDPYVPC(UniMod:4)R2	223193	272929	952804	259745	276137	311562	260175	181660	266761
Q3UHE1	Q3UHE1	PITM3_MOUSE	Pitpnm3	Membrane-associated phosphatidylinositol transfer protein 3	1	AHFPAALGHILIK	AHFPAALGHILIK	3	AHFPAALGHILIK3	381739	274004	874618
Q8BFY9	Q8BFY9	TNPO1_MOUSE	Tnpo1	Transportin-1	1	AHFQNFPNGVTDFIK	AHFQNFPNGVTDFIK	3	AHFQNFPNGVTDFIK3	277105	253376	151281	191832	143716	180570	235785		189857
P35486	P35486	ODPA_MOUSE	Pdha1	Pyruvate dehydrogenase E1 component subunit alpha, somatic form, mitochondrial	1	AHGFTFTR	AHGFTFTR	2	AHGFTFTR2	319874000000	319384000000	284544000000	777933000000	72605000000	753423000000	862848000000	837918000000	7343000000
Q5XF89	Q5XF89	AT133_MOUSE	Atp13a3	Polyamine-transporting ATPase 13A3	1	AHGGISLSELEASVASPFTSK	AHGGISLSELEASVASPFTSK	3	AHGGISLSELEASVASPFTSK3	172390	286987	157330	248477		283835
P56480	P56480	ATPB_MOUSE	Atp5f1b	ATP synthase subunit beta, mitochondrial	1	AHGGYSVFAGVGER	AHGGYSVFAGVGER	2	AHGGYSVFAGVGER2	1922520000000	1732790000000	172070000000	5545820000000	5415920000000	5618320000000	6683840000000	6125350000000	6412550000000
P56480	P56480	ATPB_MOUSE	Atp5f1b	ATP synthase subunit beta, mitochondrial	1	AHGGYSVFAGVGER	AHGGYSVFAGVGER	3	AHGGYSVFAGVGER3	2828050000000	2586410000000	2559070000000	7126470000000	510850000000	7064350000000	6715070000000	7135070000000	6383020000000
Q80X90	Q80X90	FLNB_MOUSE	Flnb	Filamin-B	1	AHGPGLEGGLVGKPAEFTIDTK	AHGPGLEGGLVGKPAEFTIDTK	3	AHGPGLEGGLVGKPAEFTIDTK3	238633		230928	324349	503040			232369
Q68FD5	Q68FD5	CLH1_MOUSE	Cltc	Clathrin heavy chain 1	1	AHIAQLCEK	AHIAQLC(UniMod:4)EK	2	AHIAQLC(UniMod:4)EK2	1093450000000	1073940000000	1136590000000	677492000000	264275000000	66751000000	627579000000	357039000000	713396000000
Q8R5L3	Q8R5L3	VPS39_MOUSE	Vps39	Vam6/Vps39-like protein	1	AHLALIDYLTQKR	AHLALIDYLTQKR	3	AHLALIDYLTQKR3	270461	188888						126889	180496
Q8BZB3	Q8BZB3	TM266_MOUSE	Tmem266	Transmembrane protein 266	1	AHLAQQDLDLAAER	AHLAQQDLDLAAER	2	AHLAQQDLDLAAER2				173140			174544	239778	205243
Q9CZN7	Q9CZN7	GLYM_MOUSE	Shmt2	Serine hydroxymethyltransferase, mitochondrial	1	AHLLADMAHISGLVAAK	AHLLADMAHISGLVAAK	3	AHLLADMAHISGLVAAK3				112158			386840	318462	316987
Q9CZN7	Q9CZN7	GLYM_MOUSE	Shmt2	Serine hydroxymethyltransferase, mitochondrial	1	AHLLADMAHISGLVAAK	AHLLADMAHISGLVAAK	4	AHLLADMAHISGLVAAK4				436960	538073	543084	543589	683567	650065
P27659	P27659	RL3_MOUSE	Rpl3	60S ribosomal protein L3	1	AHLMEIQVNGGTVAEK	AHLMEIQVNGGTVAEK	2	AHLMEIQVNGGTVAEK2		192303		241181	357552	324038	306171	271486	385405
P27659	P27659	RL3_MOUSE	Rpl3	60S ribosomal protein L3	1	AHLMEIQVNGGTVAEK	AHLMEIQVNGGTVAEK	3	AHLMEIQVNGGTVAEK3	118254000000	119313000000		133196000000	133805000000	150021000000	112828000000	122615000000	111053000000
P20612	P20612	GNAT1_MOUSE	Gnat1	Guanine nucleotide-binding protein G(t) subunit alpha-1	1	AHLSICFPDYDGPNTYEDAGNYIK	AHLSIC(UniMod:4)FPDYDGPNTYEDAGNYIK	3	AHLSIC(UniMod:4)FPDYDGPNTYEDAGNYIK3	174143000000	210767000000	103457000000	382786000000	309087000000	423575000000	1144750000000	612614000000	804001000000
Q3U7U3	Q3U7U3	FBX7_MOUSE	Fbxo7	F-box only protein 7	1	AHLSQVLLPTLGFSSDTR	AHLSQVLLPTLGFSSDTR	3	AHLSQVLLPTLGFSSDTR3		173451		273172	452363	334664	395262	406687	333252
Q6PFQ7	Q6PFQ7	RASL2_MOUSE	Rasa4	Ras GTPase-activating protein 4	1	AHLVALLSAICR	AHLVALLSAIC(UniMod:4)R	3	AHLVALLSAIC(UniMod:4)R3					182516	192787	138165		150544
P28650	P28650	PURA1_MOUSE	Adss1	Adenylosuccinate synthetase isozyme 1	1	AHLVFDFHQAVDGLQEVQR	AHLVFDFHQAVDGLQEVQR	3	AHLVFDFHQAVDGLQEVQR3				359762	433877	472862	507146	190878	535481
P28650	P28650	PURA1_MOUSE	Adss1	Adenylosuccinate synthetase isozyme 1	1	AHLVFDFHQAVDGLQEVQR	AHLVFDFHQAVDGLQEVQR	4	AHLVFDFHQAVDGLQEVQR4						371226	353322		264089
Q68FD5	Q68FD5	CLH1_MOUSE	Cltc	Clathrin heavy chain 1	1	AHMGMFTELAILYSK	AHMGMFTELAILYSK	2	AHMGMFTELAILYSK2	265529	194436	113595						376634
Q68FD5	Q68FD5	CLH1_MOUSE	Cltc	Clathrin heavy chain 1	1	AHMGMFTELAILYSK	AHMGMFTELAILYSK	3	AHMGMFTELAILYSK3	700010	621980	568254	308460	326635	581415	451620	383939	627706
P08775	P08775	RPB1_MOUSE	Polr2a	DNA-directed RNA polymerase II subunit RPB1	1	AHNNELEPTPGNTLR	AHNNELEPTPGNTLR	2	AHNNELEPTPGNTLR2			136566	203555			141727	139270	733999
P08775	P08775	RPB1_MOUSE	Polr2a	DNA-directed RNA polymerase II subunit RPB1	1	AHNNELEPTPGNTLR	AHNNELEPTPGNTLR	3	AHNNELEPTPGNTLR3	161612000000	237228000000	232813000000	160259000000	170306000000	18583000000	996891	142081000000	105825000000
Q61749	Q61749	EI2BD_MOUSE	Eif2b4	Translation initiation factor eIF-2B subunit delta	1	AHNVPVLVCCETYK	AHNVPVLVC(UniMod:4)C(UniMod:4)ETYK	2	AHNVPVLVC(UniMod:4)C(UniMod:4)ETYK2				109584	110996	516055	114001		100776
P97813	P97813	PLD2_MOUSE	Pld2	Phospholipase D2	1	AHPLVFAPGVPVIAQVVGTER	AHPLVFAPGVPVIAQVVGTER	3	AHPLVFAPGVPVIAQVVGTER3	451793	388355	538354	735359	559806	766007
Q9CQ75	Q9CQ75	NDUA2_MOUSE	Ndufa2	NADH dehydrogenase [ubiquinone] 1 alpha subcomplex subunit 2	1	AHPNLPILIR	AHPNLPILIR	2	AHPNLPILIR2	724302	807546	630158	106915000000	105649000000	103953000000	834236	853113	115515000000
Q3TDN2	Q3TDN2	FAF2_MOUSE	Faf2	FAS-associated factor 2	1	AHPVFYQGTYSQALNDAK	AHPVFYQGTYSQALNDAK	3	AHPVFYQGTYSQALNDAK3				579495	556397		498101	674239	678253
Q3TDN2	Q3TDN2	FAF2_MOUSE	Faf2	FAS-associated factor 2	1	AHPVFYQGTYSQALNDAKR	AHPVFYQGTYSQALNDAKR	3	AHPVFYQGTYSQALNDAKR3				978661	937466	117981000000	12419000000	151585000000	105408000000
Q3TDN2	Q3TDN2	FAF2_MOUSE	Faf2	FAS-associated factor 2	1	AHPVFYQGTYSQALNDAKR	AHPVFYQGTYSQALNDAKR	4	AHPVFYQGTYSQALNDAKR4						179816000000	165139000000	160764000000
Q9JHU4	Q9JHU4	DYHC1_MOUSE	Dync1h1	Cytoplasmic dynein 1 heavy chain 1	1	AHQANQLYPFAISLIESVR	AHQANQLYPFAISLIESVR	3	AHQANQLYPFAISLIESVR3	289936000000	313294000000	27035000000	265409000000	251463000000	310407000000	1656000000	23017000000	180332000000
A2AP18	A2AP18	PLCH2_MOUSE	Plch2	1-phosphatidylinositol 4,5-bisphosphate phosphodiesterase eta-2	1	AHQILQQKPTQYLR	AHQILQQKPTQYLR	4	AHQILQQKPTQYLR4		113583000000	114056000000	911497		893973	373644	513373
Q61595	Q61595	KTN1_MOUSE	Ktn1	Kinectin	1	AHQLSVTSQVQELQNLLR	AHQLSVTSQVQELQNLLR	3	AHQLSVTSQVQELQNLLR3	150614000000	140023000000	130733000000	975725	842099	993562	521374	775655	623544
Q6A0A9	Q6A0A9;Q8C3F2	F120A_MOUSE	FAM120A	Constitutive coactivator of PPAR-gamma-like protein 1	0	AHQLVLPPCDVVIK	AHQLVLPPC(UniMod:4)DVVIK	2	AHQLVLPPC(UniMod:4)DVVIK2	397723000000	445605000000	439243000000	351525000000	256609000000	340761000000	2324000000	243759000000	237763000000
Q6A0A9	Q6A0A9;Q8C3F2	F120A_MOUSE	FAM120A	Constitutive coactivator of PPAR-gamma-like protein 1	0	AHQLVLPPCDVVIK	AHQLVLPPC(UniMod:4)DVVIK	3	AHQLVLPPC(UniMod:4)DVVIK3	551653000000	614696000000	547748000000	48493000000	281678000000	439175000000	267981000000	290295000000	237362000000
P63330	P62715;P63330	PP2AA_MOUSE	Ppp2ca	Serine/threonine-protein phosphatase 2A catalytic subunit alpha isoform	0	AHQLVMEGYNWCHDR	AHQLVMEGYNWC(UniMod:4)HDR	2	AHQLVMEGYNWC(UniMod:4)HDR2							148850	134114	137259
P63330	P62715;P63330	PP2AA_MOUSE	Ppp2ca	Serine/threonine-protein phosphatase 2A catalytic subunit alpha isoform	0	AHQLVMEGYNWCHDR	AHQLVMEGYNWC(UniMod:4)HDR	3	AHQLVMEGYNWC(UniMod:4)HDR3							819664	842088	119251
Q8CAQ8	Q8CAQ8	MIC60_MOUSE	Immt	MICOS complex subunit Mic60	1	AHQLWLSVEALK	AHQLWLSVEALK	2	AHQLWLSVEALK2	550123	481432	287016	411313	533068	494645	349580	463852	532714
Q8CAQ8	Q8CAQ8	MIC60_MOUSE	Immt	MICOS complex subunit Mic60	1	AHQLWLSVEALK	AHQLWLSVEALK	3	AHQLWLSVEALK3	119323000000	130516000000	10031000000	118296000000	131351000000	138399000000	819600	948057	925860
O09044	O09044	SNP23_MOUSE	Snap23	Synaptosomal-associated protein 23	1	AHQVTDESLESTRR	AHQVTDESLESTRR	4	AHQVTDESLESTRR4	142704				228862	164474	181594		208975
P62137	P62137;P62141;P63087	PP1A_MOUSE	Ppp1ca	Serine/threonine-protein phosphatase PP1-alpha catalytic subunit	0	AHQVVEDGYEFFAK	AHQVVEDGYEFFAK	2	AHQVVEDGYEFFAK2			215047	528057	582973	542523	774434	562383	669847
P62137	P62137;P62141;P63087	PP1A_MOUSE	Ppp1ca	Serine/threonine-protein phosphatase PP1-alpha catalytic subunit	0	AHQVVEDGYEFFAK	AHQVVEDGYEFFAK	3	AHQVVEDGYEFFAK3				123035000000	954282	131174000000	124222000000	118631000000	123595000000
P62137	P62137;P62141;P63087	PP1A_MOUSE	Ppp1ca	Serine/threonine-protein phosphatase PP1-alpha catalytic subunit	0	AHQVVEDGYEFFAKR	AHQVVEDGYEFFAKR	2	AHQVVEDGYEFFAKR2				801226			220871
P62137	P62137;P62141;P63087	PP1A_MOUSE	Ppp1ca	Serine/threonine-protein phosphatase PP1-alpha catalytic subunit	0	AHQVVEDGYEFFAKR	AHQVVEDGYEFFAKR	3	AHQVVEDGYEFFAKR3		152640		440927	547149	696509	907786	604893	648422
P62137	P62137;P62141;P63087	PP1A_MOUSE	Ppp1ca	Serine/threonine-protein phosphatase PP1-alpha catalytic subunit	0	AHQVVEDGYEFFAKR	AHQVVEDGYEFFAKR	4	AHQVVEDGYEFFAKR4	165780	567128	297981	482684	804101	923490	111794000000	518779	447011
P12960	P12960	CNTN1_MOUSE	Cntn1	Contactin-1	1	AHSDGGDGVVSQVK	AHSDGGDGVVSQVK	2	AHSDGGDGVVSQVK2	772690	758781	976738	804046	676551	714938	423716	442885	391861
P12960	P12960	CNTN1_MOUSE	Cntn1	Contactin-1	1	AHSDGGDGVVSQVK	AHSDGGDGVVSQVK	3	AHSDGGDGVVSQVK3	355474000000	372774000000	410914000000	292864000000	200909000000	280903000000	125959000000	175563000000	134087000000
P62717	P62717	RL18A_MOUSE	Rpl18a	60S ribosomal protein L18a	1	AHSIQIMK	AHSIQIMK	2	AHSIQIMK2		191811		539291	369904	493839	555337	598222	553872
Q9CZW4	Q9CZW4	ACSL3_MOUSE	Acsl3	Fatty acid CoA ligase Acsl3	1	AHSKPLPSDIAVIMYTSGSTGIPK	AHSKPLPSDIAVIMYTSGSTGIPK	3	AHSKPLPSDIAVIMYTSGSTGIPK3	147389	248184		385245	355567	321605	288650	290478	304146
Q8CFA2	Q8CFA2	GCST_MOUSE	Amt	Aminomethyltransferase, mitochondrial	1	AHSPILNTEGTVIGTVTSGCPSPSLKK	AHSPILNTEGTVIGTVTSGC(UniMod:4)PSPSLKK	3	AHSPILNTEGTVIGTVTSGC(UniMod:4)PSPSLKK3							240789	162177	287809
E9PZZ1	E9PZZ1	PRD13_MOUSE	Prdm13	PR domain zinc finger protein 13	1	AHSQFLGIVGGSSGGGGGLPFYPGVR	AHSQFLGIVGGSSGGGGGLPFYPGVR	3	AHSQFLGIVGGSSGGGGGLPFYPGVR3						899979
P09411	P09411	PGK1_MOUSE	Pgk1	Phosphoglycerate kinase 1	1	AHSSMVGVNLPQK	AHSSMVGVNLPQK	2	AHSSMVGVNLPQK2	138151000000	114126000000	121011000000	485382000000	296385000000	483735000000	783381000000	578097000000	665085000000
P09411	P09411	PGK1_MOUSE	Pgk1	Phosphoglycerate kinase 1	1	AHSSMVGVNLPQK	AHSSMVGVNLPQK	3	AHSSMVGVNLPQK3	303204000000	267017000000	282218000000	1123160000000	574104000000	116010000000	1424680000000	1161290000000	1280080000000
Q91W50	Q91W50	CSDE1_MOUSE	Csde1	Cold shock domain-containing protein E1	1	AHSVNGITEEANPTIYSGK	AHSVNGITEEANPTIYSGK	2	AHSVNGITEEANPTIYSGK2		54575	35820	71348	600923	749978	500664		636046
P61202	P61202	CSN2_MOUSE	Cops2	COP9 signalosome complex subunit 2	1	AHTDFFEAFKNYDESGSPR	AHTDFFEAFKNYDESGSPR	3	AHTDFFEAFKNYDESGSPR3							276348	144225	234844
B2RXS4	B2RXS4	PLXB2_MOUSE	Plxnb2	Plexin-B2	1	AHTDSLNTLVALHQLYQYTQK	AHTDSLNTLVALHQLYQYTQK	4	AHTDSLNTLVALHQLYQYTQK4	215818	290968			539624	317623	261082		249117
Q68FM6	Q68FM6	PPR29_MOUSE	Elfn2	Protein phosphatase 1 regulatory subunit 29	1	AHTEYTFCVTSLR	AHTEYTFC(UniMod:4)VTSLR	2	AHTEYTFC(UniMod:4)VTSLR2	212465	245858	994957	247438	334309		271445	202567
Q68FM6	Q68FM6	PPR29_MOUSE	Elfn2	Protein phosphatase 1 regulatory subunit 29	1	AHTEYTFCVTSLR	AHTEYTFC(UniMod:4)VTSLR	3	AHTEYTFC(UniMod:4)VTSLR3	517339	653961	656477	223006000000		204932000000		177333000000
Q9EPE9	Q9EPE9	AT131_MOUSE	Atp13a1	Endoplasmic reticulum transmembrane helix translocase	1	AHTLILHPPSEK	AHTLILHPPSEK	3	AHTLILHPPSEK3	873979	980851	725409	729525		606258	562069	536233
Q68FD5	Q68FD5	CLH1_MOUSE	Cltc	Clathrin heavy chain 1	1	AHTMTDDVTFWK	AHTMTDDVTFWK	2	AHTMTDDVTFWK2	201132000000	105324000000	163525000000	119646000000	593886	116361000000	108174000000	827928	13212000000
Q68FD5	Q68FD5	CLH1_MOUSE	Cltc	Clathrin heavy chain 1	1	AHTMTDDVTFWK	AHTMTDDVTFWK	3	AHTMTDDVTFWK3	357895000000	204736000000	272648000000	166116000000	861732	18273000000	148061000000	105566000000	178339000000
Q8BTM8	Q8BTM8	FLNA_MOUSE	Flna	Filamin-A	1	AHVAPCFDASK	AHVAPC(UniMod:4)FDASK	2	AHVAPC(UniMod:4)FDASK2	615229	714767	730523	430940	303774	509775	261132		294677
P03911	P03911	NU4M_MOUSE	Mtnd4	NADH-ubiquinone oxidoreductase chain 4	1	AHVEAPIAGSMILAAILLK	AHVEAPIAGSMILAAILLK	3	AHVEAPIAGSMILAAILLK3							264911		279911
Q6P5D8	Q6P5D8	SMHD1_MOUSE	Smchd1	Structural maintenance of chromosomes flexible hinge domain-containing protein 1	1	AHVEGDGVVEGVIR	AHVEGDGVVEGVIR	2	AHVEGDGVVEGVIR2	261711	512381		406099	530633	345324		268513
Q6P5D8	Q6P5D8	SMHD1_MOUSE	Smchd1	Structural maintenance of chromosomes flexible hinge domain-containing protein 1	1	AHVEGDGVVEGVIR	AHVEGDGVVEGVIR	3	AHVEGDGVVEGVIR3	947592	821573	564587	941362		877166	650731	546380
Q61550	Q61550	RAD21_MOUSE	Rad21	Double-strand-break repair protein rad21 homolog	1	AHVFECNLESSVESIISPK	AHVFEC(UniMod:4)NLESSVESIISPK	3	AHVFEC(UniMod:4)NLESSVESIISPK3	120099	267433	745984	102341		228513	161581
Q01853	Q01853	TERA_MOUSE	Vcp	Transitional endoplasmic reticulum ATPase	1	AHVIVMAATNRPNSIDPALR	AHVIVMAATNRPNSIDPALR	3	AHVIVMAATNRPNSIDPALR3	1137360000000	994315000000	817809000000	590087000000	614648000000	815301000000	486002000000	620389000000	69724000000
Q01853	Q01853	TERA_MOUSE	Vcp	Transitional endoplasmic reticulum ATPase	1	AHVIVMAATNRPNSIDPALR	AHVIVMAATNRPNSIDPALR	4	AHVIVMAATNRPNSIDPALR4	1231140000000	1061270000000	859096000000	674501000000	614756000000	838986000000	490371000000	635866000000	70216000000
P26231	P26231	CTNA1_MOUSE	Ctnna1	Catenin alpha-1	1	AHVLAASVEQATENFLEK	AHVLAASVEQATENFLEK	3	AHVLAASVEQATENFLEK3			266094			429915
Q61301	Q61301	CTNA2_MOUSE	Ctnna2	Catenin alpha-2	1	AHVLAASVEQATQNFLEK	AHVLAASVEQATQNFLEK	3	AHVLAASVEQATQNFLEK3	428267	392586	340225		546190
E9Q6P5	E9Q6P5	TTC7B_MOUSE	Ttc7b	Tetratricopeptide repeat protein 7B	1	AHVLYFK	AHVLYFK	1	AHVLYFK1	123951	114946	100090	109554	89094	958226	67437	928971	768207
E9Q6P5	E9Q6P5	TTC7B_MOUSE	Ttc7b	Tetratricopeptide repeat protein 7B	1	AHVLYFK	AHVLYFK	2	AHVLYFK2	561643	832546	538913	713056	733960	727489	551597		613878
Q8VDC1	Q8VDC1	FYCO1_MOUSE	Fyco1	FYVE and coiled-coil domain-containing protein 1	1	AHVQELLQCSER	AHVQELLQC(UniMod:4)SER	2	AHVQELLQC(UniMod:4)SER2	591770	655075	471147	650318		590607	538990		546857
Q8VDC1	Q8VDC1	FYCO1_MOUSE	Fyco1	FYVE and coiled-coil domain-containing protein 1	1	AHVQELLQCSER	AHVQELLQC(UniMod:4)SER	3	AHVQELLQC(UniMod:4)SER3	107263000000	128566000000	106414000000	127392000000	121267000000	116941000000	980773	115145000000	106334000000
Q9QYX7	Q9QYX7	PCLO_MOUSE	Pclo	Protein piccolo	1	AHVQIPEEGPIGK	AHVQIPEEGPIGK	2	AHVQIPEEGPIGK2		381728	338973
Q9QYX7	Q9QYX7	PCLO_MOUSE	Pclo	Protein piccolo	1	AHVQIPEEGPIGK	AHVQIPEEGPIGK	3	AHVQIPEEGPIGK3	871164	130732000000	101369000000				725473	883459	110072000000
P16330	P16330	CN37_MOUSE	Cnp	2',3'-cyclic-nucleotide 3'-phosphodiesterase	1	AHVTLGCAADVQPVQTGLDLLDILQQVK	AHVTLGC(UniMod:4)AADVQPVQTGLDLLDILQQVK	3	AHVTLGC(UniMod:4)AADVQPVQTGLDLLDILQQVK3	745094	114067		434024	204217	350610	484227	483133	383906
P0C192	P0C192	LRC4B_MOUSE	Lrrc4b	Leucine-rich repeat-containing protein 4B	1	AHYGGNPGGGCGAK	AHYGGNPGGGC(UniMod:4)GAK	3	AHYGGNPGGGC(UniMod:4)GAK3	253311	300646	247937	231060	222361	256650		187617	90222
Q8VHP6	Q8VHP6	CDHR1_MOUSE	Cdhr1	Cadherin-related family member 1	1	AHYITVIAK	AHYITVIAK	2	AHYITVIAK2	180772000000	629943	475014
Q6PDI5	Q6PDI5	ECM29_MOUSE	Ecpas	Proteasome adapter and scaffold protein ECM29	1	AIACVVTACSTELEK	AIAC(UniMod:4)VVTAC(UniMod:4)STELEK	2	AIAC(UniMod:4)VVTAC(UniMod:4)STELEK2	206123000000	18005000000	196198000000	125014000000	10374000000	12993000000	865537	837426	117973000000
P63005	P63005	LIS1_MOUSE	Pafah1b1	Platelet-activating factor acetylhydrolase IB subunit beta	1	AIADYLR	AIADYLR	2	AIADYLR2	21049000000	200112000000	174123000000	381508000000	423852000000	396533000000	314848000000	361195000000	327317000000
Q8VC03	Q8VC03	EMAL3_MOUSE	Eml3	Echinoderm microtubule-associated protein-like 3	1	AIAEGLGSELLVGTTK	AIAEGLGSELLVGTTK	2	AIAEGLGSELLVGTTK2	123885000000	127652000000	962744	588367	948440	721838			443072
P56480	P56480	ATPB_MOUSE	Atp5f1b	ATP synthase subunit beta, mitochondrial	1	AIAELGIYPAVDPLDSTSR	AIAELGIYPAVDPLDSTSR	2	AIAELGIYPAVDPLDSTSR2	7367440000000	769390000000	7950630000000	22960100000000	15501200000000	21100700000000	16306400000000	20502300000000	16259300000000
P56480	P56480	ATPB_MOUSE	Atp5f1b	ATP synthase subunit beta, mitochondrial	1	AIAELGIYPAVDPLDSTSR	AIAELGIYPAVDPLDSTSR	3	AIAELGIYPAVDPLDSTSR3	732085000000	892353000000	733437000000	5687070000000	3995880000000	2829280000000	2776660000000	4309730000000	2281810000000
P22315	P22315	HEMH_MOUSE	Fech	Ferrochelatase, mitochondrial	1	AIAFTQYPQYSCSTTGSSLNAIYR	AIAFTQYPQYSC(UniMod:4)STTGSSLNAIYR	3	AIAFTQYPQYSC(UniMod:4)STTGSSLNAIYR3		245111		560147	724448	600157	513410	350680	470574
P42932	P42932	TCPQ_MOUSE	Cct8	T-complex protein 1 subunit theta	1	AIAGTGANVIVTGGK	AIAGTGANVIVTGGK	2	AIAGTGANVIVTGGK2	199807000000	296408000000	212279000000	697769000000	76905000000	642161000000	689156000000	674556000000	654646000000
P28663	P28663;Q9DB05	SNAB_MOUSE	Napb	Beta-soluble NSF attachment protein	0	AIAHYEQSADYYK	AIAHYEQSADYYK	2	AIAHYEQSADYYK2	112025		769325	237990	226324	199057	267533	317953	297827
P28663	P28663;Q9DB05	SNAB_MOUSE	Napb	Beta-soluble NSF attachment protein	0	AIAHYEQSADYYKGEESNSSANK	AIAHYEQSADYYKGEESNSSANK	3	AIAHYEQSADYYKGEESNSSANK3	400739	447227	291356	952698	726906	944735	133199000000	11687000000	115937000000
P28663	P28663;Q9DB05	SNAB_MOUSE	Napb	Beta-soluble NSF attachment protein	0	AIAHYEQSADYYKGEESNSSANK	AIAHYEQSADYYKGEESNSSANK	4	AIAHYEQSADYYKGEESNSSANK4	461244	428605	339355	843057	761586	927005	114729000000	110768000000	971244
Q6A0A2	Q6A0A2	LAR4B_MOUSE	Larp4b	La-related protein 4B	1	AIAINTFLPK	AIAINTFLPK	2	AIAINTFLPK2	486690	541162	412009	399744	333646	370232	133262		190115
P11881	P11881	ITPR1_MOUSE	Itpr1	Inositol 1,4,5-trisphosphate receptor type 1	1	AIAIPVDLDSQVNNLFLK	AIAIPVDLDSQVNNLFLK	2	AIAIPVDLDSQVNNLFLK2	487542	564492	630929	376816	389854	348858	207601	295666	233332
Q6PIC6	Q6PIC6;Q6PIE5;Q8VDN2	AT1A3_MOUSE	Atp1a3	Sodium/potassium-transporting ATPase subunit alpha-3	0	AIAKGVGIISEGNETVEDIAAR	AIAKGVGIISEGNETVEDIAAR	3	AIAKGVGIISEGNETVEDIAAR3	335191000000	346381000000	381508000000	232628000000	185544000000	240175000000	17796000000	194125000000	187869000000
O70228	O70228	ATP9A_MOUSE	Atp9a	Probable phospholipid-transporting ATPase IIA	1	AIALCHNVTPVYESNGVTDQAEAEK	AIALC(UniMod:4)HNVTPVYESNGVTDQAEAEK	3	AIALC(UniMod:4)HNVTPVYESNGVTDQAEAEK3	803504		597778
Q7TMY8	Q7TMY8	HUWE1_MOUSE	Huwe1	E3 ubiquitin-protein ligase HUWE1	1	AIAMSLGQDIPMDQR	AIAMSLGQDIPMDQR	2	AIAMSLGQDIPMDQR2	355819	347117	504126	500515		346724			331502
Q01853	Q01853	TERA_MOUSE	Vcp	Transitional endoplasmic reticulum ATPase	1	AIANECQANFISIK	AIANEC(UniMod:4)QANFISIK	2	AIANEC(UniMod:4)QANFISIK2	558058000000	782785000000	650378000000	560265000000	44525000000	499265000000	366513000000	377353000000	352904000000
Q01853	Q01853	TERA_MOUSE	Vcp	Transitional endoplasmic reticulum ATPase	1	AIANECQANFISIK	AIANEC(UniMod:4)QANFISIK	3	AIANEC(UniMod:4)QANFISIK3	270126	535452	416656		459699	433829			300324
B2RRE7	B2RRE7	OTUD4_MOUSE	Otud4	OTU domain-containing protein 4	1	AIAPPYSLCQTGEDLPK	AIAPPYSLC(UniMod:4)QTGEDLPK	2	AIAPPYSLC(UniMod:4)QTGEDLPK2	302877	217535	227844		276445
Q69ZK9	Q69ZK9	NLGN2_MOUSE	Nlgn2	Neuroligin-2	1	AIAQSGTAISSWSVNYQPLK	AIAQSGTAISSWSVNYQPLK	3	AIAQSGTAISSWSVNYQPLK3	409540	425619	481123	378880	268791	358463	169573	238768	222832
Q99K10	Q99K10	NLGN1_MOUSE	Nlgn1	Neuroligin-1	1	AIAQSGTALSSWAVSFQPAK	AIAQSGTALSSWAVSFQPAK	3	AIAQSGTALSSWAVSFQPAK3	533446	626148	589179	405663		505795	421877
Q9QXZ0	Q9QXZ0	MACF1_MOUSE	Macf1	Microtubule-actin cross-linking factor 1, isoforms 1/2/3/4	1	AIAQSQSVQESMESLLQSIR	AIAQSQSVQESMESLLQSIR	3	AIAQSQSVQESMESLLQSIR3	500628	539561	780869	398237	315934	454037	154834	146864	248881
Q9Z0X1	Q9Z0X1	AIFM1_MOUSE	Aifm1	Apoptosis-inducing factor 1, mitochondrial	1	AIASATEGGSVPQIR	AIASATEGGSVPQIR	2	AIASATEGGSVPQIR2	561956000000	310962000000	155198000000	485062000000	378725000000	46272000000	331175000000	401969000000	435962000000
E9Q3M5	E9Q3M5	S4A5_MOUSE	Slc4a5	Electrogenic sodium bicarbonate cotransporter 4	1	AIATLMVDDLFSDVAYK	AIATLMVDDLFSDVAYK	2	AIATLMVDDLFSDVAYK2	467307	559020		653167	699536	596663			623243
Q8CJG1	Q8CJG1	AGO1_MOUSE	Ago1	Protein argonaute-1	1	AIATPNQGVWDMR	AIATPNQGVWDMR	2	AIATPNQGVWDMR2	115491000000	688173	751454	796917		880087
Q8CJG0	Q8CJG0	AGO2_MOUSE	Ago2	Protein argonaute-2	1	AIATPVQGVWDMR	AIATPVQGVWDMR	2	AIATPVQGVWDMR2	562871000000	376675000000	354868000000	35667000000	232363000000	343144000000	246451000000	311017000000	286465000000
Q8CJG0	Q8CJG0	AGO2_MOUSE	Ago2	Protein argonaute-2	1	AIATPVQGVWDMR	AIATPVQGVWDMR	3	AIATPVQGVWDMR3	249344	138411	151075			988888			119048
E9Q8I9	E9Q8I9	FRY_MOUSE	Fry	Protein furry homolog	1	AIATVCGNR	AIATVC(UniMod:4)GNR	2	AIATVC(UniMod:4)GNR2	725900	631937	824696				747116
P47857	P47857	PFKAM_MOUSE	Pfkm	ATP-dependent 6-phosphofructokinase, muscle type	1	AIAVLTSGGDAQGMNAAVR	AIAVLTSGGDAQGMNAAVR	2	AIAVLTSGGDAQGMNAAVR2	302284000000	24578000000	244214000000	325373000000	170592000000	322107000000	245328000000	257391000000	281827000000
P47857	P47857	PFKAM_MOUSE	Pfkm	ATP-dependent 6-phosphofructokinase, muscle type	1	AIAVLTSGGDAQGMNAAVR	AIAVLTSGGDAQGMNAAVR	3	AIAVLTSGGDAQGMNAAVR3	121195000000	122952000000		168823000000	106703000000	160607000000	135168000000	136219000000	140925000000
Q9D7N3	Q9D7N3	RT09_MOUSE	Mrps9	28S ribosomal protein S9, mitochondrial	1	AIAYLFPSGLFEK	AIAYLFPSGLFEK	2	AIAYLFPSGLFEK2	183714	464272	211749	520406	687252	532441	618517	655103	559503
P62192	P62192	PRS4_MOUSE	Psmc1	26S proteasome regulatory subunit 4	1	AICTEAGLMALR	AIC(UniMod:4)TEAGLMALR	2	AIC(UniMod:4)TEAGLMALR2			338599	122445000000	791655	111121000000	134353000000	118593000000	18941000000
Q8CHT0	Q8CHT0	AL4A1_MOUSE	Aldh4a1	Delta-1-pyrroline-5-carboxylate dehydrogenase, mitochondrial	1	AIDAALAAR	AIDAALAAR	2	AIDAALAAR2	130049000000		108861000000	292232000000	258098000000	269872000000	24553000000	251318000000	246707000000
Q8C437	Q8C437	PEX5R_MOUSE	Pex5l	PEX5-related protein	1	AIDAFNAALTVRPEDYSLWNR	AIDAFNAALTVRPEDYSLWNR	3	AIDAFNAALTVRPEDYSLWNR3	175052	259326		367876	607908	552284	609519	512458	536567
P97868	P97868	RBBP6_MOUSE	Rbbp6	E3 ubiquitin-protein ligase RBBP6	1	AIDDASASISLAQLTK	AIDDASASISLAQLTK	2	AIDDASASISLAQLTK2	93389		204855
Q80XI3	Q80XI3	IF4G3_MOUSE	Eif4g3	Eukaryotic translation initiation factor 4 gamma 3	1	AIDEPSFSVAYANMCR	AIDEPSFSVAYANMC(UniMod:4)R	2	AIDEPSFSVAYANMC(UniMod:4)R2	141885000000	119006000000	159486000000	110699000000			534754	762952	717475
Q8BFQ8	Q8BFQ8	GALD1_MOUSE	Gatd1	Glutamine amidotransferase-like class 1 domain-containing protein 1	1	AIDFVDVTESNAR	AIDFVDVTESNAR	2	AIDFVDVTESNAR2		138313000000		122943000000		118238000000	107093000000	116845000000	107695000000
O35136	O35136	NCAM2_MOUSE	Ncam2	Neural cell adhesion molecule 2	1	AIDGVMFSEGDKSPDGR	AIDGVMFSEGDKSPDGR	2	AIDGVMFSEGDKSPDGR2	458683	201489	457735	236243	251446	282466	183959	235399	167640
[truncated: 56,532 more rows]

## Sheet: Sheet 2
Protein.Group	Protein.Ids	Protein.Names	Genes	First.Protein.Description	D:\Data\Matthias\DIA RAW FIle\230526_1_IT_1710.raw	D:\Data\Matthias\DIA RAW FIle\230526_2_IT_2211.raw	D:\Data\Matthias\DIA RAW FIle\230526_3_IT_2704.raw	D:\Data\Matthias\DIA RAW FIle\230526_4_RX_274.raw	D:\Data\Matthias\DIA RAW FIle\230526_5_RX_1710.raw	D:\Data\Matthias\DIA RAW FIle\230526_6_RX_2211.raw	D:\Data\Matthias\DIA RAW FIle\230526_7_WT_228.raw	D:\Data\Matthias\DIA RAW FIle\230526_8_WT_274.raw	D:\Data\Matthias\DIA RAW FIle\230526_9_WT_1710.raw
A0A1W2P872	A0A1W2P872	NOVA2_MOUSE	Nova2	RNA-binding protein Nova-2	796085	881095	539988	180000000	202000000	175000000	155000000	166000000	171000000
A0A7N9VSG0	A0A7N9VSG0	SPA5L_MOUSE	Spata5l1	Ribosome biogenesis protein SPATA5L1		273795	307896	678579		539114	582524	514399	614033
A2A432	A2A432	CUL4B_MOUSE	Cul4b	Cullin-4B	728662	756220	558213	599200	653429	593355	353588	503558	436366
A2A4P0	A2A4P0	DHX8_MOUSE	Dhx8	ATP-dependent RNA helicase DHX8	176000000	195000000	143000000	162000000	153000000	144000000	134000000	129000000	125000000
A2A5R2	A2A5R2;G3X9K3	BIG2_MOUSE	Arfgef2	Brefeldin A-inhibited guanine nucleotide-exchange protein 2	201000000	192000000	187000000	144000000	109000000	147000000	972491	895402	123000000
A2A699	A2A699	F1712_MOUSE	Fam171a2	Protein FAM171A2	120000000	130000000	109000000	116000000	145000000	106000000	601385	865654	697711
A2A791	A2A791	ZMYM4_MOUSE	Zmym4	Zinc finger MYM-type protein 4	136000000	182000000	112000000	162000000	172000000	152000000	970273	145000000	115000000
A2A8L5	A2A8L5	PTPRF_MOUSE	Ptprf	Receptor-type tyrosine-protein phosphatase F	194000000	179000000	193000000	174000000	189000000	183000000	108000000	149000000	113000000
A2A8Z1	A2A8Z1	OSBL9_MOUSE	Osbpl9	Oxysterol-binding protein-related protein 9	108000000	108000000	116000000	870324	719667	105000000	543598	686272	729464
A2A9C3	A2A9C3	SZT2_MOUSE	Szt2	KICSTOR complex protein SZT2	513441	413708	646812	421082	639732	365154	261774	274924	288609
A2AAE1	A2AAE1	K1109_MOUSE	Kiaa1109	Transmembrane protein KIAA1109	279000000	298000000	302000000	245000000	207000000	222000000	146000000	156000000	145000000
A2AAY5;O89032	A2AAY5;O89032	SPD2A_MOUSE;SPD2B_MOUSE	Sh3pxd2a;Sh3pxd2b	SH3 and PX domain-containing protein 2B	389754	421062	516664	376260	225805	305577	120923
A2ABV5	A2ABV5	MED14_MOUSE	Med14	Mediator of RNA polymerase II transcription subunit 14	653651	713973	689087	886483	804779	795111	699352	698771	547492
A2ADY9	A2ADY9	DDI2_MOUSE	Ddi2	Protein DDI1 homolog 2	302439		267651	653351	776364	612479	704057	518168	662924
A2AF47	A2AF47	DOC11_MOUSE	Dock11	Dedicator of cytokinesis protein 11	91525	547734	832934	624700	129000	531784			511345
A2AFS3	A2AFS3	ELAP1_MOUSE	Elapor1	Endosome/lysosome-associated apoptosis and autophagy regulator 1	740835	847354	986998	769592	747052	663132	495001	551469	470306
A2AG50	A2AG50	MA7D2_MOUSE	Map7d2	MAP7 domain-containing protein 2	485314	432213	589524	353230
A2AGH6	A2AGH6	MED12_MOUSE	Med12	Mediator of RNA polymerase II transcription subunit 12		508272			972763	101881			28619
A2AGT5	A2AGT5	CKAP5_MOUSE	Ckap5	Cytoskeleton-associated protein 5	798000000	578000000	739000000	505000000	543000000	510000000	264000000	265000000	368000000
A2AIV2	A2AIV2	VIR_MOUSE	Virma	Protein virilizer homolog	117000000	131000000	982384	893525	918523	856981	754237	673106	787668
A2AJ15	A2AJ15	MA1B1_MOUSE	Man1b1	Endoplasmic reticulum mannosyl-oligosaccharide 1,2-alpha-mannosidase	621538	689662	456358	671272	778610	848058	524608	648437	605908
A2AJA9	A2AJA9	AJM1_MOUSE	Ajm1	Apical junction component 1 homolog	167000000	194000000	192000000	168000000	195000000	167000000	111000000	128000000	963244
A2AJI0	A2AJI0	MA7D1_MOUSE	Map7d1	MAP7 domain-containing protein 1	111000000	953268	136000000	965600	947747	927330	401181	346990	551770
A2AKB4	A2AKB4	FRPD1_MOUSE	Frmpd1	FERM and PDZ domain-containing protein 1	561069	581020	507105	504291	582736	492736	472352	547599	561155
A2AKG8	A2AKG8	FOCAD_MOUSE	Focad	Focadhesin	303628	336123	462830	329846	130000000	235611	172884	103075	242642
A2ALS5	A2ALS5	RPGP1_MOUSE	Rap1gap	Rap1 GTPase-activating protein 1	140000000	166000000	139000000	130000000	132000000	133000000	105000000	931889	129000000
A2AN08	A2AN08	UBR4_MOUSE	Ubr4	E3 ubiquitin-protein ligase UBR4	486000000	547000000	578000000	421000000	393000000	420000000	309000000	304000000	353000000
A2AP18	A2AP18	PLCH2_MOUSE	Plch2	1-phosphatidylinositol 4,5-bisphosphate phosphodiesterase eta-2	460000000	465000000	447000000	372000000	324000000	364000000	222000000	224000000	236000000
[truncated: 4,839 more rows]

## Sheet: Sheet 3
Protein.Group	Protein.Ids	Protein.Names	Genes	First.Protein.Description	Intensities	Sample	sample_number	mouseline	log_int	norm_int
[truncated: 43,803 more rows]
