# Supplementary material for: Quantitative Proteomics Identifies Potential Molecular Adaptations in Mouse Models of Congenital Stationary Night Blindness Type 2
Source: Mol Cell Proteomics. 2025 Nov 10;24(12):101462. doi: 10.1016/j.mcpro.2025.101462 (PMC12802112; doi:10.1016/j.mcpro.2025.101462)
Supplement: Table S2 [file mmc3.xlsx]

## Sheet: Table legends
Supplemental Table S2. Combined_Clusters_proteins_keywords
This table summarizes Gene Ontology (GO) enrichment analysis results for upregulated or downregulated proteins identified in either IT or RX experimental groups. The enrichment analysis identifies GO biological terms that are significantly overrepresented among these protein lists compared to a reference. Each GO term is further assigned to clusters based on relevant keywords representing biologi…
Column descriptions sheet 1
Heading	Description
ID	GO term identifier (Gene Ontology accession number) associated with the biological process.
Description	Name of the GO term describing the biological process or function enriched in the analysis.
GeneRatio	Ratio of genes from the selected list associated with the GO term.
BgRatio	Ratio of background genes annotated with the GO term.
pvalue	Unadjusted statistical p-value for enrichment of the GO term among the selected genes.
p.adjust	Adjusted p-value after multiple testing correction (e.g., Benjamini-Hochberg/FDR).
qvalue	False discovery rate–corrected value indicating significance of enrichment.
geneID	List of gene symbols from the dataset annotated to the reported GO term (separated by '/').
Count	Number of genes from the selected list associated with the GO term.
Cluster	Functional or biological cluster assignment (e.g., 'synapse') for the listed genes.
Group	Experimental or analysis group in which the enrichment was identified (e.g., 'RX_DOWN').

## Sheet: Sheet 1
ID	Description	GeneRatio	BgRatio	pvalue	p.adjust	qvalue	geneID	Count	Cluster	Group
GO:0009117	nucleotide metabolic process	123/1227	497/28891	4.68258e-59	2.70981e-55	1.94795e-55	Acot2/Suclg2/Atp6v1b2/Eno1/Mapk1/Nampt/Atp5f1a/Ldha/Gcdh/Ndufa10/Cs/Cnp/Ola1/Pdhb/Mdh1/Ldhb/Impdh1/Ndufa9/Ndufs2/Acat1/Hspa8/Atp5f1b/Prpsap2/Atp6v1a/Adsl/Mdh2/Prpsap1/Slc25a13/Pgd/Mccc2/G6pdx/Ndufv1/Idh3a/Tkt/Idh2/Impdh2/Uck1/Sucla2/Stoml2/Ndufs3/Atp5f1c/Sdha/Guk1/Map2k1/Acadsb/Dld/Ndufb9/Idh3g/Suclg1/Aldoa/Acot7/Cmpk2/Prps1/Cacnb4/Sarm1/Dhodh/Gnai3/Coasy/Rhoa/Gpd2/Idh1/Pdk1/Slc25a12/Prps2/Pdk3/R…	123	metabolism	IT_DOWN
GO:0006163	purine nucleotide metabolic process	113/1227	444/28891	1.3116e-55	3.79513e-52	2.72814e-52	Acot2/Suclg2/Atp6v1b2/Eno1/Nampt/Atp5f1a/Ldha/Gcdh/Ndufa10/Cs/Ola1/Pdhb/Mdh1/Ldhb/Impdh1/Ndufa9/Ndufs2/Acat1/Hspa8/Atp5f1b/Prpsap2/Atp6v1a/Adsl/Mdh2/Prpsap1/Slc25a13/Pgd/Mccc2/G6pdx/Ndufv1/Idh3a/Tkt/Idh2/Impdh2/Sucla2/Stoml2/Ndufs3/Atp5f1c/Sdha/Guk1/Map2k1/Acadsb/Dld/Ndufb9/Idh3g/Suclg1/Aldoa/Acot7/Prps1/Cacnb4/Sarm1/Gnai3/Coasy/Rhoa/Gpd2/Idh1/Pdk1/Slc25a12/Prps2/Pdk3/Ran/Acsl6/Nmnat3/Atic/Pdha1/…	113	metabolism	IT_DOWN
GO:0072521	purine-containing compound metabolic process	116/1227	479/28891	1.30691e-54	2.52103e-51	1.81225e-51	Acot2/Suclg2/Atp6v1b2/Eno1/Nampt/Atp5f1a/Ldha/Gcdh/Ndufa10/Cs/Ahcy/Ola1/Pdhb/Mdh1/Ldhb/Impdh1/Ndufa9/Ndufs2/Acat1/Hspa8/Atp5f1b/Prpsap2/Atp6v1a/Adsl/Mdh2/Prpsap1/Slc25a13/Pgd/Mccc2/G6pdx/Ndufv1/Idh3a/Tkt/Idh2/Impdh2/Sucla2/Stoml2/Ndufs3/Atp5f1c/Sdha/Shmt2/Guk1/Map2k1/Acadsb/Dld/Ndufb9/Idh3g/Suclg1/Aldoa/Acot7/Prps1/Cacnb4/Sarm1/Gnai3/Coasy/Rhoa/Gpd2/Idh1/Pdk1/Slc25a12/Prps2/Pdk3/Ran/Acsl6/Nmnat3/…	116	metabolism	IT_DOWN
GO:0019693	ribose phosphate metabolic process	97/1227	373/28891	1.10759e-48	1.60241e-45	1.15189e-45	Acot2/Suclg2/Atp6v1b2/Eno1/Atp5f1a/Gcdh/Ndufa10/Cs/Ola1/Pdhb/Impdh1/Ndufa9/Ndufs2/Acat1/Hspa8/Atp5f1b/Prpsap2/Atp6v1a/Adsl/Prpsap1/Slc25a13/Mccc2/G6pdx/Ndufv1/Impdh2/Uck1/Sucla2/Stoml2/Ndufs3/Atp5f1c/Sdha/Guk1/Map2k1/Acadsb/Dld/Ndufb9/Suclg1/Aldoa/Acot7/Prps1/Cacnb4/Dhodh/Gnai3/Coasy/Rhoa/Pdk1/Slc25a12/Prps2/Pdk3/Ran/Acsl6/Atic/Pdha1/Gmps/Cmpk1/Vdac1/Nme3/Ak2/Hprt1/Acaa2/Atp5pb/Atp1b1/Ndufb10/Ehh…	97	metabolism	IT_DOWN
GO:0006091	generation of precursor metabolites and energy	109/1227	484/28891	5.40629e-48	6.25724e-45	4.49803e-45	Suclg2/Ugp2/Eno1/Pgk2/Ppp1cb/Uqcrc1/Atp5f1a/Eno2/Pgk1/Ldha/Ndufa10/Cs/Pdhb/Pgam1/Mdh1/Gbe1/Pkm/Ndufa9/Ndufs2/Acat1/Atp5f1b/Adsl/Mdh2/Afg1l/Slc25a13/Uqcrc2/Pgd/G6pdx/Ndufv1/Nop53/Phb2/Idh3a/Tkt/Idh2/Nipsnap2/Ppp2ca/Pgm1/Sucla2/Stoml2/Ndufs3/Prkaa1/Atp5f1c/Sdha/Shmt2/Acox1/Ppp1ca/Cyc1/Gapdh/Dld/Prkaca/Ndufb9/Idh3g/Slc25a23/Slc25a33/Suclg1/Aldoa/Mtfr1l/Sco1/Prps1/Etfdh/Rhoa/Gsk3b/Eif6/Oxct1/Idh1/Slc…	109	metabolism	IT_DOWN
GO:0009165	nucleotide biosynthetic process	82/1227	267/28891	2.32068e-47	2.2383e-44	1.60901e-44	Eno1/Mapk1/Nampt/Atp5f1a/Gcdh/Ndufa10/Pdhb/Impdh1/Ndufa9/Ndufs2/Acat1/Atp5f1b/Prpsap2/Adsl/Prpsap1/Slc25a13/G6pdx/Ndufv1/Idh2/Impdh2/Uck1/Stoml2/Ndufs3/Atp5f1c/Sdha/Guk1/Map2k1/Dld/Ndufb9/Aldoa/Acot7/Cmpk2/Prps1/Dhodh/Coasy/Pdk1/Slc25a12/Prps2/Pdk3/Acsl6/Nmnat3/Atic/Pdha1/Guca1a/Gmps/Cmpk1/Vdac1/Nme3/Ak2/Hprt1/Atp5pb/Ndufb10/Flad1/Gucy1a1/Gucy1b1/Ndufs8/Ndufs7/Ndufb11/Pdhx/Nadk2/Sdhb/Mlycd/Ndufa1…	82	metabolism	IT_DOWN
GO:1901293	nucleoside phosphate biosynthetic process	82/1227	269/28891	4.43784e-47	3.66883e-44	2.63735e-44	Eno1/Mapk1/Nampt/Atp5f1a/Gcdh/Ndufa10/Pdhb/Impdh1/Ndufa9/Ndufs2/Acat1/Atp5f1b/Prpsap2/Adsl/Prpsap1/Slc25a13/G6pdx/Ndufv1/Idh2/Impdh2/Uck1/Stoml2/Ndufs3/Atp5f1c/Sdha/Guk1/Map2k1/Dld/Ndufb9/Aldoa/Acot7/Cmpk2/Prps1/Dhodh/Coasy/Pdk1/Slc25a12/Prps2/Pdk3/Acsl6/Nmnat3/Atic/Pdha1/Guca1a/Gmps/Cmpk1/Vdac1/Nme3/Ak2/Hprt1/Atp5pb/Ndufb10/Flad1/Gucy1a1/Gucy1b1/Ndufs8/Ndufs7/Ndufb11/Pdhx/Nadk2/Sdhb/Mlycd/Ndufa1…	82	metabolism	IT_DOWN
GO:0009259	ribonucleotide metabolic process	93/1227	364/28891	5.54576e-46	4.01166e-43	2.88379e-43	Acot2/Suclg2/Atp6v1b2/Eno1/Atp5f1a/Gcdh/Ndufa10/Cs/Ola1/Pdhb/Impdh1/Ndufa9/Ndufs2/Acat1/Hspa8/Atp5f1b/Atp6v1a/Adsl/Slc25a13/Mccc2/Ndufv1/Impdh2/Uck1/Sucla2/Stoml2/Ndufs3/Atp5f1c/Sdha/Guk1/Map2k1/Acadsb/Dld/Ndufb9/Suclg1/Aldoa/Acot7/Cacnb4/Dhodh/Gnai3/Coasy/Rhoa/Pdk1/Slc25a12/Prps2/Pdk3/Ran/Acsl6/Atic/Pdha1/Gmps/Cmpk1/Vdac1/Nme3/Ak2/Hprt1/Acaa2/Atp5pb/Atp1b1/Ndufb10/Ehhadh/Gucy1a1/Gucy1b1/Ndufs8/N…	93	metabolism	IT_DOWN
GO:0009150	purine ribonucleotide metabolic process	90/1227	345/28891	2.47771e-45	1.59317e-42	1.14525e-42	Acot2/Suclg2/Atp6v1b2/Eno1/Atp5f1a/Gcdh/Ndufa10/Cs/Ola1/Pdhb/Impdh1/Ndufa9/Ndufs2/Acat1/Hspa8/Atp5f1b/Atp6v1a/Adsl/Slc25a13/Mccc2/Ndufv1/Impdh2/Sucla2/Stoml2/Ndufs3/Atp5f1c/Sdha/Guk1/Map2k1/Acadsb/Dld/Ndufb9/Suclg1/Aldoa/Acot7/Cacnb4/Gnai3/Coasy/Rhoa/Pdk1/Slc25a12/Prps2/Pdk3/Ran/Acsl6/Atic/Pdha1/Gmps/Vdac1/Nme3/Ak2/Hprt1/Acaa2/Atp5pb/Atp1b1/Ndufb10/Ehhadh/Gucy1a1/Gucy1b1/Ndufs8/Ndufs7/Acot9/Clpx/…	90	metabolism	IT_DOWN
GO:0046390	ribose phosphate biosynthetic process	73/1227	218/28891	3.29047e-45	1.9042e-42	1.36884e-42	Eno1/Atp5f1a/Gcdh/Ndufa10/Pdhb/Impdh1/Ndufa9/Ndufs2/Acat1/Atp5f1b/Prpsap2/Adsl/Prpsap1/Slc25a13/G6pdx/Ndufv1/Impdh2/Uck1/Stoml2/Ndufs3/Atp5f1c/Sdha/Guk1/Map2k1/Dld/Ndufb9/Aldoa/Acot7/Prps1/Dhodh/Coasy/Pdk1/Slc25a12/Prps2/Pdk3/Acsl6/Atic/Pdha1/Gmps/Cmpk1/Vdac1/Nme3/Ak2/Hprt1/Atp5pb/Ndufb10/Gucy1a1/Gucy1b1/Ndufs8/Ndufs7/Ndufb11/Pdhx/Sdhb/Mlycd/Ndufa12/Ndufc2/Ndufb5/Atp5po/Ndufs1/Atp5pd/Acsl1/Ndufa8…	73	metabolism	IT_DOWN
GO:0006164	purine nucleotide biosynthetic process	75/1227	233/28891	5.02327e-45	2.6427e-42	1.89971e-42	Eno1/Nampt/Atp5f1a/Gcdh/Ndufa10/Pdhb/Impdh1/Ndufa9/Ndufs2/Acat1/Atp5f1b/Prpsap2/Adsl/Prpsap1/Slc25a13/G6pdx/Ndufv1/Idh2/Impdh2/Stoml2/Ndufs3/Atp5f1c/Sdha/Guk1/Map2k1/Dld/Ndufb9/Aldoa/Acot7/Prps1/Coasy/Pdk1/Slc25a12/Prps2/Pdk3/Acsl6/Nmnat3/Atic/Pdha1/Guca1a/Gmps/Vdac1/Nme3/Ak2/Hprt1/Atp5pb/Ndufb10/Gucy1a1/Gucy1b1/Ndufs8/Ndufs7/Ndufb11/Pdhx/Nadk2/Sdhb/Mlycd/Ndufa12/Ndufc2/Ndufb5/Atp5po/Ndufs1/Atp5p…	75	metabolism	IT_DOWN
GO:0072522	purine-containing compound biosynthetic process	76/1227	241/28891	6.91452e-45	3.33453e-42	2.39703e-42	Eno1/Nampt/Atp5f1a/Gcdh/Ndufa10/Pdhb/Impdh1/Ndufa9/Ndufs2/Acat1/Atp5f1b/Prpsap2/Adsl/Prpsap1/Slc25a13/G6pdx/Ndufv1/Idh2/Impdh2/Stoml2/Ndufs3/Atp5f1c/Sdha/Shmt2/Guk1/Map2k1/Dld/Ndufb9/Aldoa/Acot7/Prps1/Coasy/Pdk1/Slc25a12/Prps2/Pdk3/Acsl6/Nmnat3/Atic/Pdha1/Guca1a/Gmps/Vdac1/Nme3/Ak2/Hprt1/Atp5pb/Ndufb10/Gucy1a1/Gucy1b1/Ndufs8/Ndufs7/Ndufb11/Pdhx/Nadk2/Sdhb/Mlycd/Ndufa12/Ndufc2/Ndufb5/Atp5po/Ndufs1…	76	metabolism	IT_DOWN
GO:0009260	ribonucleotide biosynthetic process	69/1227	210/28891	3.63646e-42	1.61878e-39	1.16367e-39	Eno1/Atp5f1a/Gcdh/Ndufa10/Pdhb/Impdh1/Ndufa9/Ndufs2/Acat1/Atp5f1b/Adsl/Slc25a13/Ndufv1/Impdh2/Uck1/Stoml2/Ndufs3/Atp5f1c/Sdha/Guk1/Map2k1/Dld/Ndufb9/Aldoa/Acot7/Dhodh/Coasy/Pdk1/Slc25a12/Prps2/Pdk3/Acsl6/Atic/Pdha1/Gmps/Cmpk1/Vdac1/Nme3/Ak2/Hprt1/Atp5pb/Ndufb10/Gucy1a1/Gucy1b1/Ndufs8/Ndufs7/Ndufb11/Pdhx/Sdhb/Mlycd/Ndufa12/Ndufc2/Ndufb5/Atp5po/Ndufs1/Atp5pd/Acsl1/Ndufa8/Ndufs5/Ndufa13/Dcakd/Ndufv3…	69	metabolism	IT_DOWN
GO:0009152	purine ribonucleotide biosynthetic process	66/1227	198/28891	7.95243e-41	3.28719e-38	2.36301e-38	Eno1/Atp5f1a/Gcdh/Ndufa10/Pdhb/Impdh1/Ndufa9/Ndufs2/Acat1/Atp5f1b/Adsl/Slc25a13/Ndufv1/Impdh2/Stoml2/Ndufs3/Atp5f1c/Sdha/Guk1/Map2k1/Dld/Ndufb9/Aldoa/Acot7/Coasy/Pdk1/Slc25a12/Prps2/Pdk3/Acsl6/Atic/Pdha1/Gmps/Vdac1/Nme3/Ak2/Hprt1/Atp5pb/Ndufb10/Gucy1a1/Gucy1b1/Ndufs8/Ndufs7/Ndufb11/Pdhx/Sdhb/Mlycd/Ndufa12/Ndufc2/Ndufb5/Atp5po/Ndufs1/Atp5pd/Acsl1/Ndufa8/Ndufs5/Ndufa13/Dcakd/Ndufv3/Ndufb2/Dlat/Mmut…	66	metabolism	IT_DOWN
GO:0045333	cellular respiration	72/1227	254/28891	4.49747e-39	1.73512e-36	1.2473e-36	Suclg2/Uqcrc1/Atp5f1a/Ndufa10/Cs/Pdhb/Mdh1/Ndufa9/Ndufs2/Atp5f1b/Adsl/Mdh2/Afg1l/Slc25a13/Uqcrc2/Ndufv1/Nop53/Idh3a/Idh2/Nipsnap2/Sucla2/Stoml2/Ndufs3/Atp5f1c/Sdha/Shmt2/Cyc1/Dld/Prkaca/Ndufb9/Idh3g/Slc25a23/Slc25a33/Suclg1/Mtfr1l/Rhoa/Idh1/Slc25a12/Etfa/Slc25a22/Pdha1/Cat/Etfb/Park7/Atp5pb/Ndufb10/Ndufs8/Ndufs7/Dlst/Sod2/Ndufb11/Sdhb/Slc25a25/Ndufa12/Slc1a3/Ndufc2/Ndufb5/Atp5po/Ndufs1/Atp5pd/Ndu…	72	Other	IT_DOWN
GO:0009060	aerobic respiration	62/1227	196/28891	6.78981e-37	2.45579e-34	1.76535e-34	Suclg2/Uqcrc1/Atp5f1a/Ndufa10/Cs/Pdhb/Mdh1/Ndufa9/Ndufs2/Atp5f1b/Adsl/Mdh2/Afg1l/Uqcrc2/Ndufv1/Nop53/Idh3a/Idh2/Nipsnap2/Sucla2/Stoml2/Ndufs3/Atp5f1c/Sdha/Shmt2/Cyc1/Dld/Ndufb9/Idh3g/Slc25a23/Slc25a33/Suclg1/Mtfr1l/Rhoa/Idh1/Pdha1/Cat/Park7/Atp5pb/Ndufb10/Ndufs8/Ndufs7/Dlst/Ndufb11/Sdhb/Ndufa12/Ndufc2/Ndufb5/Atp5po/Ndufs1/Atp5pd/Ndufa8/Ndufs5/Ndufa13/Ndufv3/Ndufb2/Dlat/Cox4i1/Uqcrq/Ndufb4/Atp5f1e…	62	Other	IT_DOWN
GO:0015980	energy derivation by oxidation of organic compounds	81/1227	350/28891	9.69252e-37	3.29945e-34	2.37182e-34	Suclg2/Ugp2/Ppp1cb/Uqcrc1/Atp5f1a/Ldha/Ndufa10/Cs/Pdhb/Mdh1/Gbe1/Ndufa9/Ndufs2/Atp5f1b/Adsl/Mdh2/Afg1l/Slc25a13/Uqcrc2/Ndufv1/Nop53/Idh3a/Idh2/Nipsnap2/Pgm1/Sucla2/Stoml2/Ndufs3/Atp5f1c/Sdha/Shmt2/Ppp1ca/Cyc1/Dld/Prkaca/Ndufb9/Idh3g/Slc25a23/Slc25a33/Suclg1/Mtfr1l/Rhoa/Gsk3b/Idh1/Slc25a12/Gnas/Etfa/Slc25a22/Pdha1/Cat/Etfb/Park7/Atp5pb/Ndufb10/Ndufs8/Ndufs7/Dlst/Sod2/Acadm/Ndufb11/Sdhb/Slc25a25/Nd…	81	metabolism	IT_DOWN
GO:0044282	small molecule catabolic process	79/1227	353/28891	9.33948e-35	3.00264e-32	2.15846e-32	Acat2/Acot2/Eno1/Hadhb/Got1/Eno2/Pgk1/Ldha/Gcdh/Ahcy/Acaa1a/Pkm/Ilvbl/Cpt2/Prodh/Esd/Acat1/Acad8/Abat/Pgd/Mccc2/Acadl/Aldh5a1/Aldh1a1/Acads/Glud1/Acsf3/Aldh6a1/Oat/Bckdha/Hadh/Shmt2/Acox1/Got2/Acadsb/Gapdh/Dld/Acad10/Pck2/Blmh/Decr1/Aldoa/Acot7/Etfdh/Bckdk/Echs1/Oxct1/Slc25a12/Amt/Hibch/Ivd/Qdpr/Pdxp/Abcd3/Acadvl/Etfa/Akr1a1/Dbt/Etfb/Aldh4a1/Park7/Adh5/Slc27a4/Acaa2/Arsb/Tpi1/Eci1/Auh/Hadha/Pon1/…	79	Other	IT_DOWN
GO:0016054	organic acid catabolic process	64/1227	241/28891	5.27794e-33	1.52717e-30	1.09781e-30	Acat2/Acot2/Hadhb/Got1/Ldha/Gcdh/Ahcy/Acaa1a/Ilvbl/Cpt2/Prodh/Acat1/Acad8/Abat/Pgd/Mccc2/Acadl/Aldh5a1/Acads/Glud1/Acsf3/Aldh6a1/Oat/Bckdha/Hadh/Shmt2/Acox1/Got2/Acadsb/Dld/Acad10/Pck2/Blmh/Decr1/Acot7/Etfdh/Bckdk/Echs1/Amt/Hibch/Ivd/Qdpr/Abcd3/Acadvl/Etfa/Akr1a1/Dbt/Etfb/Aldh4a1/Slc27a4/Acaa2/Arsb/Eci1/Auh/Hadha/Pon1/Ehhadh/Gls/Acadm/Hexa/Mlycd/Slc16a3/Slc16a1/Hsd17b4	64	Other	IT_DOWN
GO:0046395	carboxylic acid catabolic process	64/1227	241/28891	5.27794e-33	1.52717e-30	1.09781e-30	Acat2/Acot2/Hadhb/Got1/Ldha/Gcdh/Ahcy/Acaa1a/Ilvbl/Cpt2/Prodh/Acat1/Acad8/Abat/Pgd/Mccc2/Acadl/Aldh5a1/Acads/Glud1/Acsf3/Aldh6a1/Oat/Bckdha/Hadh/Shmt2/Acox1/Got2/Acadsb/Dld/Acad10/Pck2/Blmh/Decr1/Acot7/Etfdh/Bckdk/Echs1/Amt/Hibch/Ivd/Qdpr/Abcd3/Acadvl/Etfa/Akr1a1/Dbt/Etfb/Aldh4a1/Slc27a4/Acaa2/Arsb/Eci1/Auh/Hadha/Pon1/Ehhadh/Gls/Acadm/Hexa/Mlycd/Slc16a3/Slc16a1/Hsd17b4	64	Other	IT_DOWN
GO:0006397	mRNA processing	90/1227	496/28891	5.65372e-32	1.558e-29	1.11998e-29	Thoc3/Rbmx/Nono/Ctnnbl1/Ddx47/Rbmxl1/Ptbp2/Alkbh5/Hnrnpk/Ddx5/Ddx39b/Smu1/Celf2/Ptbp1/Hnrnph1/Hnrnpa2b1/Dazap1/Hnrnpf/Hnrnpa3/Hnrnpl/Cwf19l1/U2af1/Wdr77/Hnrnpc/Hspa8/Elavl4/Habp4/Sf3a3/Luc7l/Hnrnpa1/Dcps/U2af2/Srsf5/Snrnp70/Nudt21/Prpf4/Tardbp/Cstf2/Plrg1/Puf60/Prpf19/Usp39/Snrnp40/Rbm4b/Prkaca/Eif4a3/Srsf1/Pcbp4/Rnps1/Khdrbs1/Cpsf7/Ahcyl1/Rprd1b/Pabpc1/Pqbp1/Prmt5/Cstf1/Cd2bp2/Snrpa/Celf4/Prpf31…	90	RNA	IT_DOWN
GO:0008380	RNA splicing	83/1227	449/28891	3.804e-30	1.00062e-27	7.19302e-28	Thoc3/Rbmx/Nono/Ctnnbl1/Ddx47/Rbmxl1/Hnrnph2/Ptbp2/Hnrnpk/Ddx5/Ddx39b/Smu1/Celf2/Ptbp1/Hnrnph1/Hnrnpa2b1/Dazap1/Hnrnpf/Hnrnpa3/Rtcb/Hnrnpl/Cwf19l1/U2af1/Wdr77/Hnrnpc/Hspa8/Elavl4/Habp4/Sf3a3/Luc7l/Hnrnpa1/Prmt1/Dcps/U2af2/Srsf5/Snrnp70/Prpf4/Tardbp/Plrg1/Puf60/Prpf19/Usp39/Snrnp40/Rbm4b/Eif4a3/Srsf1/Pcbp4/Rnps1/Khdrbs1/Fus/Pabpc1/Pqbp1/Prmt5/Cd2bp2/Snrpa/Celf4/Prpf31/Grsf1/Luc7l2/Rbm17/Prdx6/Alyr…	83	RNA	IT_DOWN
GO:0009144	purine nucleoside triphosphate metabolic process	51/1227	169/28891	1.85774e-29	4.60049e-27	3.30707e-27	Atp6v1b2/Eno1/Atp5f1a/Ndufa10/Ola1/Impdh1/Ndufa9/Ndufs2/Hspa8/Atp5f1b/Atp6v1a/Slc25a13/Ndufv1/Impdh2/Stoml2/Ndufs3/Atp5f1c/Sdha/Guk1/Map2k1/Ndufb9/Aldoa/Gnai3/Rhoa/Slc25a12/Ran/Nme3/Ak2/Atp5pb/Atp1b1/Ndufb10/Ndufs8/Ndufs7/Clpx/Ndufb11/Sdhb/Slc25a25/Ndufa12/Ndufc2/Ndufb5/Atp5po/Ndufs1/Atp5pd/Ndufa8/Ndufs5/Ndufa13/Ndufv3/Ndufb2/Ndufb4/Atp5f1e/Ndufa11	51	metabolism	IT_DOWN
GO:0009141	nucleoside triphosphate metabolic process	53/1227	184/28891	1.90793e-29	4.60049e-27	3.30707e-27	Atp6v1b2/Eno1/Atp5f1a/Ndufa10/Ola1/Impdh1/Ndufa9/Ndufs2/Hspa8/Atp5f1b/Atp6v1a/Slc25a13/Ndufv1/Impdh2/Uck1/Stoml2/Ndufs3/Atp5f1c/Sdha/Guk1/Map2k1/Ndufb9/Aldoa/Cmpk2/Gnai3/Rhoa/Slc25a12/Ran/Nme3/Ak2/Atp5pb/Atp1b1/Ndufb10/Ndufs8/Ndufs7/Clpx/Ndufb11/Sdhb/Slc25a25/Ndufa12/Ndufc2/Ndufb5/Atp5po/Ndufs1/Atp5pd/Ndufa8/Ndufs5/Ndufa13/Ndufv3/Ndufb2/Ndufb4/Atp5f1e/Ndufa11	53	metabolism	IT_DOWN
GO:0009199	ribonucleoside triphosphate metabolic process	50/1227	167/28891	1.00325e-28	2.32232e-26	1.6694e-26	Atp6v1b2/Eno1/Atp5f1a/Ndufa10/Ola1/Impdh1/Ndufa9/Ndufs2/Hspa8/Atp5f1b/Atp6v1a/Slc25a13/Ndufv1/Impdh2/Uck1/Stoml2/Ndufs3/Atp5f1c/Sdha/Map2k1/Ndufb9/Aldoa/Gnai3/Rhoa/Slc25a12/Ran/Nme3/Atp5pb/Atp1b1/Ndufb10/Ndufs8/Ndufs7/Clpx/Ndufb11/Sdhb/Slc25a25/Ndufa12/Ndufc2/Ndufb5/Atp5po/Ndufs1/Atp5pd/Ndufa8/Ndufs5/Ndufa13/Ndufv3/Ndufb2/Ndufb4/Atp5f1e/Ndufa11	50	metabolism	IT_DOWN
GO:0009205	purine ribonucleoside triphosphate metabolic process	49/1227	160/28891	1.10654e-28	2.46291e-26	1.77047e-26	Atp6v1b2/Eno1/Atp5f1a/Ndufa10/Ola1/Impdh1/Ndufa9/Ndufs2/Hspa8/Atp5f1b/Atp6v1a/Slc25a13/Ndufv1/Impdh2/Stoml2/Ndufs3/Atp5f1c/Sdha/Map2k1/Ndufb9/Aldoa/Gnai3/Rhoa/Slc25a12/Ran/Nme3/Atp5pb/Atp1b1/Ndufb10/Ndufs8/Ndufs7/Clpx/Ndufb11/Sdhb/Slc25a25/Ndufa12/Ndufc2/Ndufb5/Atp5po/Ndufs1/Atp5pd/Ndufa8/Ndufs5/Ndufa13/Ndufv3/Ndufb2/Ndufb4/Atp5f1e/Ndufa11	49	metabolism	IT_DOWN
GO:0002181	cytoplasmic translation	47/1227	148/28891	2.36926e-28	5.07812e-26	3.65042e-26	Etf1/Pkm/Eif4a2/Rpl3/Rpl4/Eif3d/Sars1/Rpl5/Eif2s3x/Drg1/Eif4a1/Rps4x/Rpl8/Rps2/Rpl6/Eif3m/Rpl7a/Rps8/Rpl7/Rps6/Eif3i/Rpl14/Rps7/Rps3/Rpl13a/Rpl18/Rpl13/Rpl10a/Rpsa/Rpl9/Rplp0/Rps9/Rpl18a/Rpl15/Rpl21/Ybx1/Rpl27/Rpl11/Rpl35a/Rpl22/Rpl17/Rps13/Rpl12/Rps26/Rpl28/Rps23/Rpl26	47	Other	IT_DOWN
GO:0006520	amino acid metabolic process	62/1227	272/28891	5.58908e-28	1.15514e-25	8.30377e-26	Wars2/Pars2/Glul/Got1/Ahcy/Kyat3/Aarsd1/Ilvbl/Prodh/Acat1/Wars1/Acad8/Abat/Mccc2/Aldh5a1/Aldh1a1/Sars1/Farsa/Glud1/Lrrc47/Aldh6a1/Oat/Sars2/Bckdha/Shmt2/Got2/Acadsb/Dld/Mpst/Rars2/Blmh/Ass1/Phgdh/Rars1/Bckdk/Dars1/Farsb/Slc25a12/Amt/Hibch/Yars1/Ivd/Qdpr/Etfa/Psat1/Ddah2/Gmps/Dbt/Etfb/Aldh4a1/Yars2/Park7/Auh/Gls/Comt/Icmt/Hars2/Psph/Slc1a3/Kars1/Mmut/Tars2	62	metabolism	IT_DOWN
GO:0046034	ATP metabolic process	43/1227	135/28891	4.12285e-26	8.22721e-24	5.91415e-24	Atp6v1b2/Eno1/Atp5f1a/Ndufa10/Ola1/Ndufa9/Ndufs2/Hspa8/Atp5f1b/Atp6v1a/Slc25a13/Ndufv1/Stoml2/Ndufs3/Atp5f1c/Sdha/Map2k1/Ndufb9/Aldoa/Slc25a12/Atp5pb/Atp1b1/Ndufb10/Ndufs8/Ndufs7/Clpx/Ndufb11/Sdhb/Slc25a25/Ndufa12/Ndufc2/Ndufb5/Atp5po/Ndufs1/Atp5pd/Ndufa8/Ndufs5/Ndufa13/Ndufv3/Ndufb2/Ndufb4/Atp5f1e/Ndufa11	43	metabolism	IT_DOWN
GO:0009142	nucleoside triphosphate biosynthetic process	41/1227	124/28891	1.12361e-25	2.16744e-23	1.55807e-23	Eno1/Atp5f1a/Ndufa10/Impdh1/Ndufa9/Ndufs2/Atp5f1b/Slc25a13/Ndufv1/Impdh2/Uck1/Stoml2/Ndufs3/Atp5f1c/Sdha/Map2k1/Ndufb9/Aldoa/Cmpk2/Slc25a12/Nme3/Atp5pb/Ndufb10/Ndufs8/Ndufs7/Ndufb11/Sdhb/Ndufa12/Ndufc2/Ndufb5/Atp5po/Ndufs1/Atp5pd/Ndufa8/Ndufs5/Ndufa13/Ndufv3/Ndufb2/Ndufb4/Atp5f1e/Ndufa11	41	metabolism	IT_DOWN
GO:0009201	ribonucleoside triphosphate biosynthetic process	40/1227	118/28891	1.48857e-25	2.77882e-23	1.99756e-23	Eno1/Atp5f1a/Ndufa10/Impdh1/Ndufa9/Ndufs2/Atp5f1b/Slc25a13/Ndufv1/Impdh2/Uck1/Stoml2/Ndufs3/Atp5f1c/Sdha/Map2k1/Ndufb9/Aldoa/Slc25a12/Nme3/Atp5pb/Ndufb10/Ndufs8/Ndufs7/Ndufb11/Sdhb/Ndufa12/Ndufc2/Ndufb5/Atp5po/Ndufs1/Atp5pd/Ndufa8/Ndufs5/Ndufa13/Ndufv3/Ndufb2/Ndufb4/Atp5f1e/Ndufa11	40	metabolism	IT_DOWN
GO:0042776	proton motive force-driven mitochondrial ATP synthesis	31/1227	65/28891	1.72889e-25	3.12659e-23	2.24756e-23	Atp5f1a/Ndufa10/Ndufa9/Ndufs2/Atp5f1b/Ndufv1/Stoml2/Ndufs3/Atp5f1c/Sdha/Ndufb9/Atp5pb/Ndufb10/Ndufs8/Ndufs7/Ndufb11/Sdhb/Ndufa12/Ndufc2/Ndufb5/Atp5po/Ndufs1/Atp5pd/Ndufa8/Ndufs5/Ndufa13/Ndufv3/Ndufb2/Ndufb4/Atp5f1e/Ndufa11	31	Other	IT_DOWN
GO:0006119	oxidative phosphorylation	44/1227	147/28891	1.97786e-25	3.46845e-23	2.4933e-23	Uqcrc1/Atp5f1a/Ndufa10/Ndufa9/Ndufs2/Atp5f1b/Afg1l/Uqcrc2/Ndufv1/Nipsnap2/Stoml2/Ndufs3/Atp5f1c/Sdha/Shmt2/Cyc1/Dld/Ndufb9/Slc25a23/Slc25a33/Rhoa/Park7/Atp5pb/Ndufb10/Ndufs8/Ndufs7/Ndufb11/Sdhb/Ndufa12/Ndufc2/Ndufb5/Atp5po/Ndufs1/Atp5pd/Ndufa8/Ndufs5/Ndufa13/Ndufv3/Ndufb2/Cox4i1/Uqcrq/Ndufb4/Atp5f1e/Ndufa11	44	Other	IT_DOWN
GO:0009206	purine ribonucleoside triphosphate biosynthetic process	39/1227	113/28891	2.77682e-25	4.72631e-23	3.39752e-23	Eno1/Atp5f1a/Ndufa10/Impdh1/Ndufa9/Ndufs2/Atp5f1b/Slc25a13/Ndufv1/Impdh2/Stoml2/Ndufs3/Atp5f1c/Sdha/Map2k1/Ndufb9/Aldoa/Slc25a12/Nme3/Atp5pb/Ndufb10/Ndufs8/Ndufs7/Ndufb11/Sdhb/Ndufa12/Ndufc2/Ndufb5/Atp5po/Ndufs1/Atp5pd/Ndufa8/Ndufs5/Ndufa13/Ndufv3/Ndufb2/Ndufb4/Atp5f1e/Ndufa11	39	metabolism	IT_DOWN
GO:0009145	purine nucleoside triphosphate biosynthetic process	39/1227	114/28891	4.05125e-25	6.69845e-23	4.8152e-23	Eno1/Atp5f1a/Ndufa10/Impdh1/Ndufa9/Ndufs2/Atp5f1b/Slc25a13/Ndufv1/Impdh2/Stoml2/Ndufs3/Atp5f1c/Sdha/Map2k1/Ndufb9/Aldoa/Slc25a12/Nme3/Atp5pb/Ndufb10/Ndufs8/Ndufs7/Ndufb11/Sdhb/Ndufa12/Ndufc2/Ndufb5/Atp5po/Ndufs1/Atp5pd/Ndufa8/Ndufs5/Ndufa13/Ndufv3/Ndufb2/Ndufb4/Atp5f1e/Ndufa11	39	metabolism	IT_DOWN
GO:0015986	proton motive force-driven ATP synthesis	31/1227	70/28891	2.96126e-24	4.76023e-22	3.4219e-22	Atp5f1a/Ndufa10/Ndufa9/Ndufs2/Atp5f1b/Ndufv1/Stoml2/Ndufs3/Atp5f1c/Sdha/Ndufb9/Atp5pb/Ndufb10/Ndufs8/Ndufs7/Ndufb11/Sdhb/Ndufa12/Ndufc2/Ndufb5/Atp5po/Ndufs1/Atp5pd/Ndufa8/Ndufs5/Ndufa13/Ndufv3/Ndufb2/Ndufb4/Atp5f1e/Ndufa11	31	Other	IT_DOWN
GO:0006754	ATP biosynthetic process	36/1227	101/28891	5.316e-24	8.31452e-22	5.97691e-22	Eno1/Atp5f1a/Ndufa10/Ndufa9/Ndufs2/Atp5f1b/Slc25a13/Ndufv1/Stoml2/Ndufs3/Atp5f1c/Sdha/Map2k1/Ndufb9/Aldoa/Slc25a12/Atp5pb/Ndufb10/Ndufs8/Ndufs7/Ndufb11/Sdhb/Ndufa12/Ndufc2/Ndufb5/Atp5po/Ndufs1/Atp5pd/Ndufa8/Ndufs5/Ndufa13/Ndufv3/Ndufb2/Ndufb4/Atp5f1e/Ndufa11	36	metabolism	IT_DOWN
GO:0006631	fatty acid metabolic process	74/1227	463/28891	5.72418e-23	8.71733e-21	6.26647e-21	Acat2/Acot2/Prkar2b/Hadhb/Lpgat1/Gcdh/Acaa1a/Acsf2/Ilvbl/Cpt2/Acat1/Acadl/Acads/Aldh3a2/Acsf3/Prkaa1/Hadh/Mgll/Acox1/Acadsb/Dld/Acad9/Acad10/Hacd3/Pck2/Decr1/Acot7/Sco1/Ptges2/Etfdh/Echs1/Gk/Eif6/Pdk1/Ivd/Erlin2/Pdk3/Abcd3/Acadvl/Etfa/Tecr/Acsl6/Mblac2/Cyp2d11/Etfb/Gstp1/Adh5/Slc27a4/Acaa2/Eci1/Mecr/Auh/Hadha/Ehhadh/Appl2/Acot9/Acadm/Slc27a1/Gpx1/Fads1/Anxa1/Por/Cyp2d26/Cbr4/Acot11/Mlycd/Hsd17b8/…	74	metabolism	IT_DOWN
GO:0000375	RNA splicing, via transesterification reactions	59/1227	304/28891	7.23984e-23	1.02188e-20	7.34579e-21	Rbmx/Ctnnbl1/Rbmxl1/Ptbp2/Hnrnpk/Ddx5/Ddx39b/Smu1/Celf2/Ptbp1/Hnrnpa2b1/Dazap1/Hnrnpa3/Hnrnpl/Cwf19l1/U2af1/Wdr77/Hnrnpc/Hspa8/Sf3a3/Luc7l/Hnrnpa1/Dcps/U2af2/Srsf5/Snrnp70/Prpf4/Plrg1/Puf60/Prpf19/Usp39/Rbm4b/Eif4a3/Srsf1/Pcbp4/Rnps1/Khdrbs1/Pqbp1/Prmt5/Snrpa/Celf4/Prpf31/Luc7l2/Rbm17/Prdx6/Srsf7/Snrpa1/Ddx39a/Khdrbs3/Rbm3/Snrpe/Sap18/Rbm39/Lsm4/Celf1/Ppil1/Cirbp/Mbnl2/Snrpd1	59	RNA	IT_DOWN
GO:0000377	RNA splicing, via transesterification reactions with bulged adenosine as nucleophile	59/1227	304/28891	7.23984e-23	1.02188e-20	7.34579e-21	Rbmx/Ctnnbl1/Rbmxl1/Ptbp2/Hnrnpk/Ddx5/Ddx39b/Smu1/Celf2/Ptbp1/Hnrnpa2b1/Dazap1/Hnrnpa3/Hnrnpl/Cwf19l1/U2af1/Wdr77/Hnrnpc/Hspa8/Sf3a3/Luc7l/Hnrnpa1/Dcps/U2af2/Srsf5/Snrnp70/Prpf4/Plrg1/Puf60/Prpf19/Usp39/Rbm4b/Eif4a3/Srsf1/Pcbp4/Rnps1/Khdrbs1/Pqbp1/Prmt5/Snrpa/Celf4/Prpf31/Luc7l2/Rbm17/Prdx6/Srsf7/Snrpa1/Ddx39a/Khdrbs3/Rbm3/Snrpe/Sap18/Rbm39/Lsm4/Celf1/Ppil1/Cirbp/Mbnl2/Snrpd1	59	RNA	IT_DOWN
GO:0000398	mRNA splicing, via spliceosome	59/1227	304/28891	7.23984e-23	1.02188e-20	7.34579e-21	Rbmx/Ctnnbl1/Rbmxl1/Ptbp2/Hnrnpk/Ddx5/Ddx39b/Smu1/Celf2/Ptbp1/Hnrnpa2b1/Dazap1/Hnrnpa3/Hnrnpl/Cwf19l1/U2af1/Wdr77/Hnrnpc/Hspa8/Sf3a3/Luc7l/Hnrnpa1/Dcps/U2af2/Srsf5/Snrnp70/Prpf4/Plrg1/Puf60/Prpf19/Usp39/Rbm4b/Eif4a3/Srsf1/Pcbp4/Rnps1/Khdrbs1/Pqbp1/Prmt5/Snrpa/Celf4/Prpf31/Luc7l2/Rbm17/Prdx6/Srsf7/Snrpa1/Ddx39a/Khdrbs3/Rbm3/Snrpe/Sap18/Rbm39/Lsm4/Celf1/Ppil1/Cirbp/Mbnl2/Snrpd1	59	RNA	IT_DOWN
GO:0072329	monocarboxylic acid catabolic process	39/1227	138/28891	1.09509e-21	1.50888e-19	1.08466e-19	Acat2/Acot2/Hadhb/Ldha/Gcdh/Acaa1a/Ilvbl/Cpt2/Acat1/Pgd/Acadl/Acads/Hadh/Acox1/Acad10/Pck2/Decr1/Acot7/Etfdh/Echs1/Ivd/Abcd3/Acadvl/Etfa/Akr1a1/Etfb/Slc27a4/Acaa2/Arsb/Eci1/Auh/Hadha/Ehhadh/Acadm/Hexa/Mlycd/Slc16a3/Slc16a1/Hsd17b4	39	Other	IT_DOWN
GO:0043648	dicarboxylic acid metabolic process	32/1227	94/28891	8.79139e-21	1.18316e-18	8.50516e-19	Suclg2/Glul/Got1/Cs/Kyat3/Mdh1/Prodh/Mdh2/Aldh5a1/Idh3a/Glud1/Acsf3/Oat/Sucla2/Sdha/Shmt2/Got2/Dld/Idh3g/Suclg1/Pck2/Ass1/Grhpr/Idh1/Slc25a12/Atic/Aldh4a1/Me1/Gls/Dlst/Sdhb/Me3	32	metabolism	IT_DOWN
GO:0043484	regulation of RNA splicing	43/1227	187/28891	5.84508e-20	7.6876e-18	5.52625e-18	Rbmx/Rbmxl1/Hnrnph2/Ptbp2/Hnrnpk/Ddx5/Celf2/Ptbp1/Hnrnph1/Hnrnpa2b1/Dazap1/Hnrnpf/Hnrnpl/Wdr77/Hspa8/Habp4/U2af2/Srsf5/Snrnp70/Puf60/Prpf19/Eif4a3/Srsf1/Pcbp4/Rnps1/Khdrbs1/Fus/Pqbp1/Prmt5/Celf4/Grsf1/Prdx6/Srsf7/Khdrbs3/Rbm3/Hnrnpll/Sap18/Rbm39/Celf1/Cirbp/Mbnl2/Rps13/Rps26	43	RNA	IT_DOWN
GO:0022613	ribonucleoprotein complex biogenesis	67/1227	440/28891	9.59204e-20	1.23354e-17	8.86731e-18	Rbmx/Ddx47/Ptbp2/Ruvbl1/Surf6/Glul/Ddx39b/Celf2/Brix1/Ddx56/Rsl1d1/Wdr77/Sf3a3/Prkra/Luc7l/Fbl/Nop53/Eif3d/Nudt21/Dkc1/Eif2a/Rpl5/Wdr18/Eif2s3x/Nop56/Nop58/Puf60/Prpf19/Usp39/Srsf1/Cpsf7/Nob1/Pa2g4/Rpl6/Prmt5/Ruvbl2/Eif6/Rpl7a/Celf4/Prpf31/Ran/Rps8/Luc7l2/Rpl7/Abce1/Rps6/Serbp1/Rpl14/Rps7/Rpl10/Snrpe/Rpl13a/Lsm4/Ddx3x/Rpl10a/Celf1/Rpsa/Rplp0/Rps9/Gnl3l/Rpl27/Rpl11/Rpl35a/Snrpd1/Rps13/Rps23/Rpl26	67	Other	IT_DOWN
GO:0006644	phospholipid metabolic process	59/1227	360/28891	4.26706e-19	5.36815e-17	3.85891e-17	Lpcat2/Lpgat1/Sh3glb1/Lpcat1/Hdhd5/Agpat3/Becn1/Pisd/Pgs1/Serinc1/Pigk/Phb2/Abhd6/Mboat7/Lclat1/Ptdss2/Gdpd1/Capn2/Inpp5a/Sacm1l/Dgke/Plscr3/Vapa/Impa1/Pip4k2a/Pitpnc1/Pip4k2b/Idh1/Abhd16a/Pip4k2c/Pgp/Ptpmt1/Gpaa1/Acsl6/Dpm1/Prdx6/Cept1/Bpnt1/Plpp6/Tamm41/Gnb3/Agpat5/Smpd2/Hadha/Pon1/Agpat1/Fdps/Abhd12/Pigs/Gde1/Slc27a1/Pip4p1/Cds1/Cds2/Pigt/Acsl3/Bpnt2/Rab38/Pnpla8	59	metabolism	IT_DOWN
GO:0009062	fatty acid catabolic process	32/1227	109/28891	1.3689e-18	1.68549e-16	1.21162e-16	Acat2/Acot2/Hadhb/Gcdh/Acaa1a/Ilvbl/Cpt2/Acat1/Acadl/Acads/Hadh/Acox1/Acad10/Pck2/Decr1/Acot7/Etfdh/Echs1/Ivd/Abcd3/Acadvl/Etfa/Etfb/Slc27a4/Acaa2/Eci1/Auh/Hadha/Ehhadh/Acadm/Mlycd/Hsd17b4	32	Other	IT_DOWN
GO:0006650	glycerophospholipid metabolic process	50/1227	272/28891	1.57718e-18	1.90148e-16	1.36689e-16	Lpcat2/Lpgat1/Sh3glb1/Lpcat1/Hdhd5/Becn1/Pisd/Pgs1/Serinc1/Pigk/Phb2/Abhd6/Mboat7/Lclat1/Ptdss2/Gdpd1/Capn2/Inpp5a/Sacm1l/Dgke/Plscr3/Impa1/Pip4k2a/Pitpnc1/Pip4k2b/Abhd16a/Pip4k2c/Pgp/Ptpmt1/Gpaa1/Dpm1/Prdx6/Cept1/Bpnt1/Tamm41/Agpat5/Hadha/Pon1/Agpat1/Abhd12/Pigs/Slc27a1/Pip4p1/Cds1/Cds2/Pigt/Acsl3/Bpnt2/Rab38/Pnpla8	50	metabolism	IT_DOWN
GO:0006635	fatty acid beta-oxidation	27/1227	77/28891	3.91063e-18	4.61853e-16	3.32005e-16	Acat2/Hadhb/Gcdh/Acaa1a/Cpt2/Acat1/Acadl/Acads/Hadh/Acox1/Acad10/Decr1/Etfdh/Echs1/Ivd/Abcd3/Acadvl/Etfa/Etfb/Acaa2/Eci1/Auh/Hadha/Ehhadh/Acadm/Mlycd/Hsd17b4	27	Other	IT_DOWN
GO:0010257	NADH dehydrogenase complex assembly	25/1227	65/28891	5.06151e-18	5.74333e-16	4.12861e-16	Ndufa10/Ndufa9/Ndufs2/Bcs1l/Ndufaf5/Ndufs3/Acad9/Ndufb9/Nubpl/Ndufb10/Ndufs8/Ndufs7/Aifm1/Ndufb11/Ndufaf4/Ndufa12/Ndufc2/Ndufb5/Ndufs1/Ndufa8/Ndufs5/Ndufa13/Ndufb2/Ndufb4/Ndufa11	25	Other	IT_DOWN
GO:0032981	mitochondrial respiratory chain complex I assembly	25/1227	65/28891	5.06151e-18	5.74333e-16	4.12861e-16	Ndufa10/Ndufa9/Ndufs2/Bcs1l/Ndufaf5/Ndufs3/Acad9/Ndufb9/Nubpl/Ndufb10/Ndufs8/Ndufs7/Aifm1/Ndufb11/Ndufaf4/Ndufa12/Ndufc2/Ndufb5/Ndufs1/Ndufa8/Ndufs5/Ndufa13/Ndufb2/Ndufb4/Ndufa11	25	Other	IT_DOWN
GO:0090150	establishment of protein localization to membrane	49/1227	270/28891	6.03994e-18	6.48574e-16	4.66229e-16	Csk/Sh3glb1/Bcs1l/Cdk5/Ccdc47/Sacm1l/Gdi1/Reep2/Mtch1/Bbs1/Samm50/Rack1/Actr3/Ncln/Maip1/Rab8a/Snx27/Yif1b/Phaf1/Mapk10/Hspa5/Atad1/Mff/Sec61a1/Nsf/Emc7/Get3/Timm22/Srprb/Emc2/Rab10/Srp68/Arpc2/Rabgef1/Tomm40/Stom/Sgta/Rab8b/Emc4/Hras/Tmco1/Emc10/Acsl3/Rab11b/Ndufa13/Gorasp2/Timm29/Arl6/Prnp	49	Other	IT_DOWN
GO:0099003	vesicle-mediated transport in synapse	49/1227	270/28891	6.03994e-18	6.48574e-16	4.66229e-16	Atp6v1b2/Atp6v1h/Prkar1b/Atp6v1c1/Syn3/Atp6v1a/Atp6v0d1/Scrn1/Cdk5/Septin5/Stxbp1/Ppp3cc/Sacm1l/Atp6v1d/Ap3m2/Prkaca/Atp6v1e1/Cacnb4/Slc32a1/Sh3glb2/Napb/Atp6v1g2/Rab8a/Camk2a/Picalm/Mapk10/Tbc1d24/Ppp3cb/Scamp5/Atad1/Ap2m1/Rala/Rab3a/Mff/Syn2/Slc17a7/Tprg1l/Atp6ap2/Ctbp1/Syt1/Usp46/Atp6v1f/Necap1/Fbxl20/Napa/Rab27b/Syp/Syt2/Dnajc5	49	synapse	IT_DOWN
GO:0046486	glycerolipid metabolic process	59/1227	380/28891	6.05201e-18	6.48574e-16	4.66229e-16	Lpcat2/Lpgat1/Sh3glb1/Lpcat1/Hdhd5/Becn1/Pisd/Pgs1/Serinc1/Pigk/Phb2/Abhd6/Mboat7/Lclat1/Ptdss2/Gdpd1/Capn2/Mgll/Inpp5a/Sacm1l/Dgke/Plscr3/Impa1/Pck2/Pip4k2a/Pitpnc1/Pip4k2b/Gk/Abhd16a/Pip4k2c/Pgp/Ptpmt1/Gpaa1/Acsl6/Dpm1/Prdx6/Cept1/Cat/Bpnt1/Tamm41/Gnb3/Agpat5/Hadha/Pon1/Agpat1/Abhd12/Pigs/Slc27a1/Gpx1/Pip4p1/Cds1/Ptpn11/Cds2/Acsl1/Pigt/Acsl3/Bpnt2/Rab38/Pnpla8	59	metabolism	IT_DOWN
GO:0044242	cellular lipid catabolic process	45/1227	234/28891	1.35697e-17	1.42778e-15	1.02636e-15	Acat2/Acot2/Hadhb/Gcdh/Acaa1a/Ilvbl/Cpt2/Acat1/Acadl/Acads/Abhd6/Gdpd1/Hadh/Mgll/Acox1/Acad10/Pck2/Decr1/Acot7/Etfdh/Echs1/Idh1/Abhd16a/Ivd/Abcd3/Acadvl/Etfa/Prdx6/Etfb/Plpp6/Slc27a4/Acaa2/Eci1/Smpd2/Auh/Hadha/Ehhadh/Abhd12/Acadm/Hexa/Naga/Mlycd/Hsd17b4/Pnpla8/Asah1	45	Other	IT_DOWN
GO:0019395	fatty acid oxidation	32/1227	117/28891	1.39786e-17	1.44454e-15	1.03841e-15	Acat2/Hadhb/Gcdh/Acaa1a/Ilvbl/Cpt2/Acat1/Acadl/Acads/Prkaa1/Hadh/Acox1/Acad10/Decr1/Etfdh/Echs1/Ivd/Abcd3/Acadvl/Etfa/Etfb/Adh5/Acaa2/Eci1/Auh/Hadha/Ehhadh/Appl2/Acadm/Por/Mlycd/Hsd17b4	32	Other	IT_DOWN
GO:0005996	monosaccharide metabolic process	50/1227	287/28891	1.63236e-17	1.65728e-15	1.19134e-15	Pofut2/Eno1/Pgk2/Got1/Eno2/Akr1b1/Pgk1/Ldha/Pdhb/Pgam1/Mdh1/Pkm/Mdh2/Pmm1/Slc25a13/Pgd/G6pdx/Aldh1a1/Zmpste24/Pgm1/Prkaa1/Gapdh/Prkaca/Pck2/Aldoa/Src/Bckdk/B4galt1/Gpd2/Pdk1/Slc25a12/Aldoc/Pdk3/Pgp/Akr1a1/Pdha1/Slc25a11/Pgm2l1/Gnb3/Arsb/Tpi1/Ptpn2/G6pc3/Adpgk/Acadm/Hexa/Mlycd/Slc25a10/Dlat/Pdk2	50	metabolism	IT_DOWN
GO:0006637	acyl-CoA metabolic process	28/1227	88/28891	1.7993e-17	1.76484e-15	1.26866e-15	Acot2/Suclg2/Gcdh/Cs/Pdhb/Acat1/Sucla2/Acadsb/Dld/Suclg1/Acot7/Pdk1/Pdk3/Acsl6/Pdha1/Vdac1/Acaa2/Ehhadh/Acot9/Pdhx/Acot11/Mlycd/Acsl1/Acsl3/Hsd17b4/Dlat/Mmut/Pdk2	28	metabolism	IT_DOWN
GO:0035383	thioester metabolic process	28/1227	88/28891	1.7993e-17	1.76484e-15	1.26866e-15	Acot2/Suclg2/Gcdh/Cs/Pdhb/Acat1/Sucla2/Acadsb/Dld/Suclg1/Acot7/Pdk1/Pdk3/Acsl6/Pdha1/Vdac1/Acaa2/Ehhadh/Acot9/Pdhx/Acot11/Mlycd/Acsl1/Acsl3/Hsd17b4/Dlat/Mmut/Pdk2	28	metabolism	IT_DOWN
GO:0006457	protein folding	38/1227	173/28891	4.38585e-17	4.23015e-15	3.04085e-15	Pofut2/Hspa1b/Hspa1a/Cct2/Txndc5/Sh3glb1/P4hb/Cct5/Hspa8/Cct7/Cct6a/Cct4/Hspd1/Cdc37/Cct8/Tcp1/Cct3/Calr/Pdia3/Dnajb11/Erp44/Hspa5/Fkbp4/Fkbp8/Clpx/Hspa1l/Pdcl/Prdx4/Dnaja3/Ppil1/Hspa9/Hspa13/Pdcl3/Sgta/Ero1a/Pdia4/Ppib/Dnajc5	38	Other	IT_DOWN
GO:0140236	translation at presynapse	21/1227	47/28891	5.72385e-17	5.43015e-15	3.90347e-15	Rpl4/Rpl5/Rpl8/Rpl6/Rpl7a/Rpl7/Rpl14/Rpl10/Rpl13a/Rpl13/Rpl10a/Rpl9/Rpl15/Rpl27/Rpl35a/Rpl22/Rpl17/Rpl12/Rps26/Rpl28/Rpl26	21	synapse	IT_DOWN
GO:0022900	electron transport chain	31/1227	116/28891	9.23507e-17	8.22205e-15	5.91044e-15	Uqcrc1/Ndufa10/Ndufs2/Afg1l/Slc25a13/Uqcrc2/Ndufv1/Ndufs3/Sdha/Cyc1/Dld/Ndufb9/Etfdh/Slc25a12/Etfa/Slc25a22/Etfb/Park7/Ndufs8/Ndufs7/Sod2/Sdhb/Por/Ndufa12/Slc1a3/Ndufc2/Ndufs1/Ndufa8/Ndufv3/Cox4i1/Uqcrq	31	transport	IT_DOWN
GO:0033865	nucleoside bisphosphate metabolic process	31/1227	116/28891	9.23507e-17	8.22205e-15	5.91044e-15	Acot2/Suclg2/Gcdh/Cs/Pdhb/Acat1/Mccc2/Sucla2/Acadsb/Dld/Suclg1/Acot7/Coasy/Pdk1/Pdk3/Acsl6/Pdha1/Vdac1/Acaa2/Ehhadh/Acot9/Pdhx/Acot11/Mlycd/Acsl1/Acsl3/Hsd17b4/Dcakd/Dlat/Mmut/Pdk2	31	metabolism	IT_DOWN
GO:0033875	ribonucleoside bisphosphate metabolic process	31/1227	116/28891	9.23507e-17	8.22205e-15	5.91044e-15	Acot2/Suclg2/Gcdh/Cs/Pdhb/Acat1/Mccc2/Sucla2/Acadsb/Dld/Suclg1/Acot7/Coasy/Pdk1/Pdk3/Acsl6/Pdha1/Vdac1/Acaa2/Ehhadh/Acot9/Pdhx/Acot11/Mlycd/Acsl1/Acsl3/Hsd17b4/Dcakd/Dlat/Mmut/Pdk2	31	metabolism	IT_DOWN
GO:0034032	purine nucleoside bisphosphate metabolic process	31/1227	116/28891	9.23507e-17	8.22205e-15	5.91044e-15	Acot2/Suclg2/Gcdh/Cs/Pdhb/Acat1/Mccc2/Sucla2/Acadsb/Dld/Suclg1/Acot7/Coasy/Pdk1/Pdk3/Acsl6/Pdha1/Vdac1/Acaa2/Ehhadh/Acot9/Pdhx/Acot11/Mlycd/Acsl1/Acsl3/Hsd17b4/Dcakd/Dlat/Mmut/Pdk2	31	metabolism	IT_DOWN
GO:0140241	translation at synapse	21/1227	48/28891	9.77057e-17	8.43915e-15	6.0665e-15	Rpl4/Rpl5/Rpl8/Rpl6/Rpl7a/Rpl7/Rpl14/Rpl10/Rpl13a/Rpl13/Rpl10a/Rpl9/Rpl15/Rpl27/Rpl35a/Rpl22/Rpl17/Rpl12/Rps26/Rpl28/Rpl26	21	synapse	IT_DOWN
GO:0140242	translation at postsynapse	21/1227	48/28891	9.77057e-17	8.43915e-15	6.0665e-15	Rpl4/Rpl5/Rpl8/Rpl6/Rpl7a/Rpl7/Rpl14/Rpl10/Rpl13a/Rpl13/Rpl10a/Rpl9/Rpl15/Rpl27/Rpl35a/Rpl22/Rpl17/Rpl12/Rps26/Rpl28/Rpl26	21	synapse	IT_DOWN
GO:0016042	lipid catabolic process	54/1227	345/28891	1.08615e-16	9.24349e-15	6.6447e-15	Acat2/Acot2/Hadhb/Gcdh/Acaa1a/Ilvbl/Cpt2/Acat1/Pafah1b2/Acadl/Acads/Abhd6/Gdpd1/Prkaa1/Hadh/Mgll/Acox1/Acad10/Pck2/Decr1/Acot7/Etfdh/Echs1/Oxct1/Idh1/Abhd16a/Ivd/Abcd3/Acadvl/Etfa/Nceh1/Prdx6/Hsd17b11/Etfb/Plpp6/Slc27a4/Acaa2/Eci1/Smpd2/Auh/Hadha/Ehhadh/Abhd12/Acadm/Pcca/Pafah1b1/Hexa/Ppt1/Naga/Mlycd/Hsd17b4/Pafah1b3/Pnpla8/Asah1	54	Other	IT_DOWN
GO:0006081	cellular aldehyde metabolic process	26/1227	80/28891	1.40183e-16	1.17571e-14	8.45161e-15	Eno1/Pgk1/Pgam1/Mdh1/Esd/Mdh2/Aldh2/Aldh3a2/Tkt/Idh2/Pdxk/Aldh9a1/Rdh10/Gapdh/Aldoa/Grhpr/Idh1/Pdxp/Akr1a1/Park7/Adh5/Rdh11/Tpi1/Glo1/Dhrs4/Slc25a10	26	metabolism	IT_DOWN
GO:0019318	hexose metabolic process	46/1227	259/28891	1.48695e-16	1.22012e-14	8.77086e-15	Pofut2/Eno1/Pgk2/Got1/Eno2/Akr1b1/Pgk1/Ldha/Pdhb/Pgam1/Mdh1/Pkm/Mdh2/Pmm1/Slc25a13/G6pdx/Aldh1a1/Zmpste24/Pgm1/Prkaa1/Gapdh/Prkaca/Pck2/Aldoa/Src/Bckdk/B4galt1/Gpd2/Pdk1/Slc25a12/Aldoc/Pdk3/Pgp/Pdha1/Slc25a11/Pgm2l1/Gnb3/Tpi1/Ptpn2/G6pc3/Adpgk/Acadm/Mlycd/Slc25a10/Dlat/Pdk2	46	metabolism	IT_DOWN
GO:0034440	lipid oxidation	32/1227	126/28891	1.49695e-16	1.22012e-14	8.77086e-15	Acat2/Hadhb/Gcdh/Acaa1a/Ilvbl/Cpt2/Acat1/Acadl/Acads/Prkaa1/Hadh/Acox1/Acad10/Decr1/Etfdh/Echs1/Ivd/Abcd3/Acadvl/Etfa/Etfb/Adh5/Acaa2/Eci1/Auh/Hadha/Ehhadh/Appl2/Acadm/Por/Mlycd/Hsd17b4	32	Other	IT_DOWN
GO:0033108	mitochondrial respiratory chain complex assembly	29/1227	104/28891	2.59564e-16	2.08624e-14	1.4997e-14	Ndufa10/Ndufa9/Ndufs2/Bcs1l/Ndufaf5/Ndufs3/Acad9/Ndufb9/Slc25a33/Samm50/Sco1/Surf1/Nubpl/Ndufb10/Ndufs8/Ndufs7/Aifm1/Ndufb11/Ndufaf4/Ndufa12/Ndufc2/Ndufb5/Ndufs1/Ndufa8/Ndufs5/Ndufa13/Ndufb2/Ndufb4/Ndufa11	29	Other	IT_DOWN
GO:0009063	amino acid catabolic process	28/1227	97/28891	3.14071e-16	2.48977e-14	1.78977e-14	Got1/Ahcy/Prodh/Acat1/Acad8/Abat/Mccc2/Aldh5a1/Glud1/Aldh6a1/Oat/Bckdha/Shmt2/Got2/Acadsb/Dld/Blmh/Bckdk/Amt/Hibch/Ivd/Qdpr/Etfa/Dbt/Etfb/Aldh4a1/Auh/Gls	28	Other	IT_DOWN
GO:0022618	protein-RNA complex assembly	37/1227	175/28891	4.23207e-16	3.3096e-14	2.37911e-14	Rbmx/Ptbp2/Ruvbl1/Ddx39b/Celf2/Brix1/Wdr77/Sf3a3/Prkra/Luc7l/Nop53/Eif3d/Nudt21/Rpl5/Eif2s3x/Puf60/Prpf19/Usp39/Srsf1/Cpsf7/Rpl6/Prmt5/Ruvbl2/Eif6/Celf4/Prpf31/Luc7l2/Rps6/Rpl10/Snrpe/Rpl13a/Lsm4/Celf1/Rpsa/Rplp0/Rpl11/Snrpd1	37	RNA	IT_DOWN
GO:0050684	regulation of mRNA processing	33/1227	139/28891	4.41426e-16	3.40605e-14	2.44844e-14	Rbmx/Rbmxl1/Hnrnpk/Ddx5/Celf2/Ptbp1/Hnrnpa2b1/Dazap1/Hnrnpl/Wdr77/Hspa8/U2af2/Snrnp70/Puf60/Prpf19/Eif4a3/Pcbp4/Rnps1/Khdrbs1/Ahcyl1/Prmt5/Celf4/Prdx6/Srsf7/Pabpn1/Khdrbs3/Rbm3/Cdk9/Sap18/Rbm39/Celf1/Cirbp/Mbnl2	33	RNA	IT_DOWN
GO:0022904	respiratory electron transport chain	29/1227	106/28891	4.54898e-16	3.44808e-14	2.47866e-14	Uqcrc1/Ndufa10/Ndufs2/Afg1l/Slc25a13/Uqcrc2/Ndufv1/Ndufs3/Sdha/Cyc1/Dld/Ndufb9/Slc25a12/Etfa/Slc25a22/Etfb/Park7/Ndufs8/Ndufs7/Sod2/Sdhb/Ndufa12/Slc1a3/Ndufc2/Ndufs1/Ndufa8/Ndufv3/Cox4i1/Uqcrq	29	transport	IT_DOWN
GO:0048024	regulation of mRNA splicing, via spliceosome	30/1227	114/28891	4.58791e-16	3.44808e-14	2.47866e-14	Rbmx/Rbmxl1/Hnrnpk/Ddx5/Celf2/Ptbp1/Hnrnpa2b1/Dazap1/Hnrnpl/Wdr77/Hspa8/U2af2/Snrnp70/Puf60/Prpf19/Eif4a3/Pcbp4/Rnps1/Khdrbs1/Prmt5/Celf4/Prdx6/Srsf7/Khdrbs3/Rbm3/Sap18/Rbm39/Celf1/Cirbp/Mbnl2	30	RNA	IT_DOWN
GO:0006417	regulation of translation	59/1227	418/28891	5.57344e-16	4.13506e-14	2.9725e-14	Bzw1/Ssb/Mrps27/Mapk1/Ddx39b/Ptbp1/Etf1/Pkm/Elavl4/Habp4/Ddx6/Elavl1/Prmt1/Vim/Dcps/Eif3d/Sars1/Eif2a/Rpl5/Tardbp/Shmt2/Eif3e/Ppp1ca/Rbm4b/Calr/Gapdh/Eif4a3/Khdrbs1/Cnot2/Msi1/Mapk3/Pa2g4/Pabpc1/Rack1/Eif6/Poldip3/Lsm14a/Bzw2/Tsfm/Sarnp/Abce1/Eif2s1/Serbp1/Cnot9/Msi2/Fech/Cnot7/Rbm3/Rpl10/Rps3/Rpl13a/Ddx3x/Shfl/Celf1/Cirbp/Ybx1/Eif3k/Pde12/Rpl26	59	Other	IT_DOWN
GO:0034248	regulation of amide metabolic process	64/1227	482/28891	6.57372e-16	4.81546e-14	3.46161e-14	Bzw1/Ssb/Mrps27/Mapk1/Ddx39b/Ptbp1/Etf1/Pkm/Elavl4/Habp4/Ddx6/Elavl1/Prmt1/Vim/Dcps/Eif3d/Sars1/Eif2a/Rpl5/Tardbp/Shmt2/Eif3e/Ppp1ca/Rbm4b/Calr/Gapdh/Eif4a3/Khdrbs1/Cnot2/Msi1/Mapk3/Pa2g4/Pabpc1/Rack1/Eif6/Poldip3/Pdk1/Lsm14a/Pdk3/Bzw2/Tsfm/Picalm/Sarnp/Abce1/Eif2s1/Serbp1/Cnot9/Msi2/Fech/Cnot7/Rbm3/Rpl10/Rps3/Rpl13a/Ddx3x/Shfl/Celf1/Cirbp/Ybx1/Eif3k/Pde12/Prnp/Pdk2/Rpl26	64	metabolism	IT_DOWN
GO:1903311	regulation of mRNA metabolic process	49/1227	304/28891	8.68759e-16	6.28438e-14	4.51754e-14	Rbmx/Rbmxl1/Alkbh5/Hnrnpk/Ddx5/Celf2/Ptbp1/Hnrnpa2b1/Dazap1/Hnrnpl/Wdr77/Hnrnpc/Hspa8/Elavl4/Elavl1/Vim/Dcps/U2af2/Snrnp70/Hnrnpa0/Tardbp/Puf60/Prpf19/Eif4a3/Srsf1/Pcbp4/Rnps1/Khdrbs1/Cnot2/Fus/Ahcyl1/Pabpc1/Hnrnpab/Prmt5/Celf4/Prdx6/Srsf7/Pabpn1/Khdrbs3/Cnot7/Rbm3/Cdk9/Sap18/Rbm39/Celf1/Cirbp/Mbnl2/Ybx1/Pde12	49	RNA	IT_DOWN
GO:0072594	establishment of protein localization to organelle	61/1227	452/28891	1.49048e-15	1.06487e-13	7.65483e-14	Kpna2/Nup85/Mapk1/Ddx5/Cct2/Sh3glb1/Cct5/Hspa8/Becn1/Kpna3/Bcs1l/Elavl1/Cct7/Cct6a/Phb2/Cct4/Dkc1/Tardbp/Hspd1/Timm50/Prkaa1/Cct8/Tcp1/Cct3/Gdap1/Mtch1/Timm44/Samm50/Wbp2/Ruvbl2/Ran/Ppp3ca/Maip1/Sqstm1/Hspa5/Rala/Vps4a/Mff/Sec61a1/Pex5l/Appl2/Pmpca/Pmpcb/Get3/Hspa1l/Aifm1/Timm22/Srprb/Rab10/Spcs2/Srp68/Tomm40/Sgta/Rab8b/Tsg101/Ndufa13/Cfl1/Timm29/Timm23/Timm17b/Mfn2	61	Other	IT_DOWN
GO:0006790	sulfur compound metabolic process	48/1227	298/28891	1.75876e-15	1.24122e-13	8.92251e-14	Acot2/Suclg2/Gcdh/Cs/Ahcy/Pdhb/Acat1/Sucla2/Acadsb/Dld/Mpst/Suclg1/Blmh/Phgdh/Acot7/Ahcyl1/Nfs1/Pdk1/Pdk3/Acsl6/Pdha1/Gstp1/Vdac1/Tm9sf2/Nubpl/Acaa2/Arsb/Iba57/Ehhadh/Acot9/Pdhx/Comt/Icmt/Abcb7/Hexa/Acot11/Mlycd/Hspa9/B3gat3/Acsl1/Acsl3/Hsd17b4/Bpnt2/Extl3/Dlat/Mmut/Pdk2/Hlcs	48	metabolism	IT_DOWN
GO:0008654	phospholipid biosynthetic process	41/1227	223/28891	1.92017e-15	1.33199e-13	9.57504e-14	Lpcat2/Lpgat1/Sh3glb1/Lpcat1/Hdhd5/Agpat3/Becn1/Pisd/Pgs1/Serinc1/Pigk/Mboat7/Lclat1/Ptdss2/Capn2/Dgke/Plscr3/Vapa/Impa1/Pip4k2a/Pip4k2b/Idh1/Pip4k2c/Ptpmt1/Gpaa1/Acsl6/Dpm1/Cept1/Bpnt1/Tamm41/Agpat5/Agpat1/Fdps/Pigs/Slc27a1/Cds1/Cds2/Pigt/Acsl3/Bpnt2/Rab38	41	metabolism	IT_DOWN
GO:0071826	protein-RNA complex organization	37/1227	183/28891	1.93342e-15	1.33199e-13	9.57504e-14	Rbmx/Ptbp2/Ruvbl1/Ddx39b/Celf2/Brix1/Wdr77/Sf3a3/Prkra/Luc7l/Nop53/Eif3d/Nudt21/Rpl5/Eif2s3x/Puf60/Prpf19/Usp39/Srsf1/Cpsf7/Rpl6/Prmt5/Ruvbl2/Eif6/Celf4/Prpf31/Luc7l2/Rps6/Rpl10/Snrpe/Rpl13a/Lsm4/Celf1/Rpsa/Rplp0/Rpl11/Snrpd1	37	RNA	IT_DOWN
GO:0016050	vesicle organization	53/1227	359/28891	2.60105e-15	1.77086e-13	1.27299e-13	Atp6v1b2/Atp6v1h/Ptbp1/Atp6v1c1/Atp6v1a/Atp6v0d1/Stxbp1/Tom1/Atp6v1d/Ap3m2/Atp6v1e1/Vapa/Stx16/Pip4k2a/Gnai3/Pip4k2b/Septin8/Rab5b/Preb/Ap1m1/Rab12/Coro1c/Sqstm1/Atp6v1g2/Rab8a/Picalm/Vapb/Rab5c/Agfg1/Ap2m1/Rab3a/Vps4a/Chmp6/Slc17a7/Atp6ap2/Syt1/Rab14/Atp6v1f/Anxa1/Stx6/Pafah1b1/Wasl/Yipf5/Rab8b/Tsg101/Arl8b/Pdcd6/Trappc4/Tmed9/Sec22b/Rab38/Syt2/Stx12	53	Other	IT_DOWN
GO:0006006	glucose metabolic process	41/1227	225/28891	2.64785e-15	1.78175e-13	1.28082e-13	Eno1/Pgk2/Got1/Eno2/Pgk1/Ldha/Pdhb/Pgam1/Mdh1/Pkm/Mdh2/Slc25a13/G6pdx/Zmpste24/Pgm1/Prkaa1/Gapdh/Prkaca/Pck2/Aldoa/Src/Bckdk/Gpd2/Pdk1/Slc25a12/Aldoc/Pdk3/Pgp/Pdha1/Slc25a11/Pgm2l1/Gnb3/Tpi1/Ptpn2/G6pc3/Adpgk/Acadm/Mlycd/Slc25a10/Dlat/Pdk2	41	metabolism	IT_DOWN
GO:0099504	synaptic vesicle cycle	41/1227	230/28891	5.81243e-15	3.86627e-13	2.77928e-13	Atp6v1b2/Atp6v1h/Prkar1b/Atp6v1c1/Syn3/Atp6v1a/Atp6v0d1/Scrn1/Cdk5/Septin5/Stxbp1/Ppp3cc/Atp6v1d/Ap3m2/Prkaca/Atp6v1e1/Cacnb4/Slc32a1/Napb/Atp6v1g2/Camk2a/Picalm/Tbc1d24/Ppp3cb/Scamp5/Ap2m1/Rab3a/Mff/Syn2/Slc17a7/Tprg1l/Atp6ap2/Ctbp1/Syt1/Atp6v1f/Fbxl20/Napa/Rab27b/Syp/Syt2/Dnajc5	41	synapse	IT_DOWN
GO:0033866	nucleoside bisphosphate biosynthetic process	18/1227	40/28891	8.34663e-15	5.36689e-13	3.858e-13	Gcdh/Pdhb/Acat1/Dld/Acot7/Coasy/Pdk1/Pdk3/Acsl6/Pdha1/Vdac1/Pdhx/Mlycd/Acsl1/Dcakd/Dlat/Mmut/Pdk2	18	metabolism	IT_DOWN
GO:0034030	ribonucleoside bisphosphate biosynthetic process	18/1227	40/28891	8.34663e-15	5.36689e-13	3.858e-13	Gcdh/Pdhb/Acat1/Dld/Acot7/Coasy/Pdk1/Pdk3/Acsl6/Pdha1/Vdac1/Pdhx/Mlycd/Acsl1/Dcakd/Dlat/Mmut/Pdk2	18	metabolism	IT_DOWN
GO:0034033	purine nucleoside bisphosphate biosynthetic process	18/1227	40/28891	8.34663e-15	5.36689e-13	3.858e-13	Gcdh/Pdhb/Acat1/Dld/Acot7/Coasy/Pdk1/Pdk3/Acsl6/Pdha1/Vdac1/Pdhx/Mlycd/Acsl1/Dcakd/Dlat/Mmut/Pdk2	18	metabolism	IT_DOWN
GO:0006090	pyruvate metabolic process	31/1227	137/28891	1.41975e-14	9.02865e-13	6.49027e-13	Eno1/Pgk2/Eno2/Pgk1/Ldha/Pdhb/Pgam1/Ldhb/Pkm/Ppp2ca/Prkaa1/Gapdh/Dld/Prkaca/Pck2/Aldoa/Eif6/Pdk1/Aldoc/Pdk3/Pdha1/Vdac1/Tpi1/Adpgk/Me1/Pdhx/Me3/Slc16a3/Slc16a1/Dlat/Pdk2	31	metabolism	IT_DOWN
GO:0006839	mitochondrial transport	33/1227	158/28891	2.37932e-14	1.49664e-12	1.07587e-12	Cnp/Sh3glb1/Bcs1l/Hspd1/Timm50/Prkaa1/Slc25a4/Gdap1/Slc25a5/Mtch1/Timm44/Samm50/Gsk3b/Maip1/Camk2a/Vdac2/Mtx2/Acaa2/Mff/Pmpca/Pmpcb/Hspa1l/Aifm1/Timm22/Spg7/Tomm40/Slc25a10/Ndufa13/Timm29/Timm23/Timm17b/Mfn2/Tmem14c	33	transport	IT_DOWN
GO:0030258	lipid modification	38/1227	208/28891	2.52897e-14	1.56298e-12	1.12355e-12	Acat2/Hadhb/Gcdh/Acaa1a/Ilvbl/Cpt2/Acat1/Acadl/Acads/Mboat7/Prkaa1/Hadh/Inpp5a/Acox1/Sacm1l/Dgke/Acad10/Decr1/Etfdh/Echs1/Ivd/Abcd3/Acadvl/Etfa/Etfb/Plpp6/Adh5/Acaa2/Eci1/Auh/Hadha/Ehhadh/Appl2/Acadm/Pip4p1/Por/Mlycd/Hsd17b4	38	Other	IT_DOWN
GO:0033120	positive regulation of RNA splicing	20/1227	54/28891	2.53879e-14	1.56298e-12	1.12355e-12	Rbmx/Rbmxl1/Hnrnpk/Dazap1/Wdr77/Hspa8/Habp4/U2af2/Srsf5/Snrnp70/Prpf19/Eif4a3/Srsf1/Prmt5/Celf4/Prdx6/Khdrbs3/Rbm3/Hnrnpll/Cirbp	20	RNA	IT_DOWN
GO:0035384	thioester biosynthetic process	15/1227	28/28891	5.39996e-14	3.25516e-12	2.33998e-12	Gcdh/Pdhb/Acat1/Dld/Pdk1/Pdk3/Acsl6/Pdha1/Vdac1/Pdhx/Mlycd/Acsl1/Dlat/Mmut/Pdk2	15	metabolism	IT_DOWN
GO:0071616	acyl-CoA biosynthetic process	15/1227	28/28891	5.39996e-14	3.25516e-12	2.33998e-12	Gcdh/Pdhb/Acat1/Dld/Pdk1/Pdk3/Acsl6/Pdha1/Vdac1/Pdhx/Mlycd/Acsl1/Dlat/Mmut/Pdk2	15	metabolism	IT_DOWN
GO:1904951	positive regulation of establishment of protein localization	51/1227	362/28891	5.82033e-14	3.4724e-12	2.49614e-12	Glul/Mapk1/Ptbp1/Cct2/Gnaq/Sh3glb1/Cct5/Gna11/Cdk5/Arrb1/Cct7/Abat/Cct6a/Cct4/Dkc1/Glud1/Tardbp/Anp32b/Prkaa1/Cct8/Eif3e/Tcp1/Cct3/Coro2b/Prkaca/Pck2/Mcu/Prkar1a/Ywhae/Src/Rack1/Actr3/Gsk3b/Oxct1/Gnas/Ran/Ppp3cb/Mff/Hspa1l/Rufy3/Emd/Arpc2/Cdc42/Tm9sf4/B3gat3/Stom/Rac1/Tsg101/Hras/Acsl3/Prnp	51	Other	IT_DOWN
GO:0061077	chaperone-mediated protein folding	21/1227	66/28891	1.87773e-13	1.10882e-11	7.97076e-12	Hspa1b/Hspa1a/Cct2/Cct5/Hspa8/Cct7/Cct6a/Cct4/Cct8/Tcp1/Cct3/Hspa5/Fkbp4/Hspa1l/Hspa9/Hspa13/Pdcl3/Sgta/Ero1a/Pdia4/Dnajc5	21	Other	IT_DOWN
GO:0006099	tricarboxylic acid cycle	16/1227	35/28891	1.92759e-13	1.12676e-11	8.09977e-12	Suclg2/Cs/Pdhb/Mdh1/Mdh2/Idh3a/Idh2/Sucla2/Sdha/Idh3g/Suclg1/Idh1/Pdha1/Dlst/Sdhb/Dlat	16	Other	IT_DOWN
GO:0006418	tRNA aminoacylation for protein translation	17/1227	41/28891	2.46216e-13	1.42485e-11	1.02426e-11	Wars2/Pars2/Aarsd1/Wars1/Sars1/Farsa/Lrrc47/Sars2/Rars2/Rars1/Dars1/Farsb/Yars1/Yars2/Hars2/Kars1/Tars2	17	RNA	IT_DOWN
GO:0009583	detection of light stimulus	19/1227	54/28891	3.3387e-13	1.91298e-11	1.37515e-11	Grk1/Gnat1/Rom1/Gnat2/Gnb1/Arrb1/Prph2/Cacnb4/Asic2/Guca1a/Rdh11/Fech/Rho/Rgs9bp/Reep6/Cds2/Tulp1/Slc24a4/Opn1mw	19	vision	IT_DOWN
GO:1901605	alpha-amino acid metabolic process	35/1227	194/28891	3.88558e-13	2.2045e-11	1.58471e-11	Glul/Got1/Ahcy/Kyat3/Ilvbl/Prodh/Acat1/Mccc2/Aldh5a1/Glud1/Aldh6a1/Oat/Shmt2/Got2/Acadsb/Mpst/Blmh/Ass1/Phgdh/Bckdk/Slc25a12/Amt/Hibch/Ivd/Qdpr/Psat1/Ddah2/Gmps/Aldh4a1/Park7/Gls/Comt/Icmt/Psph/Mmut	35	metabolism	IT_DOWN
GO:0072524	pyridine-containing compound metabolic process	24/1227	92/28891	4.82187e-13	2.70914e-11	1.94747e-11	Nampt/Ldha/Mdh1/Ldhb/Mdh2/Pgd/G6pdx/Idh3a/Tkt/Idh2/Pdxk/Idh3g/Prps1/Sarm1/Gpd2/Idh1/Prps2/Pdxp/Nmnat3/Naxe/Me1/Dlst/Nadk2/Gpd1l	24	metabolism	IT_DOWN
GO:0046364	monosaccharide biosynthetic process	26/1227	109/28891	5.06734e-13	2.81968e-11	2.02694e-11	Eno1/Pgk2/Got1/Eno2/Akr1b1/Pgk1/Pgam1/Mdh1/Mdh2/Slc25a13/Pgd/G6pdx/Gapdh/Prkaca/Pck2/Gpd2/Aldoc/Pgp/Akr1a1/Slc25a11/Tpi1/Ptpn2/G6pc3/Acadm/Slc25a10/Pdk2	26	metabolism	IT_DOWN
GO:0045017	glycerolipid biosynthetic process	37/1227	219/28891	6.73092e-13	3.7097e-11	2.66673e-11	Lpcat2/Lpgat1/Sh3glb1/Lpcat1/Hdhd5/Becn1/Pisd/Pgs1/Pigk/Mboat7/Ptdss2/Capn2/Dgke/Plscr3/Impa1/Pck2/Pip4k2a/Pip4k2b/Gk/Pip4k2c/Ptpmt1/Gpaa1/Acsl6/Dpm1/Cept1/Bpnt1/Tamm41/Agpat1/Pigs/Slc27a1/Cds1/Cds2/Acsl1/Pigt/Acsl3/Bpnt2/Rab38	37	metabolism	IT_DOWN
GO:0046474	glycerophospholipid biosynthetic process	32/1227	168/28891	8.49104e-13	4.63562e-11	3.33233e-11	Lpcat2/Sh3glb1/Lpcat1/Hdhd5/Becn1/Pisd/Pgs1/Pigk/Mboat7/Ptdss2/Capn2/Dgke/Plscr3/Impa1/Pip4k2a/Pip4k2b/Pip4k2c/Ptpmt1/Gpaa1/Dpm1/Cept1/Bpnt1/Tamm41/Agpat1/Pigs/Slc27a1/Cds1/Cds2/Pigt/Acsl3/Bpnt2/Rab38	32	metabolism	IT_DOWN
GO:0043039	tRNA aminoacylation	17/1227	44/28891	9.87943e-13	5.3432e-11	3.84097e-11	Wars2/Pars2/Aarsd1/Wars1/Sars1/Farsa/Lrrc47/Sars2/Rars2/Rars1/Dars1/Farsb/Yars1/Yars2/Hars2/Kars1/Tars2	17	RNA	IT_DOWN
GO:0019646	aerobic electron transport chain	20/1227	64/28891	1.03349e-12	5.5378e-11	3.98086e-11	Uqcrc1/Ndufa10/Ndufs2/Afg1l/Uqcrc2/Ndufv1/Ndufs3/Sdha/Cyc1/Dld/Ndufb9/Park7/Ndufs8/Ndufs7/Sdhb/Ndufc2/Ndufs1/Ndufa8/Cox4i1/Uqcrq	20	transport	IT_DOWN
GO:0006605	protein targeting	44/1227	303/28891	1.08403e-12	5.75531e-11	4.13722e-11	Hspa8/Becn1/Cdk5/Hspd1/Timm50/Prkaa1/Gdap1/Gdi1/Mtch1/Timm44/Ywhae/Samm50/Actr3/Sqstm1/Yif1b/Hspa5/Nucb1/Vps4a/Mff/Sec61a1/Pex5l/Pmpca/Pmpcb/Get3/Hspa1l/Aifm1/Timm22/Srprb/Spcs2/Srp68/Arpc2/Rabgef1/Tomm40/Stom/Sgta/Rab8b/Hras/Ndufa13/Rpl11/Timm29/Timm23/Prnp/Timm17b/Mfn2	44	Other	IT_DOWN
GO:0016188	synaptic vesicle maturation	14/1227	28/28891	1.32613e-12	6.97666e-11	5.01519e-11	Atp6v1b2/Atp6v1h/Atp6v1c1/Atp6v1a/Atp6v0d1/Stxbp1/Atp6v1d/Atp6v1e1/Atp6v1g2/Picalm/Rab3a/Slc17a7/Atp6ap2/Atp6v1f	14	synapse	IT_DOWN
GO:0042775	mitochondrial ATP synthesis coupled electron transport	22/1227	80/28891	1.4029e-12	7.31405e-11	5.25773e-11	Uqcrc1/Ndufa10/Ndufs2/Afg1l/Uqcrc2/Ndufv1/Ndufs3/Sdha/Cyc1/Dld/Ndufb9/Park7/Ndufs8/Ndufs7/Sdhb/Ndufa12/Ndufc2/Ndufs1/Ndufa8/Ndufv3/Cox4i1/Uqcrq	22	transport	IT_DOWN
GO:0043038	amino acid activation	17/1227	45/28891	1.5251e-12	7.88012e-11	5.66465e-11	Wars2/Pars2/Aarsd1/Wars1/Sars1/Farsa/Lrrc47/Sars2/Rars2/Rars1/Dars1/Farsb/Yars1/Yars2/Hars2/Kars1/Tars2	17	Other	IT_DOWN
GO:0046496	nicotinamide nucleotide metabolic process	22/1227	81/28891	1.84936e-12	9.47102e-11	6.80827e-11	Nampt/Ldha/Mdh1/Ldhb/Mdh2/Pgd/G6pdx/Idh3a/Tkt/Idh2/Idh3g/Prps1/Sarm1/Gpd2/Idh1/Prps2/Nmnat3/Naxe/Me1/Dlst/Nadk2/Gpd1l	22	metabolism	IT_DOWN
GO:0006403	RNA localization	32/1227	173/28891	1.95016e-12	9.89965e-11	7.11639e-11	Thoc3/Ssb/Nup85/Alkbh5/Ddx39b/Hnrnpa2b1/Cct2/Hnrnpa3/Fbl/Hnrnpa1/Cct4/Dkc1/Nop58/Fyttd1/Tcp1/Eif4a3/Srsf1/Khdrbs1/Hnrnpab/Poldip3/Stau1/Ran/Flot1/Sarnp/Alyref/Srsf7/Ddx39a/Pabpn1/Chtop/G3bp2/Tst/Ybx1	32	RNA	IT_DOWN
GO:1990542	mitochondrial transmembrane transport	19/1227	59/28891	2.07519e-12	1.04427e-10	7.50677e-11	Slc25a32/Sfxn5/Slc25a13/Timm50/Slc25a40/Slc25a23/Slc25a33/Mcu/Timm44/Sfxn1/Slc25a12/Slc25a22/Maip1/Vdac1/Tomm40/Slc1a3/Tst/Timm23/Timm17b	19	transport	IT_DOWN
GO:0046394	carboxylic acid biosynthetic process	45/1227	321/28891	2.0987e-12	1.047e-10	7.52635e-11	Lpgat1/Glul/Got1/Akr1b1/Ldha/Ldhb/Pkm/Ilvbl/Abat/Acadl/Aldh1a1/Lta4h/Acsf3/Prkaa1/Mgll/Shmt2/Got2/Rdh10/Hacd3/Ass1/Phgdh/Acot7/Sco1/Ptges2/Eif6/Slc25a12/Erlin2/Abcd3/Acadvl/Tecr/Psat1/Akr1a1/Gstp1/Park7/Mecr/Gls/Fads1/Anxa1/Cbr4/Mlycd/Psph/Slc1a3/Hsd17b8/Acsl3/Pnpla8	45	metabolism	IT_DOWN
GO:0009081	branched-chain amino acid metabolic process	13/1227	24/28891	2.21696e-12	1.09654e-10	7.88252e-11	Ilvbl/Acat1/Acad8/Mccc2/Aldh6a1/Bckdha/Acadsb/Dld/Bckdk/Hibch/Ivd/Dbt/Auh	13	metabolism	IT_DOWN
GO:0042773	ATP synthesis coupled electron transport	22/1227	82/28891	2.42687e-12	1.1902e-10	8.55575e-11	Uqcrc1/Ndufa10/Ndufs2/Afg1l/Uqcrc2/Ndufv1/Ndufs3/Sdha/Cyc1/Dld/Ndufb9/Park7/Ndufs8/Ndufs7/Sdhb/Ndufa12/Ndufc2/Ndufs1/Ndufa8/Ndufv3/Cox4i1/Uqcrq	22	transport	IT_DOWN
GO:0016053	organic acid biosynthetic process	45/1227	324/28891	2.91075e-12	1.40417e-10	1.00939e-10	Lpgat1/Glul/Got1/Akr1b1/Ldha/Ldhb/Pkm/Ilvbl/Abat/Acadl/Aldh1a1/Lta4h/Acsf3/Prkaa1/Mgll/Shmt2/Got2/Rdh10/Hacd3/Ass1/Phgdh/Acot7/Sco1/Ptges2/Eif6/Slc25a12/Erlin2/Abcd3/Acadvl/Tecr/Psat1/Akr1a1/Gstp1/Park7/Mecr/Gls/Fads1/Anxa1/Cbr4/Mlycd/Psph/Slc1a3/Hsd17b8/Acsl3/Pnpla8	45	metabolism	IT_DOWN
GO:0070585	protein localization to mitochondrion	25/1227	108/28891	2.91171e-12	1.40417e-10	1.00939e-10	Sh3glb1/Bcs1l/Hspd1/Timm50/Prkaa1/Gdap1/Mtch1/Timm44/Samm50/Sarm1/Maip1/Fkbp8/Rala/Mff/Pmpca/Pmpcb/Hspa1l/Aifm1/Timm22/Tomm40/Ndufa13/Timm29/Timm23/Timm17b/Mfn2	25	Other	IT_DOWN
GO:0009083	branched-chain amino acid catabolic process	12/1227	20/28891	3.00119e-12	1.43536e-10	1.03181e-10	Acat1/Acad8/Mccc2/Aldh6a1/Bckdha/Acadsb/Dld/Bckdk/Hibch/Ivd/Dbt/Auh	12	Other	IT_DOWN
GO:0019362	pyridine nucleotide metabolic process	22/1227	83/28891	3.17073e-12	1.50402e-10	1.08117e-10	Nampt/Ldha/Mdh1/Ldhb/Mdh2/Pgd/G6pdx/Idh3a/Tkt/Idh2/Idh3g/Prps1/Sarm1/Gpd2/Idh1/Prps2/Nmnat3/Naxe/Me1/Dlst/Nadk2/Gpd1l	22	metabolism	IT_DOWN
GO:1904851	positive regulation of establishment of protein localization to telomere	9/1227	10/28891	4.20439e-12	1.97811e-10	1.42197e-10	Cct2/Cct5/Cct7/Cct6a/Cct4/Dkc1/Cct8/Tcp1/Cct3	9	Other	IT_DOWN
GO:0033539	fatty acid beta-oxidation using acyl-CoA dehydrogenase	10/1227	13/28891	4.68832e-12	2.17051e-10	1.56027e-10	Gcdh/Acadl/Acads/Acad10/Etfdh/Ivd/Acadvl/Etfa/Etfb/Acadm	10	Other	IT_DOWN
GO:1904816	positive regulation of protein localization to chromosome, telomeric region	10/1227	13/28891	4.68832e-12	2.17051e-10	1.56027e-10	Cct2/Cct5/Cct7/Cct6a/Cct4/Dkc1/Cct8/Tcp1/Cct3/Gnl3l	10	Other	IT_DOWN
GO:0043434	response to peptide hormone	50/1227	396/28891	6.76743e-12	3.10818e-10	2.23433e-10	Csk/Meak7/Nono/Hnrnpk/Mapk1/Adrm1/Pkm/Ncoa5/Srsf5/Gnai2/Prkaa1/Map2k1/Cyc1/Prkaca/Slc25a33/Pck2/Prkar1a/Mapk3/Crk/Sco1/Src/Pip4k2a/Ahcyl1/Gsk3b/Pip4k2b/Eif6/Gnas/Pip4k2c/Ppp3ca/Rab8a/Camk2a/Rps6/Slc27a4/Slc2a1/Ptpn2/Hadha/Appl2/Slc27a1/Rab10/Grb2/Anxa1/Ctsd/Ache/Ptpn11/Rac1/Hras/Cfl1/Slc24a4/Pdk2/Mfn2	50	Other	IT_DOWN
GO:1990778	protein localization to cell periphery	50/1227	400/28891	9.81973e-12	4.47455e-10	3.21654e-10	Csk/Ttc8/Csnk2a1/Cdk5/Stxbp1/Gnai1/Prph2/Ehd3/Map2k1/Camk2d/Sacm1l/Bbs1/Sco1/Rack1/Actr3/Gsk3b/Rab12/Rab3c/Camk2b/Sqstm1/Camk2g/Rab8a/Snx27/Camk2a/Picalm/Flot1/Arl3/Phaf1/Mapk10/Flot2/Ap2m1/Rab3a/Vps4a/Atp1b1/Nsf/Rab10/Lztfl1/Arl6ip5/Atp1b3/Rac1/Rab8b/Hras/Acsl3/Gorasp2/Rap2a/Rab38/Arl6/Prnp/Palm/Pgrmc1	50	Other	IT_DOWN
GO:0051205	protein insertion into membrane	19/1227	64/28891	1.05806e-11	4.78359e-10	3.43869e-10	Sh3glb1/Bcs1l/Ccdc47/Mtch1/Samm50/Ncln/Maip1/Sec61a1/Emc7/Get3/Timm22/Emc2/Tomm40/Sgta/Emc4/Tmco1/Emc10/Ndufa13/Timm29	19	Other	IT_DOWN
GO:0019319	hexose biosynthetic process	23/1227	98/28891	1.58676e-11	7.11829e-10	5.117e-10	Eno1/Pgk2/Got1/Eno2/Akr1b1/Pgk1/Pgam1/Mdh1/Mdh2/Slc25a13/Gapdh/Prkaca/Pck2/Gpd2/Aldoc/Pgp/Slc25a11/Tpi1/Ptpn2/G6pc3/Acadm/Slc25a10/Pdk2	23	metabolism	IT_DOWN
GO:0097401	synaptic vesicle lumen acidification	11/1227	18/28891	1.87669e-11	8.35416e-10	6.00541e-10	Atp6v1b2/Atp6v1h/Atp6v1c1/Atp6v1a/Atp6v0d1/Atp6v1d/Atp6v1e1/Atp6v1g2/Slc17a7/Atp6ap2/Atp6v1f	11	synapse	IT_DOWN
GO:1902600	proton transmembrane transport	25/1227	117/28891	1.91861e-11	8.47557e-10	6.09269e-10	Atp6v1b2/Atp5f1a/Atp6v1h/Atp6v1c1/Atp5f1b/Atp6v1a/Atp6v0d1/Phb2/Atp5f1c/Slc25a4/Atp6v1d/Atp6v1e1/Sco1/Atp6v1g2/Park7/Atp5pb/Atp1b1/Slc17a7/Ndufs7/Atp6ap2/Atp6v1f/Atp5po/Atp5pd/Ndufa4/Atp5f1e	25	transport	IT_DOWN
GO:0072655	establishment of protein localization to mitochondrion	23/1227	99/28891	1.98465e-11	8.7009e-10	6.25467e-10	Sh3glb1/Bcs1l/Hspd1/Timm50/Prkaa1/Gdap1/Mtch1/Timm44/Samm50/Maip1/Rala/Mff/Pmpca/Pmpcb/Hspa1l/Aifm1/Timm22/Tomm40/Ndufa13/Timm29/Timm23/Timm17b/Mfn2	23	Other	IT_DOWN
GO:0070203	regulation of establishment of protein localization to telomere	9/1227	11/28891	2.22468e-11	9.67987e-10	6.9584e-10	Cct2/Cct5/Cct7/Cct6a/Cct4/Dkc1/Cct8/Tcp1/Cct3	9	Other	IT_DOWN
GO:1901652	response to peptide	54/1227	464/28891	2.37756e-11	1.02679e-09	7.38108e-10	Csk/Meak7/Nono/Hnrnpk/Mapk1/Adrm1/Pkm/Ncoa5/Snx6/Cdk5/Vim/Srsf5/Gnai2/Prkaa1/Map2k1/Cyc1/Prkaca/Slc25a33/Pck2/Prkar1a/Mapk3/Crk/Sco1/Src/Pip4k2a/Ahcyl1/Gsk3b/Pip4k2b/Eif6/Gnas/Pip4k2c/Ppp3ca/Rab8a/Camk2a/Rps6/Slc27a4/Slc2a1/Ptpn2/Hadha/Appl2/Slc27a1/Rab10/Grb2/Anxa1/Ctsd/Ache/Ptpn11/Rac1/Hras/Cfl1/Slc24a4/Prnp/Pdk2/Mfn2	54	Other	IT_DOWN
GO:0007601	visual perception	29/1227	158/28891	2.56379e-11	1.09901e-09	7.90028e-10	Grk1/Gnat1/Rgs9/Pdc/Rom1/Gnat2/Cnga1/Arrb1/Arr3/Prph2/Rlbp1/Unc119/Rdh10/Bbs1/Nob1/Cacnb4/Glrb/Guca1a/Rdh12/Rdh11/Rho/Rgs9bp/Cnga3/Reep6/Pdcl/Ppt1/Tulp1/Opn1mw/Opa3	29	vision	IT_DOWN
GO:0050821	protein stabilization	33/1227	202/28891	2.99483e-11	1.27434e-09	9.16065e-10	Cct2/Gnaq/Cct5/Prkra/Cct7/Stxbp1/Cct6a/Nop53/Phb2/Cct4/Rpl5/Hspd1/Cdc37/Phb1/Cct8/Tcp1/Cct3/Calr/Gapdh/Ncln/Rab21/Flot1/Park7/Flot2/Atp1b1/Rps7/Dnaja3/Atp1b3/Pdcl3/Ppib/Rpl11/Stx12/Atp1b2	33	Other	IT_DOWN
GO:0006979	response to oxidative stress	48/1227	389/28891	4.02777e-11	1.70137e-09	1.22303e-09	Oxsr1/Meak7/Stk24/Mapk1/Akr1b1/Ndufs2/Prkra/G6pdx/Aldh1a1/Aldh3a2/Ripk3/Htra2/Prkaa1/Map2k1/Mapk3/Crk/Src/Etfdh/Rack1/Endog/Gsr/Idh1/Sqstm1/Camk2g/Prdx6/Cat/Eif2s1/Tbc1d24/Gstp1/Park7/Rps3/Ndufs8/Sod2/Aifm1/Gpx1/Prdx4/Arl6ip5/Anxa1/Ndufa12/Prdx2/Hmox2/Ero1a/Psmb5/Cfl1/Prnp/Pnpla8/Ndufb4/Pdk2	48	degeneration	IT_DOWN
GO:1904814	regulation of protein localization to chromosome, telomeric region	10/1227	15/28891	4.55319e-11	1.90937e-09	1.37256e-09	Cct2/Cct5/Cct7/Cct6a/Cct4/Dkc1/Cct8/Tcp1/Cct3/Gnl3l	10	Other	IT_DOWN
GO:0006094	gluconeogenesis	22/1227	94/28891	4.63463e-11	1.92954e-09	1.38706e-09	Eno1/Pgk2/Got1/Eno2/Pgk1/Pgam1/Mdh1/Mdh2/Slc25a13/Gapdh/Prkaca/Pck2/Gpd2/Aldoc/Pgp/Slc25a11/Tpi1/Ptpn2/G6pc3/Acadm/Slc25a10/Pdk2	22	Other	IT_DOWN
GO:0050953	sensory perception of light stimulus	29/1227	162/28891	4.83252e-11	1.99756e-09	1.43595e-09	Grk1/Gnat1/Rgs9/Pdc/Rom1/Gnat2/Cnga1/Arrb1/Arr3/Prph2/Rlbp1/Unc119/Rdh10/Bbs1/Nob1/Cacnb4/Glrb/Guca1a/Rdh12/Rdh11/Rho/Rgs9bp/Cnga3/Reep6/Pdcl/Ppt1/Tulp1/Opn1mw/Opa3	29	vision	IT_DOWN
GO:0006066	alcohol metabolic process	45/1227	354/28891	6.0794e-11	2.49514e-09	1.79364e-09	Got1/Akr1b1/Alg2/Dhcr7/Acadl/G6pdx/Aldh1a1/Aldh3a2/Idh3a/Idh2/Sec14l2/Gdpd1/Prkaa1/Cyb5r3/Rdh10/Idh3g/Impa1/Pck2/Alg10b/Gk/Idh1/Rdh14/Erlin2/Qdpr/Pgp/Acadvl/Dpm1/Akr1a1/Rdh12/Cat/Park7/Adh5/Rdh11/Fech/Gnb3/Tpi1/Pon1/Fdps/Gde1/Pip4p1/Por/Cbr4/Dhrs7/Lss/Asah1	45	metabolism	IT_DOWN
GO:0031647	regulation of protein stability	42/1227	316/28891	6.42017e-11	2.61644e-09	1.88084e-09	Cct2/Gnaq/Cct5/Hspa8/Prkra/Cct7/Stxbp1/Ddost/Cct6a/Nop53/Phb2/Cct4/Rpl5/Tardbp/Hspd1/Cdc37/Phb1/Cct8/Tcp1/Cct3/Calr/Gapdh/Src/Septin8/Ncln/Rab21/Flot1/Park7/Flot2/Atp1b1/Rps7/Dnaja3/Atp1b3/Pdcl3/Gnl3l/Ppib/Ctsa/Rpl11/Lss/Prnp/Stx12/Atp1b2	42	Other	IT_DOWN
GO:0046166	glyceraldehyde-3-phosphate biosynthetic process	9/1227	12/28891	8.56123e-11	3.44054e-09	2.47324e-09	Eno1/Pgk1/Pgam1/Mdh1/Mdh2/Tkt/Gapdh/Tpi1/Slc25a10	9	metabolism	IT_DOWN
GO:0070202	regulation of establishment of protein localization to chromosome	9/1227	12/28891	8.56123e-11	3.44054e-09	2.47324e-09	Cct2/Cct5/Cct7/Cct6a/Cct4/Dkc1/Cct8/Tcp1/Cct3	9	Other	IT_DOWN
GO:0006085	acetyl-CoA biosynthetic process	11/1227	20/28891	9.15633e-11	3.65432e-09	2.62692e-09	Pdhb/Acat1/Dld/Pdk1/Pdk3/Pdha1/Vdac1/Pdhx/Mlycd/Dlat/Pdk2	11	metabolism	IT_DOWN
GO:1901653	cellular response to peptide	44/1227	346/28891	9.78727e-11	3.87938e-09	2.7887e-09	Csk/Nono/Hnrnpk/Mapk1/Adrm1/Pkm/Ncoa5/Snx6/Cdk5/Vim/Gnai2/Prkaa1/Map2k1/Prkaca/Slc25a33/Pck2/Prkar1a/Mapk3/Crk/Sco1/Src/Pip4k2a/Ahcyl1/Gsk3b/Pip4k2b/Gnas/Pip4k2c/Ppp3ca/Rab8a/Camk2a/Slc27a4/Ptpn2/Appl2/Slc27a1/Rab10/Grb2/Ctsd/Ptpn11/Rac1/Hras/Cfl1/Prnp/Pdk2/Mfn2	44	Other	IT_DOWN
GO:0071375	cellular response to peptide hormone stimulus	40/1227	296/28891	1.09661e-10	4.31706e-09	3.10333e-09	Csk/Nono/Hnrnpk/Mapk1/Adrm1/Pkm/Ncoa5/Gnai2/Prkaa1/Map2k1/Prkaca/Slc25a33/Pck2/Prkar1a/Mapk3/Crk/Sco1/Src/Pip4k2a/Ahcyl1/Gsk3b/Pip4k2b/Gnas/Pip4k2c/Ppp3ca/Rab8a/Camk2a/Slc27a4/Ptpn2/Appl2/Slc27a1/Rab10/Grb2/Ctsd/Ptpn11/Rac1/Hras/Cfl1/Pdk2/Mfn2	40	Other	IT_DOWN
GO:0031346	positive regulation of cell projection organization	52/1227	463/28891	2.04324e-10	7.98933e-09	5.74315e-09	Stk24/Hnrnpk/Ptbp1/Ddx56/Sh3glb1/Tubb2b/Septin7/Elavl4/Rpl4/Bbs4/Map2k1/Mark4/Ist1/Gdi1/Fam98a/Src/Dpysl3/Actr3/Gsk3b/Pqbp1/Rab21/Coro1c/Twf1/Acsl6/Camk2b/Picalm/Actr2/Hspa5/Tbc1d24/Nefl/Arsb/Rala/Fscn1/Coro1b/Rufy3/Septin9/Pafah1b1/Ache/Arpc2/Cdc42/Wasl/Rac1/Rab8b/Hras/Cfl1/Retreg3/Tmem106b/Ube2v2/Negr1/Palm/Mfn2/Atp1b2	52	Other	IT_DOWN
GO:0072659	protein localization to plasma membrane	41/1227	315/28891	2.07481e-10	8.05836e-09	5.79277e-09	Csk/Ttc8/Csnk2a1/Cdk5/Stxbp1/Prph2/Ehd3/Camk2d/Bbs1/Sco1/Rack1/Actr3/Rab12/Rab3c/Camk2b/Sqstm1/Camk2g/Rab8a/Snx27/Camk2a/Picalm/Flot1/Phaf1/Flot2/Ap2m1/Rab3a/Vps4a/Atp1b1/Nsf/Rab10/Arl6ip5/Atp1b3/Rac1/Rab8b/Acsl3/Gorasp2/Rap2a/Arl6/Prnp/Palm/Pgrmc1	41	Other	IT_DOWN
GO:0019674	NAD metabolic process	14/1227	38/28891	2.14532e-10	8.27664e-09	5.94968e-09	Nampt/Ldha/Mdh1/Ldhb/Mdh2/Idh3a/Idh3g/Sarm1/Gpd2/Nmnat3/Me1/Dlst/Nadk2/Gpd1l	14	metabolism	IT_DOWN
GO:0007006	mitochondrial membrane organization	23/1227	111/28891	2.3407e-10	8.97063e-09	6.44856e-09	Cnp/Sh3glb1/Bcs1l/Timm50/Slc25a4/Chchd3/Slc25a5/Mtch1/Samm50/Dnajc11/Gsk3b/Apool/Maip1/Camk2a/Vdac2/Acaa2/Timm22/Spg7/Tomm40/Ndufa13/Timm29/Mtfp1/Mfn2	23	Other	IT_DOWN
GO:0006086	acetyl-CoA biosynthetic process from pyruvate	9/1227	13/28891	2.67691e-10	1.01916e-08	7.32628e-09	Pdhb/Dld/Pdk1/Pdk3/Pdha1/Vdac1/Pdhx/Dlat/Pdk2	9	metabolism	IT_DOWN
GO:0019439	aromatic compound catabolic process	52/1227	467/28891	2.78523e-10	1.05347e-08	7.57292e-09	Trnt1/Ssb/Alkbh5/Ddx5/Ptbp1/Etf1/Ahcy/Cnp/Acaa1a/Pon2/Hnrnpc/Acat1/Elavl4/Elavl1/Vim/Dcps/Smg9/Dkc1/Hnrnpa0/Tardbp/Eif3e/Eif4a3/Srsf1/Pcbp4/Rnps1/Cnot2/Acot7/Fus/Pabpc1/Sarm1/Endog/Hnrnpab/Exog/Qdpr/Pdxp/Grsf1/Maoa/Cnot9/Hprt1/Blvra/Cnot7/Pon1/Blvrb/Aifm1/Comt/Lsm4/Celf1/Mlycd/Hmox2/Cirbp/Ybx1/Pde12	52	Other	IT_DOWN
GO:0051168	nuclear export	29/1227	175/28891	3.29025e-10	1.23641e-08	8.88796e-09	Thoc3/Ssb/Nup85/Alkbh5/Ddx39b/Hnrnpa2b1/Cdk5/Anp32b/Fyttd1/Calr/Prkaca/Eif4a3/Khdrbs1/Ywhae/Ahcyl1/Gsk3b/Eif6/Poldip3/Ran/Sarnp/Alyref/Abce1/Park7/Ddx39a/Pabpn1/Chtop/Emd/Ptpn11/Hspa9	29	Other	IT_DOWN
GO:0006413	translational initiation	24/1227	123/28891	3.54549e-10	1.32372e-08	9.51563e-09	Bzw1/Habp4/Eif4a2/Eif3d/Eif2a/Eif2s3x/Eif3e/Eif4a1/Khdrbs1/Eif4h/Eif6/Eif3m/Bzw2/Abce1/Eif2s1/Eif3i/Eif3l/Fech/Rpl13a/Ddx3x/Eif3h/Eif3g/Eif4b/Eif3k	24	Other	IT_DOWN
GO:0110095	cellular detoxification of aldehyde	8/1227	10/28891	4.31672e-10	1.60134e-08	1.15113e-08	Esd/Aldh2/Aldh1a1/Akr1a1/Rdh12/Park7/Adh5/Rdh11	8	Other	IT_DOWN
GO:1901606	alpha-amino acid catabolic process	19/1227	78/28891	4.62746e-10	1.70568e-08	1.22613e-08	Got1/Ahcy/Prodh/Acat1/Mccc2/Glud1/Aldh6a1/Oat/Shmt2/Got2/Acadsb/Blmh/Bckdk/Amt/Hibch/Ivd/Qdpr/Aldh4a1/Gls	19	Other	IT_DOWN
GO:0015931	nucleobase-containing compound transport	31/1227	202/28891	5.87479e-10	2.15174e-08	1.54678e-08	Thoc3/Ssb/Nup85/Alkbh5/Ddx39b/Slc25a32/Hnrnpa2b1/Hnrnpa3/Hnrnpa1/Slc25a51/Slc25a4/Fyttd1/Slc25a23/Eif4a3/Srsf1/Slc25a33/Slc25a5/Khdrbs1/Poldip3/Ran/Flot1/Sarnp/Alyref/Srsf7/Ddx39a/Pabpn1/Chtop/Slc25a25/G3bp2/Tst/Ybx1	31	transport	IT_DOWN
GO:0016051	carbohydrate biosynthetic process	32/1227	216/28891	7.76999e-10	2.82798e-08	2.0329e-08	Ugp2/Eno1/Pgk2/Ppp1cb/Got1/Eno2/Akr1b1/Pgk1/Pgam1/Mdh1/Gbe1/Mdh2/Slc25a13/Pgd/G6pdx/Pgm1/Ppp1ca/Gapdh/Prkaca/Pck2/B4galt1/Gpd2/Aldoc/Pgp/Akr1a1/Slc25a11/Tpi1/Ptpn2/G6pc3/Acadm/Slc25a10/Pdk2	32	metabolism	IT_DOWN
GO:0061640	cytoskeleton-dependent cytokinesis	22/1227	108/28891	8.0879e-10	2.92529e-08	2.10285e-08	Septin4/Septin7/Septin6/Septin3/Bbs4/Septin5/Rhoc/Unc119/Ist1/Septin11/Septin2/Actr3/Rhoa/Septin8/Poldip2/Arl3/Actr2/Vps4a/Chmp6/Septin9/Rab35/Cfl1	22	Other	IT_DOWN
GO:0006120	mitochondrial electron transport, NADH to ubiquinone	12/1227	29/28891	8.66457e-10	3.09518e-08	2.22498e-08	Ndufa10/Ndufs2/Ndufv1/Ndufs3/Dld/Ndufb9/Park7/Ndufs8/Ndufs7/Ndufc2/Ndufs1/Ndufa8	12	transport	IT_DOWN
GO:0033119	negative regulation of RNA splicing	12/1227	29/28891	8.66457e-10	3.09518e-08	2.22498e-08	Ptbp2/Hnrnpk/Ptbp1/Hnrnpa2b1/U2af2/Pcbp4/Rnps1/Celf4/Srsf7/Sap18/Rps13/Rps26	12	RNA	IT_DOWN
GO:0006626	protein targeting to mitochondrion	19/1227	81/28891	9.24906e-10	3.26368e-08	2.3461e-08	Hspd1/Timm50/Prkaa1/Gdap1/Mtch1/Timm44/Samm50/Mff/Pmpca/Pmpcb/Hspa1l/Aifm1/Timm22/Tomm40/Ndufa13/Timm29/Timm23/Timm17b/Mfn2	19	Other	IT_DOWN
GO:0140056	organelle localization by membrane tethering	19/1227	81/28891	9.24906e-10	3.26368e-08	2.3461e-08	Gnao1/Septin5/Stxbp1/Vmp1/Vapa/Stx16/Ahcyl1/Rab12/Rab3c/Rab8a/Camk2a/Vapb/Rab3a/Tprg1l/Syt1/Stxbp2/Stx6/Rab8b/Stx12	19	Other	IT_DOWN
GO:0016236	macroautophagy	36/1227	268/28891	1.0966e-09	3.84608e-08	2.76476e-08	Ubxn6/Sh3glb1/Becn1/Nsfl1c/Pafah1b2/Phb2/Vmp1/Tom1/Cdc37/Htra2/Slc25a4/Calr/Slc25a5/Mapk3/Scfd1/Pip4k2a/Rab1b/Gnai3/Pip4k2b/Pip4k2c/Vps33a/Rab12/Sqstm1/Poldip2/Snx4/Vdac1/Vps4a/Chmp6/Ctsd/Arl8b/Rab33b/Efnb1/Retreg3/Sec22b/Stx12/Mfn2	36	Other	IT_DOWN
GO:0048193	Golgi vesicle transport	37/1227	281/28891	1.13493e-09	3.95652e-08	2.84416e-08	Csk/Ergic2/P4hb/Ehd3/Vapa/Bbs1/Scfd1/Rab1b/Rack1/Arcn1/Preb/Rab12/Rab8a/Erp29/Arl3/Yif1b/Phaf1/Vapb/Lman1/Nsf/Rab14/Rab10/Cope/Lman2/Stx6/Yipf5/Rab6a/Cog2/Rab8b/Pdcd6/Acsl3/Rab33b/Trappc4/Tmed9/Sec22b/Ccdc22/Arf4	37	transport	IT_DOWN
GO:0006084	acetyl-CoA metabolic process	13/1227	36/28891	1.27461e-09	4.41687e-08	3.17508e-08	Cs/Pdhb/Acat1/Dld/Pdk1/Pdk3/Pdha1/Vdac1/Acaa2/Pdhx/Mlycd/Dlat/Pdk2	13	metabolism	IT_DOWN
GO:0042254	ribosome biogenesis	40/1227	322/28891	1.38415e-09	4.75363e-08	3.41716e-08	Ddx47/Surf6/Glul/Brix1/Ddx56/Rsl1d1/Fbl/Nop53/Dkc1/Eif2a/Rpl5/Wdr18/Nop56/Nop58/Nob1/Pa2g4/Rpl6/Eif6/Rpl7a/Ran/Rps8/Rpl7/Abce1/Rps6/Serbp1/Rpl14/Rps7/Rpl10/Ddx3x/Rpl10a/Rpsa/Rplp0/Rps9/Gnl3l/Rpl27/Rpl11/Rpl35a/Rps13/Rps23/Rpl26	40	Other	IT_DOWN
GO:0007602	phototransduction	12/1227	30/28891	1.38822e-09	4.75363e-08	3.41716e-08	Grk1/Gnat1/Gnat2/Gnb1/Arrb1/Asic2/Guca1a/Rdh11/Rho/Cds2/Slc24a4/Opn1mw	12	vision	IT_DOWN
GO:0044270	cellular nitrogen compound catabolic process	49/1227	446/28891	1.42981e-09	4.86724e-08	3.49883e-08	Trnt1/Ssb/Alkbh5/Ddx5/Ptbp1/Etf1/Ahcy/Cnp/Hnrnpc/Acat1/Elavl4/Elavl1/Acadl/Vim/Dcps/Smg9/Dkc1/Hnrnpa0/Tardbp/Aldh6a1/Eif3e/Eif4a3/Srsf1/Pcbp4/Rnps1/Cnot2/Acot7/Fus/Pabpc1/Sarm1/Endog/Hnrnpab/Exog/Pdxp/Grsf1/Cnot9/Hprt1/Blvra/Cnot7/Blvrb/Aifm1/Lsm4/Por/Celf1/Mlycd/Hmox2/Cirbp/Ybx1/Pde12	49	Other	IT_DOWN
GO:1901361	organic cyclic compound catabolic process	52/1227	491/28891	1.6375e-09	5.54165e-08	3.98363e-08	Trnt1/Ssb/Alkbh5/Ddx5/Ptbp1/Etf1/Ahcy/Cnp/Acaa1a/Hnrnpc/Acat1/Elavl4/Elavl1/Vim/Dcps/Smg9/Dkc1/Hnrnpa0/Tardbp/Aldh6a1/Eif3e/Eif4a3/Srsf1/Pcbp4/Rnps1/Cnot2/Acot7/Fus/Pabpc1/Sarm1/Endog/Hnrnpab/Exog/Qdpr/Pdxp/Grsf1/Hsd17b11/Maoa/Cnot9/Hprt1/Blvra/Cnot7/Blvrb/Aifm1/Comt/Lsm4/Celf1/Mlycd/Hmox2/Cirbp/Ybx1/Pde12	52	Other	IT_DOWN
GO:0048026	positive regulation of mRNA splicing, via spliceosome	13/1227	37/28891	1.88865e-09	6.35442e-08	4.56789e-08	Rbmx/Rbmxl1/Dazap1/Wdr77/Hspa8/Snrnp70/Prpf19/Eif4a3/Prmt5/Celf4/Prdx6/Rbm3/Cirbp	13	RNA	IT_DOWN
GO:0006887	exocytosis	45/1227	395/28891	2.15139e-09	7.1825e-08	5.16316e-08	Cops5/Gnao1/Septin4/Scrn1/Cdk5/Septin5/Stxbp1/Gnai2/Sacm1l/Prkaca/Septin2/Cacnb4/Rab21/Rab12/Rab3c/Scamp1/Napb/Rab8a/Camk2a/Snx4/Ppp3cb/Scamp5/Rala/Rab3a/Vps4a/Pex5l/Syn2/Nsf/Tprg1l/Syt1/Rab10/Stxbp2/Anxa1/Fbxl20/Napa/Rabgef1/Syt15/Rab8b/Tsg101/Arl8b/Rab27b/Rab33b/Rab11b/Syp/Syt2	45	Other	IT_DOWN
GO:0032868	response to insulin	35/1227	262/28891	2.15959e-09	7.1825e-08	5.16316e-08	Meak7/Hnrnpk/Mapk1/Pkm/Ncoa5/Srsf5/Gnai2/Prkaa1/Map2k1/Slc25a33/Pck2/Mapk3/Sco1/Src/Pip4k2a/Gsk3b/Pip4k2b/Eif6/Pip4k2c/Rab8a/Rps6/Slc27a4/Slc2a1/Ptpn2/Hadha/Appl2/Slc27a1/Rab10/Grb2/Ctsd/Ache/Ptpn11/Hras/Pdk2/Mfn2	35	Other	IT_DOWN
GO:0097193	intrinsic apoptotic signaling pathway	40/1227	327/28891	2.17492e-09	7.19215e-08	5.17009e-08	Eno1/Nono/Stk24/Hnrnpk/Ddx5/Sh3glb1/P4hb/Septin4/Prodh/Becn1/Prkra/Aldh2/Ripk3/Ndufs3/Htra2/Map2k1/Tpt1/Src/Rack1/Gsk3b/Pdk1/Ptpmt1/Erp29/Vdac2/Park7/Ptpn2/Rps7/Rps3/Sod2/Aifm1/Gpx1/Arl6ip5/Ddx3x/Armc10/Ero1a/Hras/Ndufa13/Rpl11/Pdk2/Rpl26	40	degeneration	IT_DOWN
GO:0009636	response to toxic substance	24/1227	136/28891	2.97694e-09	9.78839e-08	7.03641e-08	Mapk1/Cnp/Pon2/Esd/Lancl1/Aldh2/Aldh1a1/Blmh/Ass1/Mapk3/Mtarc2/Gsr/Akr1a1/Rdh12/Prdx6/Cat/Park7/Adh5/Rdh11/Pon1/Sod2/Gpx1/Slc30a1/Prdx2	24	Other	IT_DOWN
GO:1990748	cellular detoxification	15/1227	53/28891	3.31592e-09	1.07702e-07	7.7422e-08	Esd/Lancl1/Aldh2/Aldh1a1/Mtarc2/Gsr/Akr1a1/Rdh12/Prdx6/Cat/Park7/Adh5/Rdh11/Sod2/Prdx2	15	Other	IT_DOWN
GO:0006913	nucleocytoplasmic transport	42/1227	359/28891	3.34194e-09	1.07702e-07	7.7422e-08	Thoc3/Kpna2/Ssb/Nup85/Alkbh5/Mapk1/Ddx5/Ddx39b/Hnrnpa2b1/Kpna3/Elavl1/Cdk5/Phb2/Tardbp/Anp32b/Fyttd1/Calr/Prkaca/Eif4a3/Khdrbs1/Ywhae/Ahcyl1/Gsk3b/Eif6/Poldip3/Anp32a/Ran/Ppp3ca/Sqstm1/Sarnp/Alyref/Abce1/Park7/Ddx39a/Pabpn1/Chtop/Appl2/Emd/Ptpn11/Hspa9/Rab18/Cfl1	42	transport	IT_DOWN
GO:0051169	nuclear transport	42/1227	359/28891	3.34194e-09	1.07702e-07	7.7422e-08	Thoc3/Kpna2/Ssb/Nup85/Alkbh5/Mapk1/Ddx5/Ddx39b/Hnrnpa2b1/Kpna3/Elavl1/Cdk5/Phb2/Tardbp/Anp32b/Fyttd1/Calr/Prkaca/Eif4a3/Khdrbs1/Ywhae/Ahcyl1/Gsk3b/Eif6/Poldip3/Anp32a/Ran/Ppp3ca/Sqstm1/Sarnp/Alyref/Abce1/Park7/Ddx39a/Pabpn1/Chtop/Appl2/Emd/Ptpn11/Hspa9/Rab18/Cfl1	42	transport	IT_DOWN
GO:0022406	membrane docking	19/1227	87/28891	3.34999e-09	1.07702e-07	7.7422e-08	Gnao1/Septin5/Stxbp1/Vmp1/Vapa/Stx16/Ahcyl1/Rab12/Rab3c/Rab8a/Camk2a/Vapb/Rab3a/Tprg1l/Syt1/Stxbp2/Stx6/Rab8b/Stx12	19	Other	IT_DOWN
GO:1902115	regulation of organelle assembly	32/1227	229/28891	3.42443e-09	1.09487e-07	7.87051e-08	Hspa1b/Hspa1a/Sh3glb1/Septin7/Becn1/Bbs4/Drg1/Prkaa1/Mark4/Gdi2/Cnot2/Src/Scfd1/Pip4k2a/Rab1b/Rhoa/Gsk3b/Pqbp1/Pip4k2b/Pip4k2c/Snx4/Fscn1/Chmp6/G3bp1/Septin9/Arpc2/G3bp2/Tsg101/Efnb1/Sec22b/Mfn2/Arf4	32	Other	IT_DOWN
GO:0051222	positive regulation of protein transport	41/1227	346/28891	3.52553e-09	1.121e-07	8.05835e-08	Glul/Mapk1/Ptbp1/Gnaq/Sh3glb1/Gna11/Cdk5/Arrb1/Abat/Glud1/Tardbp/Anp32b/Prkaa1/Eif3e/Prkaca/Pck2/Mcu/Prkar1a/Ywhae/Src/Rack1/Actr3/Gsk3b/Oxct1/Gnas/Ran/Ppp3cb/Mff/Hspa1l/Rufy3/Emd/Arpc2/Cdc42/Tm9sf4/B3gat3/Stom/Rac1/Tsg101/Hras/Acsl3/Prnp	41	transport	IT_DOWN
GO:0019682	glyceraldehyde-3-phosphate metabolic process	9/1227	16/28891	3.81449e-09	1.19321e-07	8.57745e-08	Eno1/Pgk1/Pgam1/Mdh1/Mdh2/Tkt/Gapdh/Tpi1/Slc25a10	9	metabolism	IT_DOWN
GO:0032048	cardiolipin metabolic process	9/1227	16/28891	3.81449e-09	1.19321e-07	8.57745e-08	Pgs1/Phb2/Lclat1/Plscr3/Ptpmt1/Tamm41/Hadha/Slc27a1/Pnpla8	9	metabolism	IT_DOWN
GO:0110096	cellular response to aldehyde	9/1227	16/28891	3.81449e-09	1.19321e-07	8.57745e-08	Akr1b1/Esd/Aldh2/Aldh1a1/Akr1a1/Rdh12/Park7/Adh5/Rdh11	9	Other	IT_DOWN
GO:2001242	regulation of intrinsic apoptotic signaling pathway	29/1227	194/28891	3.88156e-09	1.20767e-07	8.68134e-08	Eno1/Nono/Hnrnpk/Sh3glb1/P4hb/Septin4/Prodh/Becn1/Prkra/Ripk3/Ndufs3/Map2k1/Tpt1/Src/Rack1/Ptpmt1/Erp29/Vdac2/Park7/Ptpn2/Rps7/Rps3/Sod2/Gpx1/Ddx3x/Armc10/Ndufa13/Rpl11/Rpl26	29	degeneration	IT_DOWN
GO:0048284	organelle fusion	27/1227	171/28891	3.95666e-09	1.22445e-07	8.80198e-08	Stxbp1/Tom1/Stoml2/Chchd3/Gdap1/Stx16/Pip4k2a/Gnai3/Pip4k2b/Septin8/Rab12/Rab8a/Rab3a/Vps4a/Mff/Chmp6/Syt1/Anxa1/Stx6/Yipf5/Rab8b/Arl8b/Miga2/Sec22b/Syt2/Stx12/Mfn2	27	Other	IT_DOWN
GO:1902117	positive regulation of organelle assembly	19/1227	88/28891	4.10362e-09	1.26317e-07	9.08034e-08	Sh3glb1/Septin7/Becn1/Bbs4/Mark4/Cnot2/Src/Pip4k2a/Rhoa/Gsk3b/Pqbp1/Pip4k2b/Pip4k2c/Snx4/Fscn1/G3bp1/Septin9/Arpc2/G3bp2	19	Other	IT_DOWN
GO:0009584	detection of visible light	12/1227	33/28891	5.05934e-09	1.54912e-07	1.11359e-07	Grk1/Gnat1/Rom1/Gnat2/Gnb1/Prph2/Cacnb4/Rdh11/Rho/Rgs9bp/Reep6/Tulp1	12	vision	IT_DOWN
GO:0098761	cellular response to interleukin-7	9/1227	17/28891	7.79895e-09	2.3754e-07	1.70756e-07	Eno1/Hnrnph1/P4hb/Atp5f1b/Hspd1/Pdia3/Atic/Stip1/Ybx1	9	Other	IT_DOWN
GO:0046184	aldehyde biosynthetic process	11/1227	28/28891	8.55318e-09	2.59148e-07	1.86289e-07	Eno1/Pgk1/Pgam1/Mdh1/Mdh2/Tkt/Pdxk/Gapdh/Aldoa/Tpi1/Slc25a10	11	metabolism	IT_DOWN
GO:0051259	protein complex oligomerization	34/1227	264/28891	9.37745e-09	2.82642e-07	2.03178e-07	Rom1/Pkm/Mpp2/Elavl1/Prmt1/Atl1/Nudt21/Farsa/Prph2/Stoml2/Shmt2/Ehd3/Aldh9a1/Yme1l1/Cpsf7/Mcu/Fus/Cryz/Farsb/Kctd16/Hprt1/Kctd12/Me1/Appl2/Gls/Sod2/Syt1/Cbr4/Kcnv2/Kctd8/G3bp2/Hsd17b8/Sgta/Prnp	34	Other	IT_DOWN
GO:0098876	vesicle-mediated transport to the plasma membrane	25/1227	155/28891	9.48975e-09	2.84545e-07	2.04546e-07	Csk/Ehd3/Sacm1l/Bbs1/Stx16/Vps26c/Rack1/Rab12/Rab8a/Snx27/Arl3/Arhgap1/Phaf1/Snx4/Mapk10/Nsf/Rab14/Rab10/Rab35/Stx6/Rab8b/Acsl3/Rab11b/Ccdc22/Stx12	25	transport	IT_DOWN
GO:0140694	non-membrane-bounded organelle assembly	44/1227	402/28891	1.09654e-08	3.27098e-07	2.35135e-07	Hspa1b/Tubb5/Surf6/Hspa1a/Brix1/Ddx6/Pisd/Nop53/Eif2a/Rpl5/Drg1/Prkaa1/Cnot2/Prkar1a/Src/Rhoa/Rpl6/Pqbp1/Eif6/Lsm14a/Poldip2/Eif2s1/Rps6/Wdr1/Fscn1/Cnot7/Tmod2/Rpl10/Chmp6/Rps3/G3bp1/Nebl/Lsm4/Ddx3x/Cds1/Arpc2/Rpsa/Rplp0/G3bp2/Cds2/Cirbp/Rpl11/Rps23/Mfn2	44	Other	IT_DOWN
GO:0050657	nucleic acid transport	24/1227	145/28891	1.10836e-08	3.27249e-07	2.35244e-07	Thoc3/Ssb/Nup85/Alkbh5/Ddx39b/Hnrnpa2b1/Hnrnpa3/Hnrnpa1/Fyttd1/Eif4a3/Srsf1/Khdrbs1/Poldip3/Ran/Flot1/Sarnp/Alyref/Srsf7/Ddx39a/Pabpn1/Chtop/G3bp2/Tst/Ybx1	24	transport	IT_DOWN
GO:0050658	RNA transport	24/1227	145/28891	1.10836e-08	3.27249e-07	2.35244e-07	Thoc3/Ssb/Nup85/Alkbh5/Ddx39b/Hnrnpa2b1/Hnrnpa3/Hnrnpa1/Fyttd1/Eif4a3/Srsf1/Khdrbs1/Poldip3/Ran/Flot1/Sarnp/Alyref/Srsf7/Ddx39a/Pabpn1/Chtop/G3bp2/Tst/Ybx1	24	RNA	IT_DOWN
GO:0034976	response to endoplasmic reticulum stress	34/1227	266/28891	1.13662e-08	3.33889e-07	2.40017e-07	Cops5/Ubxn6/P4hb/Fbxo2/Pdia6/Eif2a/Ccdc47/Faf2/Usp14/Calr/Pdia3/Gsk3b/Psmc6/Erlin2/Erp44/Flot1/Erp29/Eif2s1/Hspa5/Vapb/Park7/Scamp5/Ptpn2/Tmx1/Aifm1/Ddx3x/Ubxn4/Sgta/Ero1a/Tmco1/Pdia4/Gorasp2/Cdk5rap3/Amfr	34	degeneration	IT_DOWN
GO:0046700	heterocycle catabolic process	47/1227	446/28891	1.15994e-08	3.3902e-07	2.43706e-07	Trnt1/Ssb/Alkbh5/Ddx5/Ptbp1/Etf1/Ahcy/Cnp/Hnrnpc/Acat1/Elavl4/Elavl1/Vim/Dcps/Smg9/Dkc1/Hnrnpa0/Tardbp/Aldh6a1/Eif3e/Eif4a3/Srsf1/Pcbp4/Rnps1/Cnot2/Acot7/Fus/Pabpc1/Sarm1/Endog/Hnrnpab/Exog/Pdxp/Grsf1/Cnot9/Hprt1/Blvra/Cnot7/Blvrb/Aifm1/Lsm4/Celf1/Mlycd/Hmox2/Cirbp/Ybx1/Pde12	47	Other	IT_DOWN
GO:0046488	phosphatidylinositol metabolic process	24/1227	146/28891	1.27364e-08	3.70381e-07	2.66249e-07	Lpgat1/Becn1/Pigk/Mboat7/Lclat1/Inpp5a/Sacm1l/Dgke/Impa1/Pip4k2a/Pitpnc1/Pip4k2b/Pip4k2c/Ptpmt1/Gpaa1/Dpm1/Bpnt1/Agpat5/Pigs/Slc27a1/Pip4p1/Cds1/Pigt/Bpnt2	24	metabolism	IT_DOWN
GO:0032210	regulation of telomere maintenance via telomerase	14/1227	50/28891	1.29064e-08	3.73446e-07	2.68452e-07	Mapk1/Cct2/Cct5/Hnrnpc/Cct7/Cct6a/Cct4/Dkc1/Cct8/Tcp1/Cct3/Mapk3/Src/Gnl3l	14	Other	IT_DOWN
GO:0070199	establishment of protein localization to chromosome	11/1227	29/28891	1.32506e-08	3.81499e-07	2.74242e-07	Cct2/Cct5/Cct7/Cct6a/Cct4/Dkc1/Cct8/Tcp1/Cct3/Wbp2/Ruvbl2	11	Other	IT_DOWN
GO:0098760	response to interleukin-7	9/1227	18/28891	1.50077e-08	4.29947e-07	3.09069e-07	Eno1/Hnrnph1/P4hb/Atp5f1b/Hspd1/Pdia3/Atic/Stip1/Ybx1	9	Other	IT_DOWN
GO:0000380	alternative mRNA splicing, via spliceosome	17/1227	76/28891	1.52022e-08	4.33376e-07	3.11533e-07	Rbmx/Ddx5/Celf2/Ptbp1/Hnrnpl/Hnrnpa1/Puf60/Srsf1/Rnps1/Khdrbs1/Pqbp1/Celf4/Rbm17/Khdrbs3/Sap18/Celf1/Mbnl2	17	RNA	IT_DOWN
GO:0050685	positive regulation of mRNA processing	13/1227	43/28891	1.52891e-08	4.33715e-07	3.11777e-07	Rbmx/Rbmxl1/Dazap1/Wdr77/Hspa8/Snrnp70/Prpf19/Eif4a3/Prmt5/Celf4/Prdx6/Rbm3/Cirbp	13	RNA	IT_DOWN
GO:1904356	regulation of telomere maintenance via telomere lengthening	15/1227	59/28891	1.66585e-08	4.70258e-07	3.38046e-07	Mapk1/Hnrnpa2b1/Cct2/Cct5/Hnrnpc/Cct7/Cct6a/Cct4/Dkc1/Cct8/Tcp1/Cct3/Mapk3/Src/Gnl3l	15	Other	IT_DOWN
GO:0051236	establishment of RNA localization	24/1227	148/28891	1.67515e-08	4.70586e-07	3.38282e-07	Thoc3/Ssb/Nup85/Alkbh5/Ddx39b/Hnrnpa2b1/Hnrnpa3/Hnrnpa1/Fyttd1/Eif4a3/Srsf1/Khdrbs1/Poldip3/Ran/Flot1/Sarnp/Alyref/Srsf7/Ddx39a/Pabpn1/Chtop/G3bp2/Tst/Ybx1	24	RNA	IT_DOWN
GO:0007029	endoplasmic reticulum organization	19/1227	96/28891	1.87331e-08	5.23711e-07	3.76471e-07	Atl1/Ccdc47/Vapa/Reep2/Ncln/Vapb/Lman1/Sec61a1/Emc7/Get3/Emc2/Rab10/Lnpk/Sgta/Emc4/Tmco1/Emc10/Rab18/Retreg3	19	Other	IT_DOWN
GO:0097237	cellular response to toxic substance	15/1227	60/28891	2.13429e-08	5.93806e-07	4.26859e-07	Esd/Lancl1/Aldh2/Aldh1a1/Mtarc2/Gsr/Akr1a1/Rdh12/Prdx6/Cat/Park7/Adh5/Rdh11/Sod2/Prdx2	15	Other	IT_DOWN
GO:1903312	negative regulation of mRNA metabolic process	19/1227	97/28891	2.23765e-08	6.19583e-07	4.45389e-07	Hnrnpk/Ptbp1/Hnrnpa2b1/Hnrnpc/Elavl4/Elavl1/U2af2/Hnrnpa0/Tardbp/Srsf1/Pcbp4/Rnps1/Fus/Hnrnpab/Celf4/Srsf7/Sap18/Cirbp/Ybx1	19	RNA	IT_DOWN
GO:1904358	positive regulation of telomere maintenance via telomere lengthening	12/1227	37/28891	2.25624e-08	6.21755e-07	4.4695e-07	Mapk1/Hnrnpa2b1/Cct2/Cct5/Cct7/Cct6a/Cct4/Dkc1/Cct8/Tcp1/Cct3/Mapk3	12	Other	IT_DOWN
GO:0070200	establishment of protein localization to telomere	9/1227	19/28891	2.7436e-08	7.52474e-07	5.40918e-07	Cct2/Cct5/Cct7/Cct6a/Cct4/Dkc1/Cct8/Tcp1/Cct3	9	Other	IT_DOWN
GO:0000245	spliceosomal complex assembly	13/1227	45/28891	2.81939e-08	7.69613e-07	5.53239e-07	Rbmx/Ptbp2/Ddx39b/Celf2/Sf3a3/Luc7l/Puf60/Prpf19/Usp39/Srsf1/Celf4/Luc7l2/Celf1	13	Other	IT_DOWN
GO:0030100	regulation of endocytosis	39/1227	344/28891	2.86413e-08	7.78156e-07	5.59379e-07	Csk/Hnrnpk/Arfgap1/Arrb1/Ppp3cc/Calr/Unc119/Src/Rack1/Rab5b/Rab21/Ppp3ca/Napb/Smap1/Lrpap1/Picalm/Flot1/Ppp3cb/Scamp5/Atad1/Rab5c/Ap2m1/Rala/Mff/Nsf/Appl2/Slc17a7/Usp46/Lman2/Pacsin2/Cdc42/Rabgef1/Epn2/Ppt1/Wasl/Rab4a/Rab4b/Tulp1/Tsg101	39	Other	IT_DOWN
GO:0045727	positive regulation of translation	23/1227	141/28891	2.95517e-08	7.99138e-07	5.74462e-07	Ssb/Mrps27/Mapk1/Ddx39b/Ptbp1/Pkm/Habp4/Elavl1/Prmt1/Vim/Eif3d/Rpl5/Eif3e/Eif4a3/Khdrbs1/Mapk3/Eif6/Poldip3/Rbm3/Ddx3x/Cirbp/Ybx1/Rpl26	23	Other	IT_DOWN
GO:0000910	cytokinesis	27/1227	188/28891	3.14614e-08	8.46823e-07	6.08741e-07	Sh3glb1/Septin4/Septin7/Becn1/Septin6/Septin3/Bbs4/Septin5/Rhoc/Unc119/Ist1/Septin11/Septin2/Actr3/Rhoa/Septin8/Pdxp/Poldip2/Arl3/Actr2/Vps4a/Chmp6/Septin9/Rab35/Cdc42/Anxa11/Cfl1	27	Other	IT_DOWN
GO:0042886	amide transport	45/1227	432/28891	3.34658e-08	8.94284e-07	6.42859e-07	Glul/Slc25a32/Gnat2/Ptbp1/Gnaq/Gnao1/Dpysl2/Gna11/Gnaz/Slc25a13/Arrb1/Abat/Stxbp1/Glud1/Tardbp/Hadh/Prkaca/Vapa/Pck2/Mcu/Prkar1a/Septin2/Oxct1/Slc25a12/Gnas/Ppp3ca/Slc25a22/Ptpmt1/Park7/Ppp3cb/Aimp1/Rab3a/Pex5l/Slc17a7/Cpe/Slc27a1/Arl6ip5/Anxa1/Slc38a3/Ptpn11/Slc1a3/Slc16a1/Rac1/Rab8b/Rab11b	45	transport	IT_DOWN
GO:0032386	regulation of intracellular transport	39/1227	346/28891	3.35337e-08	8.94284e-07	6.42859e-07	Mapk1/Sh3glb1/Cdk5/Tardbp/Anp32b/Prkaa1/Eif3e/Map2k1/Prkaca/Gdi1/Reep2/Khdrbs1/Mapk3/Ywhae/Src/Scfd1/Actr3/Gsk3b/Septin8/Rab21/Ran/Arhgap1/Park7/Nucb1/Mff/Hspa1l/Reep6/Rufy3/Emd/Arpc2/Cdc42/Tm9sf4/Ptpn11/Yipf5/B3gat3/Stom/Hras/Rab11b/Prnp	39	transport	IT_DOWN
GO:0017157	regulation of exocytosis	30/1227	226/28891	3.45217e-08	9.1641e-07	6.58763e-07	Septin4/Cdk5/Septin5/Stxbp1/Gnai2/Septin2/Cacnb4/Rab21/Rab12/Rab3c/Rab8a/Snx4/Scamp5/Rala/Rab3a/Vps4a/Nsf/Tprg1l/Syt1/Stxbp2/Anxa1/Fbxl20/Rabgef1/Syt15/Rab8b/Tsg101/Rab27b/Rab33b/Syp/Syt2	30	Other	IT_DOWN
GO:0098754	detoxification	16/1227	71/28891	3.58994e-08	9.4863e-07	6.81925e-07	Esd/Lancl1/Aldh2/Aldh1a1/Mtarc2/Gsr/Akr1a1/Rdh12/Prdx6/Cat/Park7/Adh5/Rdh11/Sod2/Slc30a1/Prdx2	16	Other	IT_DOWN
GO:0006105	succinate metabolic process	6/1227	7/28891	3.91265e-08	1.0292e-06	7.39846e-07	Suclg2/Aldh5a1/Sucla2/Sdha/Suclg1/Sdhb	6	metabolism	IT_DOWN
GO:0140238	presynaptic endocytosis	17/1227	81/28891	4.18045e-08	1.09467e-06	7.86908e-07	Cdk5/Ppp3cc/Ap3m2/Napb/Picalm/Tbc1d24/Ppp3cb/Scamp5/Ap2m1/Mff/Slc17a7/Ctbp1/Syt1/Necap1/Rab27b/Syp/Syt2	17	synapse	IT_DOWN
GO:0016052	carbohydrate catabolic process	25/1227	167/28891	4.39077e-08	1.14023e-06	8.19659e-07	Eno1/Pgk2/Ppp1cb/Eno2/Pgk1/Ldha/Pgam1/Pkm/Pgd/Aldh1a1/Ppp2ca/Pgm1/Prkaa1/Ppp1ca/Gapdh/Prkaca/Aldoa/Eif6/Slc25a12/Aldoc/Arsb/Tpi1/Adpgk/Hexa/Naga	25	Other	IT_DOWN
GO:0070198	protein localization to chromosome, telomeric region	11/1227	32/28891	4.39385e-08	1.14023e-06	8.19659e-07	Cct2/Cct5/Cct7/Cct6a/Cct4/Dkc1/Cct8/Tcp1/Cct3/Tpp1/Gnl3l	11	Other	IT_DOWN
GO:2001233	regulation of apoptotic signaling pathway	45/1227	437/28891	4.70711e-08	1.21607e-06	8.74178e-07	Eno1/Nono/Hnrnpk/Sh3glb1/P4hb/Septin4/Prodh/Becn1/Prkra/Ripk3/Gnai2/Ndufs3/Htra2/Itm2c/Slc25a4/Ppp1ca/Map2k1/Pdia3/Slc25a5/Tpt1/Src/Rack1/Gnai3/Gsk3b/Ptpmt1/Camk2b/Erp29/Vdac2/Ppp2r1a/Gstp1/Park7/Acaa2/Ptpn2/Rps7/Rps3/Faim/Sod2/Gpx1/Ddx3x/Armc10/Prdx2/Ndufa13/Rpl11/Mfn2/Rpl26	45	degeneration	IT_DOWN
GO:0048278	vesicle docking	15/1227	64/28891	5.45692e-08	1.40352e-06	1.00892e-06	Gnao1/Septin5/Stxbp1/Stx16/Rab12/Rab3c/Rab8a/Camk2a/Rab3a/Tprg1l/Syt1/Stxbp2/Stx6/Rab8b/Stx12	15	Other	IT_DOWN
GO:0032212	positive regulation of telomere maintenance via telomerase	11/1227	33/28891	6.3378e-08	1.62287e-06	1.1666e-06	Mapk1/Cct2/Cct5/Cct7/Cct6a/Cct4/Dkc1/Cct8/Tcp1/Cct3/Mapk3	11	Other	IT_DOWN
GO:0007033	vacuole organization	29/1227	221/28891	7.49434e-08	1.91056e-06	1.37341e-06	Sh3glb1/Becn1/Nsfl1c/Vmp1/Tom1/Scfd1/Pip4k2a/Rab1b/Pip4k2b/Pip4k2c/Vps33a/Snx4/Ppp3cb/Vps4a/Chmp6/Spns1/Atp6ap2/Rab14/Ctsd/Hexa/Ppt1/Tpp1/Arl8b/Rab33b/Efnb1/Tmem106b/Sec22b/Stx12/Mfn2	29	Other	IT_DOWN
GO:0006906	vesicle fusion	21/1227	126/28891	7.97501e-08	2.02418e-06	1.45509e-06	Stxbp1/Tom1/Stx16/Pip4k2a/Gnai3/Pip4k2b/Septin8/Rab12/Rab8a/Rab3a/Vps4a/Chmp6/Syt1/Anxa1/Stx6/Yipf5/Rab8b/Arl8b/Sec22b/Syt2/Stx12	21	Other	IT_DOWN
GO:0007339	binding of sperm to zona pellucida	13/1227	49/28891	8.65706e-08	2.1877e-06	1.57264e-06	Hspa1b/Cct2/Cct5/Cct7/Cct6a/Cct4/Cct8/Tcp1/Cct3/Aldoa/B4galt1/Vdac2/Hspa1l	13	Other	IT_DOWN
GO:0022411	cellular component disassembly	46/1227	462/28891	9.12925e-08	2.297e-06	1.6512e-06	Etf1/Septin7/Hspa8/Becn1/Cdk5/Phb2/Vmp1/Zmpste24/Capza1/Tom1/Cdc37/Htra2/Prkaa1/Slc25a4/Capzb/Slc25a5/Endog/Rhoa/Gsk3b/Capza2/C1ql1/Exog/Vps33a/Pdxp/Napb/Twf1/Sqstm1/Flot1/Abce1/Vdac1/Fkbp8/Vps4a/Wdr1/Fscn1/Tmod2/Chmp6/Nsf/Aifm1/Shfl/Napa/Pafah1b1/Arpc2/Cfl1/Retreg3/Cdk5rap3/Mfn2	46	Other	IT_DOWN
GO:0090316	positive regulation of intracellular protein transport	23/1227	150/28891	9.60603e-08	2.4065e-06	1.72992e-06	Mapk1/Sh3glb1/Cdk5/Tardbp/Anp32b/Prkaa1/Eif3e/Prkaca/Ywhae/Actr3/Gsk3b/Ran/Mff/Hspa1l/Rufy3/Emd/Arpc2/Cdc42/Tm9sf4/B3gat3/Stom/Hras/Prnp	23	transport	IT_DOWN
GO:0042273	ribosomal large subunit biogenesis	16/1227	76/28891	9.94396e-08	2.48042e-06	1.78306e-06	Surf6/Brix1/Rsl1d1/Nop53/Rpl5/Rpl6/Eif6/Rpl7a/Rpl7/Rpl14/Rpl10/Rpl10a/Rplp0/Rpl11/Rpl35a/Rpl26	16	Other	IT_DOWN
GO:0008652	amino acid biosynthetic process	15/1227	67/28891	1.0496e-07	2.60689e-06	1.87397e-06	Glul/Got1/Ilvbl/Abat/Aldh1a1/Shmt2/Got2/Ass1/Phgdh/Slc25a12/Psat1/Park7/Gls/Psph/Slc1a3	15	metabolism	IT_DOWN
GO:0090174	organelle membrane fusion	21/1227	128/28891	1.05434e-07	2.60748e-06	1.87439e-06	Stxbp1/Tom1/Stx16/Pip4k2a/Gnai3/Pip4k2b/Septin8/Rab12/Rab8a/Rab3a/Vps4a/Chmp6/Syt1/Anxa1/Stx6/Yipf5/Rab8b/Arl8b/Sec22b/Syt2/Stx12	21	Other	IT_DOWN
GO:0045048	protein insertion into ER membrane	10/1227	28/28891	1.1996e-07	2.94157e-06	2.11455e-06	Ccdc47/Ncln/Sec61a1/Emc7/Get3/Emc2/Sgta/Emc4/Tmco1/Emc10	10	Other	IT_DOWN
GO:0051291	protein heterooligomerization	10/1227	28/28891	1.1996e-07	2.94157e-06	2.11455e-06	Rom1/Nudt21/Farsa/Prph2/Cpsf7/Farsb/Syt1/Cbr4/Hsd17b8/Sgta	10	Other	IT_DOWN
GO:0006575	cellular modified amino acid metabolic process	21/1227	129/28891	1.20952e-07	2.95338e-06	2.12305e-06	Ckb/Ahcy/Cpt2/Chdh/Acadl/Serinc1/Ckmt1/Ptdss2/Pcyox1/Shmt2/Aldh9a1/Ass1/Abhd16a/Atic/Park7/Abhd12/Acadm/Slc27a1/Icmt/Slco4a1/Cpq	21	metabolism	IT_DOWN
GO:0043254	regulation of protein-containing complex assembly	44/1227	437/28891	1.26055e-07	3.06504e-06	2.20332e-06	Tubb4a/Sh3glb1/Hspa8/Wars1/Bbs4/Stxbp1/Nop53/Rhoc/Capza1/Ppp2ca/Drg1/Mark4/Capzb/Src/Rack1/Hax1/Actr3/Rhoa/Gsk3b/Capza2/Psmc6/Septin8/Ncln/Preb/Napb/Twf1/Vdac2/Park7/Fkbp4/Rab3a/Fscn1/Tmod2/Rps3/Rpl13a/Grb2/Ddx3x/Napa/Arpc2/Cdc42/Ptpn11/Jam3/Rac1/Gnl3l/Cfl1	44	Other	IT_DOWN
GO:0072330	monocarboxylic acid biosynthetic process	29/1227	227/28891	1.34608e-07	3.25932e-06	2.34297e-06	Lpgat1/Ldha/Ldhb/Pkm/Acadl/Aldh1a1/Acsf3/Prkaa1/Mgll/Rdh10/Hacd3/Acot7/Sco1/Ptges2/Eif6/Erlin2/Abcd3/Acadvl/Tecr/Gstp1/Park7/Mecr/Fads1/Anxa1/Cbr4/Mlycd/Hsd17b8/Acsl3/Pnpla8	29	metabolism	IT_DOWN
GO:0044272	sulfur compound biosynthetic process	20/1227	119/28891	1.40119e-07	3.37862e-06	2.42873e-06	Gcdh/Pdhb/Acat1/Dld/Mpst/Pdk1/Pdk3/Acsl6/Pdha1/Gstp1/Vdac1/Tm9sf2/Pdhx/Mlycd/B3gat3/Acsl1/Extl3/Dlat/Mmut/Pdk2	20	metabolism	IT_DOWN
GO:0048488	synaptic vesicle endocytosis	16/1227	78/28891	1.45789e-07	3.50074e-06	2.51652e-06	Cdk5/Ppp3cc/Ap3m2/Napb/Picalm/Tbc1d24/Ppp3cb/Scamp5/Ap2m1/Mff/Slc17a7/Ctbp1/Syt1/Rab27b/Syp/Syt2	16	synapse	IT_DOWN
GO:0006103	2-oxoglutarate metabolic process	8/1227	17/28891	1.78549e-07	4.25211e-06	3.05664e-06	Got1/Kyat3/Idh3a/Got2/Dld/Idh3g/Idh1/Dlst	8	metabolism	IT_DOWN
GO:0006734	NADH metabolic process	8/1227	17/28891	1.78549e-07	4.25211e-06	3.05664e-06	Mdh1/Mdh2/Idh3a/Idh3g/Gpd2/Me1/Dlst/Gpd1l	8	metabolism	IT_DOWN
GO:0048813	dendrite morphogenesis	26/1227	192/28891	1.86235e-07	4.41698e-06	3.17516e-06	Sh3glb1/Septin7/Elavl4/Cdk5/Dpysl5/Sarm1/Actr3/Gsk3b/Pqbp1/Rab21/Ppp3ca/Camk2b/Camk2a/Picalm/Actr2/Tbc1d24/Hprt1/Pafah1b1/Ache/Cdc42/Wasl/Rac1/Cfl1/Rap2a/Tmem106b/Mfn2	26	synapse	IT_DOWN
GO:1905039	carboxylic acid transmembrane transport	22/1227	144/28891	1.93617e-07	4.5733e-06	3.28753e-06	Slc25a32/Slc25a13/Sfxn1/Septin2/Slc25a12/Slc25a1/Abcd3/Slc25a22/Acsl6/Slc25a11/Slc2a1/Slc17a7/Slc27a1/Arl6ip5/Slc38a3/Slc7a5/Slc16a3/Slc1a3/Slc16a1/Acsl1/Slc25a10/Slc25a29	22	transport	IT_DOWN
GO:0034655	nucleobase-containing compound catabolic process	42/1227	414/28891	1.97262e-07	4.64047e-06	3.33581e-06	Trnt1/Ssb/Alkbh5/Ddx5/Ptbp1/Etf1/Ahcy/Cnp/Hnrnpc/Acat1/Elavl4/Elavl1/Vim/Dcps/Smg9/Dkc1/Hnrnpa0/Tardbp/Eif3e/Eif4a3/Srsf1/Pcbp4/Rnps1/Cnot2/Acot7/Fus/Pabpc1/Sarm1/Endog/Hnrnpab/Exog/Grsf1/Cnot9/Hprt1/Cnot7/Aifm1/Lsm4/Celf1/Mlycd/Cirbp/Ybx1/Pde12	42	Other	IT_DOWN
GO:0006278	RNA-templated DNA biosynthetic process	14/1227	61/28891	2.00162e-07	4.67071e-06	3.35755e-06	Mapk1/Cct2/Cct5/Hnrnpc/Cct7/Cct6a/Cct4/Dkc1/Cct8/Tcp1/Cct3/Mapk3/Src/Gnl3l	14	RNA	IT_DOWN
GO:0007004	telomere maintenance via telomerase	14/1227	61/28891	2.00162e-07	4.67071e-06	3.35755e-06	Mapk1/Cct2/Cct5/Hnrnpc/Cct7/Cct6a/Cct4/Dkc1/Cct8/Tcp1/Cct3/Mapk3/Src/Gnl3l	14	Other	IT_DOWN
GO:0036465	synaptic vesicle recycling	17/1227	90/28891	2.12058e-07	4.92844e-06	3.54282e-06	Cdk5/Ppp3cc/Ap3m2/Napb/Picalm/Tbc1d24/Ppp3cb/Scamp5/Ap2m1/Rab3a/Mff/Slc17a7/Ctbp1/Syt1/Rab27b/Syp/Syt2	17	synapse	IT_DOWN
GO:0042391	regulation of membrane potential	47/1227	491/28891	2.13294e-07	4.93733e-06	3.54922e-06	Got1/Gnaq/Prkar1b/Gna11/Mpp2/Cnga1/Hnrnpa1/Cdk5/Abat/Ppa2/Zmpste24/Ehd3/Camk2d/Dld/Eif4a3/Slc25a33/Ywhae/Src/Cacnb4/Rack1/Asic2/Gsk3b/Celf4/Ppp3ca/Gabrg2/Glrb/Gabrb2/Tbc1d24/Park7/Wdr1/Atp1b1/Pex5l/Slc17a7/Gabra1/Sod2/Cxadr/Arl6ip5/Gabrr1/Gabrb3/Gpd1l/Ndufc2/Atp1b3/Ndufs1/Gabra3/Slc24a4/Mfn2/Atp1b2	47	Other	IT_DOWN
GO:0032869	cellular response to insulin stimulus	28/1227	219/28891	2.16567e-07	4.99311e-06	3.58931e-06	Hnrnpk/Mapk1/Pkm/Ncoa5/Gnai2/Prkaa1/Map2k1/Slc25a33/Pck2/Mapk3/Sco1/Src/Pip4k2a/Gsk3b/Pip4k2b/Pip4k2c/Rab8a/Slc27a4/Ptpn2/Appl2/Slc27a1/Rab10/Grb2/Ctsd/Ptpn11/Hras/Pdk2/Mfn2	28	Other	IT_DOWN
GO:1903825	organic acid transmembrane transport	22/1227	145/28891	2.19206e-07	5.03392e-06	3.61865e-06	Slc25a32/Slc25a13/Sfxn1/Septin2/Slc25a12/Slc25a1/Abcd3/Slc25a22/Acsl6/Slc25a11/Slc2a1/Slc17a7/Slc27a1/Arl6ip5/Slc38a3/Slc7a5/Slc16a3/Slc1a3/Slc16a1/Acsl1/Slc25a10/Slc25a29	22	transport	IT_DOWN
GO:0009416	response to light stimulus	36/1227	329/28891	2.3387e-07	5.34942e-06	3.84545e-06	Grk1/Gnat1/Ppp1cb/Rgs9/Rom1/Gnat2/Tuba1a/Gnb1/Gnb5/Cdk5/Arrb1/Prph2/Prkaa1/Ppp1ca/Rbm4b/Cacnb4/Asic2/Ruvbl2/Guca1a/Cat/Eif2s1/Mapk10/Rdh11/Fech/Rho/Rgs9bp/Reep6/Gpx1/Slc1a3/Cds2/Tulp1/Cirbp/Slc24a4/Opn1mw/Kras/Rpl26	36	vision	IT_DOWN
GO:0046365	monosaccharide catabolic process	12/1227	45/28891	2.55686e-07	5.8254e-06	4.18761e-06	Eno1/Eno2/Pgk1/Ldha/Pkm/Aldh1a1/Gapdh/Aldoa/Slc25a12/Arsb/Tpi1/Hexa	12	Other	IT_DOWN
GO:0016311	dephosphorylation	36/1227	331/28891	2.71432e-07	6.15991e-06	4.42807e-06	Ppp1cb/Hdhd2/Ptbp1/Ppp6c/Ilkap/Rpl5/Ripk3/Ppp2ca/Ppp3cc/Gnai2/Timm50/Inpp5a/Ppp1ca/Sacm1l/Ppp1r7/Ywhae/Src/Ppp2r5e/Acp1/Pdxp/Ppm1h/Ppp3ca/Nceh1/Ptpmt1/Ppp2r2a/Ppp2r1a/Ppp5c/Plpp6/Ppp3cb/Ptpn2/Pgam5/Ptpa/Pip4p1/Ptpn11/Psph/Cdk5rap3	36	Other	IT_DOWN
GO:0034250	positive regulation of amide metabolic process	24/1227	171/28891	2.79087e-07	6.30889e-06	4.53516e-06	Ssb/Mrps27/Mapk1/Ddx39b/Ptbp1/Pkm/Habp4/Elavl1/Prmt1/Vim/Eif3d/Rpl5/Eif3e/Eif4a3/Khdrbs1/Mapk3/Eif6/Poldip3/Picalm/Rbm3/Ddx3x/Cirbp/Ybx1/Rpl26	24	metabolism	IT_DOWN
GO:0042026	protein refolding	9/1227	24/28891	3.20306e-07	7.18453e-06	5.16462e-06	Hspa1b/Hspa1a/Hspa8/Hspd1/Hspa5/Hspa1l/Pdcl/Hspa9/Hspa13	9	Other	IT_DOWN
GO:0048025	negative regulation of mRNA splicing, via spliceosome	9/1227	24/28891	3.20306e-07	7.18453e-06	5.16462e-06	Hnrnpk/Ptbp1/Hnrnpa2b1/U2af2/Pcbp4/Rnps1/Celf4/Srsf7/Sap18	9	RNA	IT_DOWN
GO:0009642	response to light intensity	7/1227	13/28891	3.3572e-07	7.50121e-06	5.39227e-06	Gnat1/Rgs9/Gnat2/Gnb5/Rdh11/Rho/Slc24a4	7	vision	IT_DOWN
GO:0010038	response to metal ion	35/1227	320/28891	3.46029e-07	7.7018e-06	5.53646e-06	Cpne1/Mapk1/Tuba1a/Alg2/Hnrnpa1/Slc25a13/Abat/Glud1/Cpne5/Prkaa1/Ppp1ca/Cpne3/Itpr3/Slc25a23/Gdi1/Ass1/Mapk3/Fus/Ahcyl1/Gsk3b/Slc25a12/Cpne6/Ppp3ca/Camk2b/Ppp5c/Park7/Cnga3/Syt1/Gabrb3/Syt15/Slc30a1/Anxa11/Pdcd6/Syt2/Prnp	35	Other	IT_DOWN
GO:0070050	neuron cellular homeostasis	15/1227	73/28891	3.47642e-07	7.70806e-06	5.54096e-06	Atp6v1b2/Scgn/Atp6v1h/Atp6v1c1/Atp6v1a/Atp6v0d1/Cdk5/Prkaa1/Atp6v1d/Atp6v1e1/Atp6v1g2/Slc17a7/Atp6ap2/Atp6v1f/Tmem106b	15	Other	IT_DOWN
GO:0006633	fatty acid biosynthetic process	23/1227	161/28891	3.56101e-07	7.86549e-06	5.65412e-06	Lpgat1/Acadl/Acsf3/Prkaa1/Mgll/Hacd3/Acot7/Sco1/Ptges2/Eif6/Erlin2/Abcd3/Acadvl/Tecr/Gstp1/Mecr/Fads1/Anxa1/Cbr4/Mlycd/Hsd17b8/Acsl3/Pnpla8	23	metabolism	IT_DOWN
GO:0006536	glutamate metabolic process	10/1227	31/28891	3.60859e-07	7.94026e-06	5.70788e-06	Glul/Got1/Prodh/Aldh5a1/Glud1/Oat/Got2/Slc25a12/Aldh4a1/Gls	10	metabolism	IT_DOWN
GO:0008277	regulation of G protein-coupled receptor signaling pathway	21/1227	138/28891	3.90319e-07	8.55597e-06	6.15048e-06	Grk1/Rgs9/Pdc/Arrb1/Abhd6/Arr3/Gnai2/Phb1/Mgll/Inpp5a/Prmt5/Ppp3ca/Camk2b/Camk2a/Kctd16/Kctd12/Tmod2/Pdcl/Kctd8/Slc24a4/Syp	21	Other	IT_DOWN
GO:0006487	protein N-linked glycosylation	14/1227	65/28891	4.62745e-07	1.01053e-05	7.26422e-06	Alg2/Pmm1/Ddost/Rpn1/Alg10b/B4galt1/Alg11/Dpm1/B4galt7/Tusc3/Rpn2/Mlec/Stt3a/Ostc	14	Other	IT_DOWN
GO:0001676	long-chain fatty acid metabolic process	20/1227	128/28891	4.75231e-07	1.03389e-05	7.43218e-06	Acot2/Cpt2/Acadl/Mgll/Acad9/Acot7/Sco1/Abcd3/Acsl6/Cyp2d11/Gstp1/Slc27a4/Acot9/Slc27a1/Gpx1/Fads1/Cyp2d26/Acsl1/Acsl3/Pnpla8	20	metabolism	IT_DOWN
GO:0050686	negative regulation of mRNA processing	9/1227	25/28891	4.81592e-07	1.04381e-05	7.50345e-06	Hnrnpk/Ptbp1/Hnrnpa2b1/U2af2/Pcbp4/Rnps1/Celf4/Srsf7/Sap18	9	RNA	IT_DOWN
GO:0010833	telomere maintenance via telomere lengthening	15/1227	75/28891	5.03346e-07	1.08622e-05	7.80832e-06	Mapk1/Hnrnpa2b1/Cct2/Cct5/Hnrnpc/Cct7/Cct6a/Cct4/Dkc1/Cct8/Tcp1/Cct3/Mapk3/Src/Gnl3l	15	Other	IT_DOWN
GO:0034063	stress granule assembly	10/1227	32/28891	5.04913e-07	1.08622e-05	7.80832e-06	Ddx6/Prkaa1/Pqbp1/Lsm14a/Eif2s1/G3bp1/Ddx3x/G3bp2/Cirbp/Rps23	10	degeneration	IT_DOWN
GO:0032204	regulation of telomere maintenance	17/1227	96/28891	5.56277e-07	1.19229e-05	8.57078e-06	Ruvbl1/Mapk1/Hnrnpa2b1/Cct2/Cct5/Hnrnpc/Cct7/Cct6a/Cct4/Dkc1/Cct8/Tcp1/Cct3/Mapk3/Src/Ruvbl2/Gnl3l	17	Other	IT_DOWN
GO:0120034	positive regulation of plasma membrane bounded cell projection assembly	19/1227	118/28891	5.68092e-07	1.21312e-05	8.72052e-06	Septin7/Bbs4/Mark4/Fam98a/Dpysl3/Actr3/Gsk3b/Pqbp1/Actr2/Rala/Fscn1/Septin9/Arpc2/Cdc42/Wasl/Rac1/Hras/Cfl1/Palm	19	Other	IT_DOWN
GO:0016358	dendrite development	35/1227	327/28891	5.78821e-07	1.23148e-05	8.85255e-06	Hnrnpk/Sh3glb1/Septin7/Elavl4/Cdk5/Bbs4/Bbs1/Crk/Dpysl5/Sarm1/Actr3/Rhoa/Gsk3b/Pqbp1/Rab21/Ppp3ca/Camk2b/Camk2a/Picalm/Actr2/Tbc1d24/Hprt1/Pafah1b1/Ache/Cdc42/Wasl/Tulp1/Rac1/Trappc4/Cfl1/Rap2a/Tmem106b/Palm/Mfn2/Arf4	35	synapse	IT_DOWN
GO:0000381	regulation of alternative mRNA splicing, via spliceosome	13/1227	57/28891	5.88438e-07	1.24736e-05	8.96667e-06	Rbmx/Ddx5/Celf2/Ptbp1/Hnrnpl/Puf60/Rnps1/Khdrbs1/Celf4/Khdrbs3/Sap18/Celf1/Mbnl2	13	RNA	IT_DOWN
GO:0072593	reactive oxygen species metabolic process	30/1227	257/28891	5.9471e-07	1.25605e-05	9.02917e-06	Becn1/Aldh2/G6pdx/Ripk3/Hspd1/Gnai2/Ndufs3/Acox1/Slc25a33/Gnai3/Rhoa/Eif6/Pdk3/Prdx6/Cat/Gstp1/Park7/Vdac1/Sirt5/Sod2/Gpx1/Prdx4/Grb2/Abcb7/Ndufc2/Ndufs1/Prdx2/Ndufa13/Mfn2/Arf4	30	metabolism	IT_DOWN
GO:0009314	response to radiation	42/1227	433/28891	6.58022e-07	1.38472e-05	9.95408e-06	Grk1/Gnat1/Ppp1cb/Rgs9/Rom1/Gnat2/Tuba1a/Gnb1/Gnb5/Cdk5/Arrb1/Zmpste24/Prph2/Prkaa1/Ppp1ca/Rbm4b/Cacnb4/Asic2/Ruvbl2/Guca1a/Cat/Eif2s1/Mapk10/Rdh11/Fech/Rho/Rgs9bp/Sod2/Reep6/Gpx1/Grb2/Anxa1/Slc1a3/Cds2/Kars1/Tulp1/Hras/Cirbp/Slc24a4/Opn1mw/Kras/Rpl26	42	Other	IT_DOWN
GO:0016032	viral process	35/1227	329/28891	6.68257e-07	1.40116e-05	1.00723e-05	Kpna2/Ssb/Ddx5/Ptbp1/Ddx56/P4hb/Hspa8/Ddx6/Csnk2b/Eif3d/Psmc3/Tardbp/Phb1/Ist1/Hacd3/Vapa/Stau1/Vapb/Eif3l/Vps4a/Cnot7/Pcbp1/Chmp6/Cdk9/Pcbp2/Eef1a1/Ddx3x/Shfl/Eif3g/Stom/Tsg101/Arl8b/Ppib/Cfl1/Pde12	35	Other	IT_DOWN
GO:0032388	positive regulation of intracellular transport	25/1227	192/28891	6.74038e-07	1.40312e-05	1.00863e-05	Mapk1/Sh3glb1/Cdk5/Tardbp/Anp32b/Prkaa1/Eif3e/Prkaca/Khdrbs1/Ywhae/Actr3/Gsk3b/Rab21/Ran/Mff/Hspa1l/Rufy3/Emd/Arpc2/Cdc42/Tm9sf4/B3gat3/Stom/Hras/Prnp	25	transport	IT_DOWN
GO:0051260	protein homooligomerization	25/1227	192/28891	6.74038e-07	1.40312e-05	1.00863e-05	Rom1/Pkm/Mpp2/Elavl1/Prmt1/Atl1/Prph2/Shmt2/Ehd3/Aldh9a1/Fus/Cryz/Kctd16/Hprt1/Kctd12/Me1/Appl2/Gls/Sod2/Cbr4/Kcnv2/Kctd8/G3bp2/Sgta/Prnp	25	Other	IT_DOWN
GO:0009156	ribonucleoside monophosphate biosynthetic process	10/1227	33/28891	6.96885e-07	1.44547e-05	1.03908e-05	Impdh1/Adsl/Impdh2/Uck1/Prps1/Dhodh/Prps2/Atic/Gmps/Hprt1	10	metabolism	IT_DOWN
GO:0006007	glucose catabolic process	9/1227	26/28891	7.08769e-07	1.45966e-05	1.04928e-05	Eno1/Eno2/Pgk1/Ldha/Pkm/Gapdh/Aldoa/Slc25a12/Tpi1	9	Other	IT_DOWN
GO:0061615	glycolytic process through fructose-6-phosphate	9/1227	26/28891	7.08769e-07	1.45966e-05	1.04928e-05	Eno1/Eno2/Pgk1/Pkm/Ppp2ca/Gapdh/Prkaca/Aldoa/Tpi1	9	Other	IT_DOWN
GO:0033157	regulation of intracellular protein transport	28/1227	232/28891	7.12939e-07	1.46304e-05	1.05171e-05	Mapk1/Sh3glb1/Cdk5/Tardbp/Anp32b/Prkaa1/Eif3e/Prkaca/Gdi1/Ywhae/Actr3/Gsk3b/Septin8/Ran/Park7/Nucb1/Mff/Hspa1l/Rufy3/Emd/Arpc2/Cdc42/Tm9sf4/Ptpn11/B3gat3/Stom/Hras/Prnp	28	transport	IT_DOWN
GO:1904375	regulation of protein localization to cell periphery	22/1227	156/28891	7.95308e-07	1.62631e-05	1.16908e-05	Csk/Csnk2a1/Cdk5/Gnai1/Map2k1/Camk2d/Rack1/Actr3/Gsk3b/Camk2b/Sqstm1/Camk2g/Camk2a/Picalm/Ap2m1/Vps4a/Lztfl1/Hras/Acsl3/Rab38/Prnp/Pgrmc1	22	Other	IT_DOWN
GO:1903313	positive regulation of mRNA metabolic process	21/1227	145/28891	9.02562e-07	1.83913e-05	1.32206e-05	Rbmx/Rbmxl1/Dazap1/Wdr77/Hspa8/Dcps/Snrnp70/Tardbp/Prpf19/Eif4a3/Cnot2/Pabpc1/Prmt5/Celf4/Prdx6/Cnot7/Rbm3/Celf1/Cirbp/Ybx1/Pde12	21	RNA	IT_DOWN
GO:0006402	mRNA catabolic process	29/1227	249/28891	9.55015e-07	1.93918e-05	1.39399e-05	Ssb/Alkbh5/Ddx5/Ptbp1/Etf1/Hnrnpc/Elavl4/Elavl1/Vim/Dcps/Smg9/Hnrnpa0/Tardbp/Eif3e/Eif4a3/Srsf1/Pcbp4/Rnps1/Cnot2/Fus/Pabpc1/Hnrnpab/Cnot9/Cnot7/Lsm4/Celf1/Cirbp/Ybx1/Pde12	29	RNA	IT_DOWN
GO:0009895	negative regulation of catabolic process	36/1227	349/28891	9.73112e-07	1.96902e-05	1.41544e-05	Nampt/Ptbp1/Hnrnpc/Elavl4/Becn1/Elavl1/Psmf1/Nop53/Dkc1/Hnrnpa0/Rpl5/Tardbp/Ppp2ca/Phb1/Prkaa1/Usp14/Prkaca/Srsf1/Sco1/Fus/Scfd1/Hnrnpab/Slc25a12/Poldip2/Park7/Rps7/Eif3h/Slc7a5/Pdcl3/Sgta/Cirbp/Ybx1/Ctsa/Rpl11/Cdk5rap3/Sec22b	36	Other	IT_DOWN
GO:0009064	glutamine family amino acid metabolic process	14/1227	69/28891	1.00104e-06	2.01847e-05	1.45099e-05	Glul/Got1/Prodh/Aldh5a1/Glud1/Oat/Got2/Ass1/Phgdh/Slc25a12/Ddah2/Gmps/Aldh4a1/Gls	14	metabolism	IT_DOWN
GO:0006376	mRNA splice site recognition	9/1227	27/28891	1.02307e-06	2.05573e-05	1.47776e-05	Rbmx/Ptbp2/Celf2/Luc7l/Puf60/Srsf1/Celf4/Luc7l2/Celf1	9	RNA	IT_DOWN
GO:0035036	sperm-egg recognition	13/1227	60/28891	1.10322e-06	2.20911e-05	1.58803e-05	Hspa1b/Cct2/Cct5/Cct7/Cct6a/Cct4/Cct8/Tcp1/Cct3/Aldoa/B4galt1/Vdac2/Hspa1l	13	Other	IT_DOWN
GO:1902743	regulation of lamellipodium organization	12/1227	51/28891	1.11504e-06	2.22508e-05	1.5995e-05	Capzb/Src/Actr3/Coro1c/Twf1/Actr2/Fscn1/Coro1b/Arpc2/Cdc42/Rac1/Cfl1	12	Other	IT_DOWN
GO:0032206	positive regulation of telomere maintenance	14/1227	70/28891	1.20272e-06	2.39179e-05	1.71935e-05	Ruvbl1/Mapk1/Hnrnpa2b1/Cct2/Cct5/Cct7/Cct6a/Cct4/Dkc1/Cct8/Tcp1/Cct3/Mapk3/Ruvbl2	14	Other	IT_DOWN
GO:0009124	nucleoside monophosphate biosynthetic process	11/1227	43/28891	1.27437e-06	2.52561e-05	1.81554e-05	Impdh1/Adsl/Impdh2/Uck1/Prps1/Dhodh/Prps2/Atic/Gmps/Nme3/Hprt1	11	metabolism	IT_DOWN
GO:0000038	very long-chain fatty acid metabolic process	10/1227	35/28891	1.27906e-06	2.52626e-05	1.81601e-05	Acot2/Acaa1a/Acox1/Hacd3/Abcd3/Tecr/Acsl6/Slc27a4/Acsl1/Hsd17b4	10	metabolism	IT_DOWN
GO:1905475	regulation of protein localization to membrane	26/1227	212/28891	1.29519e-06	2.54941e-05	1.83265e-05	Csk/Csnk2a1/Sh3glb1/Cdk5/Map2k1/Camk2d/Gdi1/Rack1/Actr3/Gsk3b/Camk2b/Sqstm1/Camk2g/Snx27/Camk2a/Picalm/Ap2m1/Vps4a/Mff/Lztfl1/Arpc2/Stom/Hras/Acsl3/Prnp/Pgrmc1	26	Other	IT_DOWN
GO:0007030	Golgi organization	20/1227	137/28891	1.43503e-06	2.81509e-05	2.02363e-05	Armh3/Mapk1/Nsfl1c/Vmp1/Ehd3/Map2k1/Mapk3/Rab1b/Prmt5/Rab8a/Lman1/Cdc42/Yipf5/Cog2/Rab2a/Rab33b/Gorasp2/Tmed9/Sec22b/Surf4	20	Other	IT_DOWN
GO:0046471	phosphatidylglycerol metabolic process	9/1227	28/28891	1.45086e-06	2.83652e-05	2.03904e-05	Pgs1/Phb2/Lclat1/Plscr3/Ptpmt1/Tamm41/Hadha/Slc27a1/Pnpla8	9	metabolism	IT_DOWN
GO:0006401	RNA catabolic process	32/1227	297/28891	1.50661e-06	2.9356e-05	2.11026e-05	Trnt1/Ssb/Alkbh5/Ddx5/Ptbp1/Etf1/Hnrnpc/Elavl4/Elavl1/Vim/Dcps/Smg9/Dkc1/Hnrnpa0/Tardbp/Eif3e/Eif4a3/Srsf1/Pcbp4/Rnps1/Cnot2/Fus/Pabpc1/Hnrnpab/Grsf1/Cnot9/Cnot7/Lsm4/Celf1/Cirbp/Ybx1/Pde12	32	RNA	IT_DOWN
GO:0060491	regulation of cell projection assembly	26/1227	215/28891	1.69153e-06	3.28486e-05	2.36133e-05	Septin7/Bbs4/Mark4/Gdi2/Capzb/Fam98a/Rcc2/Src/Dpysl3/Actr3/Gsk3b/Pqbp1/Coro1c/Twf1/Actr2/Rala/Fscn1/Septin9/Arpc2/Cdc42/Wasl/Rac1/Hras/Cfl1/Palm/Arf4	26	Other	IT_DOWN
GO:0042168	heme metabolic process	10/1227	36/28891	1.70371e-06	3.29746e-05	2.37039e-05	Cpox/Fech/Ppox/Blvra/Blvrb/Iba57/Abcb7/Hmox2/Pgrmc1/Tmem14c	10	metabolism	IT_DOWN
GO:0009161	ribonucleoside monophosphate metabolic process	12/1227	53/28891	1.73239e-06	3.34177e-05	2.40224e-05	Impdh1/Adsl/Impdh2/Uck1/Guk1/Prps1/Dhodh/Prps2/Atic/Gmps/Ak2/Hprt1	12	metabolism	IT_DOWN
GO:0051028	mRNA transport	18/1227	116/28891	1.94473e-06	3.73892e-05	2.68773e-05	Thoc3/Nup85/Alkbh5/Ddx39b/Hnrnpa2b1/Hnrnpa3/Hnrnpa1/Fyttd1/Eif4a3/Srsf1/Poldip3/Sarnp/Alyref/Srsf7/Ddx39a/Pabpn1/Chtop/G3bp2	18	RNA	IT_DOWN
GO:0015711	organic anion transport	41/1227	436/28891	1.96287e-06	3.76131e-05	2.70383e-05	Slc25a32/Gnat2/Dpysl2/Sfxn5/Slc25a13/Abat/Stxbp1/Slc25a4/Slc25a23/Slc25a5/Sfxn1/Septin2/Cacnb4/Slc25a12/Slc25a1/Slc32a1/Abcd3/Slc25a22/Acsl6/Slc25a11/Slc27a4/Slc2a1/Slc17a7/Slc27a1/Slc2a3/Arl6ip5/Anxa1/Slc38a3/Slco4a1/Slc7a5/Slc25a25/Slc16a3/Slc1a3/Slc16a1/Acsl1/Slc7a14/Slc25a10/Acsl3/Slc6a17/Slc25a29/Pnpla8	41	transport	IT_DOWN
GO:0046185	aldehyde catabolic process	7/1227	16/28891	1.99999e-06	3.81979e-05	2.74587e-05	Esd/Aldh2/Pdxp/Akr1a1/Park7/Adh5/Glo1	7	Other	IT_DOWN
GO:0090151	establishment of protein localization to mitochondrial membrane	9/1227	29/28891	2.02449e-06	3.85385e-05	2.77035e-05	Sh3glb1/Bcs1l/Mtch1/Samm50/Maip1/Timm22/Tomm40/Ndufa13/Timm29	9	Other	IT_DOWN
GO:0006904	vesicle docking involved in exocytosis	11/1227	45/28891	2.08013e-06	3.94679e-05	2.83716e-05	Gnao1/Septin5/Stxbp1/Rab12/Rab3c/Rab8a/Camk2a/Rab3a/Tprg1l/Stxbp2/Rab8b	11	Other	IT_DOWN
GO:0000338	protein deneddylation	6/1227	11/28891	2.22858e-06	4.20091e-05	3.01983e-05	Cops5/Cops2/Cops4/Gps1/Cops6/Cops7a	6	Other	IT_DOWN
GO:0044829	positive regulation by host of viral genome replication	6/1227	11/28891	2.22858e-06	4.20091e-05	3.01983e-05	Hspa8/Vapa/Vapb/Eef1a1/Stom/Ppib	6	Other	IT_DOWN
GO:1902745	positive regulation of lamellipodium organization	10/1227	37/28891	2.24604e-06	4.22007e-05	3.03361e-05	Src/Actr3/Coro1c/Actr2/Fscn1/Coro1b/Arpc2/Cdc42/Rac1/Cfl1	10	Other	IT_DOWN
GO:0140053	mitochondrial gene expression	22/1227	166/28891	2.29883e-06	4.30529e-05	3.09487e-05	Mrpl15/Mrps35/Wars2/Trnt1/Mrps27/Mrps5/Sars2/Prkaa1/Shmt2/Mrpl9/Tufm/Mrps9/Slc25a33/Rars2/Mrps30/Mterf2/Tsfm/Yars2/Mrpl21/Mrps34/Mrpl4/Mrps23	22	Other	IT_DOWN
GO:0044788	modulation by host of viral process	11/1227	46/28891	2.62936e-06	4.90842e-05	3.52843e-05	Ddx56/Hspa8/Psmc3/Phb1/Vapa/Vapb/Eef1a1/Cdc42/Stom/Ppib/Cfl1	11	Other	IT_DOWN
GO:2000377	regulation of reactive oxygen species metabolic process	22/1227	168/28891	2.8105e-06	5.2297e-05	3.75939e-05	Becn1/Aldh2/G6pdx/Ripk3/Hspd1/Gnai2/Slc25a33/Gnai3/Rhoa/Eif6/Pdk3/Gstp1/Park7/Vdac1/Sirt5/Sod2/Grb2/Abcb7/Ndufc2/Prdx2/Mfn2/Arf4	22	metabolism	IT_DOWN
GO:0044827	modulation by host of viral genome replication	8/1227	23/28891	2.86657e-06	5.31694e-05	3.82209e-05	Ddx56/Hspa8/Phb1/Vapa/Vapb/Eef1a1/Stom/Ppib	8	Other	IT_DOWN
GO:0019320	hexose catabolic process	10/1227	38/28891	2.93245e-06	5.40449e-05	3.88503e-05	Eno1/Eno2/Pgk1/Ldha/Pkm/Aldh1a1/Gapdh/Aldoa/Slc25a12/Tpi1	10	Other	IT_DOWN
GO:0051084	'de novo' post-translational protein folding	10/1227	38/28891	2.93245e-06	5.40449e-05	3.88503e-05	Hspa1b/Hspa1a/Cct2/Sh3glb1/Hspa8/Hspa5/Hspa1l/Hspa9/Hspa13/Ero1a	10	Other	IT_DOWN
GO:0044088	regulation of vacuole organization	12/1227	56/28891	3.22354e-06	5.9221e-05	4.25712e-05	Sh3glb1/Becn1/Scfd1/Pip4k2a/Rab1b/Pip4k2b/Pip4k2c/Snx4/Ppp3cb/Efnb1/Tmem106b/Sec22b	12	Other	IT_DOWN
GO:0006735	NADH regeneration	7/1227	17/28891	3.27501e-06	5.94121e-05	4.27085e-05	Eno1/Eno2/Pgk1/Pkm/Gapdh/Aldoa/Tpi1	7	Other	IT_DOWN
GO:0061621	canonical glycolysis	7/1227	17/28891	3.27501e-06	5.94121e-05	4.27085e-05	Eno1/Eno2/Pgk1/Pkm/Gapdh/Aldoa/Tpi1	7	Other	IT_DOWN
GO:0061718	glucose catabolic process to pyruvate	7/1227	17/28891	3.27501e-06	5.94121e-05	4.27085e-05	Eno1/Eno2/Pgk1/Pkm/Gapdh/Aldoa/Tpi1	7	Other	IT_DOWN
GO:0072350	tricarboxylic acid metabolic process	7/1227	17/28891	3.27501e-06	5.94121e-05	4.27085e-05	Cs/Idh3a/Idh2/Glud1/Idh3g/Ass1/Idh1	7	metabolism	IT_DOWN
GO:0009123	nucleoside monophosphate metabolic process	13/1227	66/28891	3.44676e-06	6.21383e-05	4.46683e-05	Impdh1/Adsl/Impdh2/Uck1/Guk1/Prps1/Dhodh/Prps2/Atic/Gmps/Nme3/Ak2/Hprt1	13	metabolism	IT_DOWN
GO:0042255	ribosome assembly	13/1227	66/28891	3.44676e-06	6.21383e-05	4.46683e-05	Surf6/Brix1/Nop53/Eif2a/Rpl5/Rpl6/Eif6/Rps6/Rpl10/Ddx3x/Rpsa/Rplp0/Rpl11	13	Other	IT_DOWN
GO:0051262	protein tetramerization	15/1227	87/28891	3.6074e-06	6.48324e-05	4.6605e-05	Pkm/Nudt21/Farsa/Shmt2/Aldh9a1/Cpsf7/Cryz/Farsb/Hprt1/Me1/Appl2/Gls/Sod2/Cbr4/Hsd17b8	15	Other	IT_DOWN
GO:0016197	endosomal transport	27/1227	238/28891	3.69192e-06	6.61459e-05	4.75492e-05	Ubxn6/Snx6/Tom1/Ehd3/Stx16/Vps26c/Rab12/Coro1c/Rab8a/Vps26b/Snx27/Picalm/Arhgap1/Snx4/Vps4a/Chmp6/Rab14/Rab10/Rab35/Stx6/Cdc42/Rab6a/Rab8b/Arl8b/Rab11b/Ccdc22/Stx12	27	transport	IT_DOWN
GO:0061025	membrane fusion	22/1227	171/28891	3.77417e-06	6.74109e-05	4.84585e-05	Nsfl1c/Stxbp1/Tom1/Stx16/Pip4k2a/Gnai3/Pip4k2b/Septin8/Rab12/Rab8a/Rab3a/Vps4a/Chmp6/Syt1/Anxa1/Stx6/Yipf5/Rab8b/Arl8b/Sec22b/Syt2/Stx12	22	Other	IT_DOWN
GO:0006458	'de novo' protein folding	10/1227	39/28891	3.79396e-06	6.75558e-05	4.85627e-05	Hspa1b/Hspa1a/Cct2/Sh3glb1/Hspa8/Hspa5/Hspa1l/Hspa9/Hspa13/Ero1a	10	Other	IT_DOWN
GO:2000573	positive regulation of DNA biosynthetic process	14/1227	77/28891	3.96293e-06	7.03481e-05	5.05699e-05	Mapk1/Ddx39b/Cct2/Cct5/Cct7/Cct6a/Cct4/Dkc1/Cct8/Tcp1/Cct3/Camk2d/Mapk3/Gsk3b	14	metabolism	IT_DOWN
GO:0042398	cellular modified amino acid biosynthetic process	8/1227	24/28891	4.1397e-06	7.2816e-05	5.2344e-05	Ckb/Chdh/Ckmt1/Ptdss2/Atic/Park7/Acadm/Slc27a1	8	metabolism	IT_DOWN
GO:0050908	detection of light stimulus involved in visual perception	8/1227	24/28891	4.1397e-06	7.2816e-05	5.2344e-05	Gnat1/Rom1/Gnat2/Prph2/Cacnb4/Rgs9bp/Reep6/Tulp1	8	vision	IT_DOWN
GO:0050962	detection of light stimulus involved in sensory perception	8/1227	24/28891	4.1397e-06	7.2816e-05	5.2344e-05	Gnat1/Rom1/Gnat2/Prph2/Cacnb4/Rgs9bp/Reep6/Tulp1	8	vision	IT_DOWN
GO:0015807	L-amino acid transport	15/1227	88/28891	4.17947e-06	7.30712e-05	5.25275e-05	Gnat2/Slc25a13/Stxbp1/Sfxn1/Septin2/Slc25a12/Slc32a1/Slc25a22/Slc17a7/Arl6ip5/Slc38a3/Slc7a5/Slc1a3/Slc6a17/Slc25a29	15	transport	IT_DOWN
GO:0032456	endocytic recycling	15/1227	88/28891	4.17947e-06	7.30712e-05	5.25275e-05	Ehd3/Stx16/Vps26c/Rab12/Rab8a/Snx27/Arhgap1/Snx4/Rab14/Rab35/Stx6/Rab8b/Rab11b/Ccdc22/Stx12	15	Other	IT_DOWN
GO:0120032	regulation of plasma membrane bounded cell projection assembly	25/1227	212/28891	4.19311e-06	7.3089e-05	5.25402e-05	Septin7/Bbs4/Mark4/Gdi2/Capzb/Fam98a/Rcc2/Dpysl3/Actr3/Gsk3b/Pqbp1/Coro1c/Twf1/Actr2/Rala/Fscn1/Septin9/Arpc2/Cdc42/Wasl/Rac1/Hras/Cfl1/Palm/Arf4	25	Other	IT_DOWN
GO:0006107	oxaloacetate metabolic process	6/1227	12/28891	4.29628e-06	7.44388e-05	5.35105e-05	Got1/Cs/Mdh1/Mdh2/Got2/Pck2	6	metabolism	IT_DOWN
GO:0042135	neurotransmitter catabolic process	6/1227	12/28891	4.29628e-06	7.44388e-05	5.35105e-05	Abat/Aldh5a1/Maoa/Comt/Ache/Maob	6	Other	IT_DOWN
GO:0051592	response to calcium ion	20/1227	147/28891	4.35905e-06	7.5301e-05	5.41303e-05	Cpne1/Tuba1a/Alg2/Slc25a13/Cpne5/Prkaa1/Cpne3/Itpr3/Slc25a23/Gdi1/Fus/Ahcyl1/Slc25a12/Cpne6/Ppp3ca/Syt1/Syt15/Anxa11/Pdcd6/Syt2	20	calcium	IT_DOWN
GO:0043161	proteasome-mediated ubiquitin-dependent protein catabolic process	41/1227	451/28891	4.54798e-06	7.83308e-05	5.63083e-05	Hspa1b/Hspa1a/Fbxo2/Nsfl1c/Psmf1/Arrb1/Nop53/Psmc5/Psmc3/Psmd6/Ccdc47/Faf2/Psmc4/Usp14/Calr/Armc8/Rack1/Gsk3b/Psmc6/Erlin2/Arih1/Psmc1/Hspa5/Park7/Psmc2/Psmd7/Psmd4/Pcbp2/Psmb3/Psmd14/Eif3h/Fbxl20/Psma5/Ubxn4/Sgta/Psmb5/Rpl11/Skp1/Amfr/Ube2v2/Ube2n	41	Other	IT_DOWN
GO:0062012	regulation of small molecule metabolic process	37/1227	389/28891	4.70716e-06	8.08318e-05	5.81061e-05	Eno1/Lpgat1/Dhcr7/Acadl/Zmpste24/Sec14l2/Ppp2ca/Prkaa1/Map2k1/Rdh10/Prkaca/Src/Bckdk/Gk/Eif6/Pdk1/Slc25a12/Erlin2/Pdk3/Pgp/Acadvl/Guca1a/Park7/Slc27a4/Gnb3/Ptpn2/Me1/Appl2/Fdps/Sirt5/Acadm/Comt/Anxa1/Por/Mlycd/Ndufc2/Pdk2	37	metabolism	IT_DOWN
GO:0006405	RNA export from nucleus	15/1227	89/28891	4.83114e-06	8.27153e-05	5.94601e-05	Thoc3/Ssb/Nup85/Alkbh5/Ddx39b/Hnrnpa2b1/Fyttd1/Eif4a3/Khdrbs1/Poldip3/Sarnp/Alyref/Ddx39a/Pabpn1/Chtop	15	RNA	IT_DOWN
GO:0006888	endoplasmic reticulum to Golgi vesicle-mediated transport	18/1227	124/28891	5.15412e-06	8.7864e-05	6.31613e-05	Ergic2/P4hb/Vapa/Scfd1/Rab1b/Arcn1/Preb/Erp29/Yif1b/Vapb/Lman1/Cope/Lman2/Yipf5/Pdcd6/Trappc4/Tmed9/Sec22b	18	transport	IT_DOWN
GO:0035337	fatty-acyl-CoA metabolic process	7/1227	18/28891	5.16222e-06	8.7864e-05	6.31613e-05	Gcdh/Acat1/Acot7/Acsl6/Acsl1/Acsl3/Hsd17b4	7	metabolism	IT_DOWN
GO:0016239	positive regulation of macroautophagy	14/1227	79/28891	5.42388e-06	9.20468e-05	6.61681e-05	Sh3glb1/Becn1/Pafah1b2/Tom1/Slc25a4/Slc25a5/Mapk3/Pip4k2a/Gnai3/Pip4k2b/Pip4k2c/Rab12/Snx4/Vdac1	14	Other	IT_DOWN
GO:1900076	regulation of cellular response to insulin stimulus	15/1227	90/28891	5.57191e-06	9.42825e-05	6.77752e-05	Ncoa5/Gnai2/Prkaa1/Sco1/Src/Pip4k2a/Gsk3b/Pip4k2b/Pip4k2c/Slc27a4/Ptpn2/Appl2/Ctsd/Ptpn11/Mfn2	15	Other	IT_DOWN
GO:0008286	insulin receptor signaling pathway	19/1227	137/28891	5.64981e-06	9.5322e-05	6.85224e-05	Mapk1/Ncoa5/Gnai2/Prkaa1/Map2k1/Mapk3/Src/Pip4k2a/Gsk3b/Pip4k2b/Pip4k2c/Slc27a4/Ptpn2/Grb2/Ctsd/Ptpn11/Hras/Pdk2/Mfn2	19	Other	IT_DOWN
GO:1901607	alpha-amino acid biosynthetic process	12/1227	59/28891	5.74614e-06	9.66654e-05	6.94882e-05	Glul/Got1/Ilvbl/Shmt2/Got2/Ass1/Phgdh/Slc25a12/Psat1/Park7/Gls/Psph	12	metabolism	IT_DOWN
GO:0006406	mRNA export from nucleus	13/1227	69/28891	5.78907e-06	9.71054e-05	6.98045e-05	Thoc3/Nup85/Alkbh5/Ddx39b/Hnrnpa2b1/Fyttd1/Eif4a3/Poldip3/Sarnp/Alyref/Ddx39a/Pabpn1/Chtop	13	RNA	IT_DOWN
GO:0046942	carboxylic acid transport	35/1227	362/28891	5.88903e-06	9.84966e-05	7.08046e-05	Slc25a32/Gnat2/Dpysl2/Sfxn5/Slc25a13/Abat/Stxbp1/Sfxn1/Septin2/Cacnb4/Slc25a12/Slc25a1/Slc32a1/Abcd3/Slc25a22/Acsl6/Slc25a11/Slc27a4/Slc2a1/Slc17a7/Slc27a1/Arl6ip5/Anxa1/Slc38a3/Slc7a5/Slc16a3/Slc1a3/Slc16a1/Acsl1/Slc7a14/Slc25a10/Acsl3/Slc6a17/Slc25a29/Pnpla8	35	transport	IT_DOWN
GO:0000045	autophagosome assembly	17/1227	114/28891	6.46528e-06	0.000107823	7.75088e-05	Sh3glb1/Becn1/Nsfl1c/Vmp1/Tom1/Scfd1/Pip4k2a/Rab1b/Pip4k2b/Pip4k2c/Snx4/Ctsd/Rab33b/Efnb1/Sec22b/Stx12/Mfn2	17	Other	IT_DOWN
GO:0015849	organic acid transport	35/1227	364/28891	6.64626e-06	0.000110523	7.94496e-05	Slc25a32/Gnat2/Dpysl2/Sfxn5/Slc25a13/Abat/Stxbp1/Sfxn1/Septin2/Cacnb4/Slc25a12/Slc25a1/Slc32a1/Abcd3/Slc25a22/Acsl6/Slc25a11/Slc27a4/Slc2a1/Slc17a7/Slc27a1/Arl6ip5/Anxa1/Slc38a3/Slc7a5/Slc16a3/Slc1a3/Slc16a1/Acsl1/Slc7a14/Slc25a10/Acsl3/Slc6a17/Slc25a29/Pnpla8	35	transport	IT_DOWN
GO:0009448	gamma-aminobutyric acid metabolic process	5/1227	8/28891	6.89434e-06	0.000113993	8.19441e-05	Abat/Aldh5a1/Aldh1a1/Phgdh/Slc1a3	5	metabolism	IT_DOWN
GO:0032049	cardiolipin biosynthetic process	5/1227	8/28891	6.89434e-06	0.000113993	8.19441e-05	Pgs1/Plscr3/Ptpmt1/Tamm41/Slc27a1	5	metabolism	IT_DOWN
GO:0009582	detection of abiotic stimulus	19/1227	139/28891	7.00471e-06	0.000115488	8.30188e-05	Grk1/Gnat1/Rom1/Gnat2/Gnb1/Arrb1/Prph2/Cacnb4/Asic2/Guca1a/Rdh11/Fech/Rho/Rgs9bp/Reep6/Cds2/Tulp1/Slc24a4/Opn1mw	19	Other	IT_DOWN
GO:0006661	phosphatidylinositol biosynthetic process	16/1227	103/28891	7.02705e-06	0.000115527	8.3047e-05	Becn1/Pigk/Mboat7/Dgke/Impa1/Pip4k2a/Pip4k2b/Pip4k2c/Gpaa1/Dpm1/Bpnt1/Pigs/Slc27a1/Cds1/Pigt/Bpnt2	16	metabolism	IT_DOWN
GO:1990874	vascular associated smooth muscle cell proliferation	14/1227	81/28891	7.34423e-06	0.0001204	8.65496e-05	Ddx39b/Gna13/Ndrg2/Gnai2/Camk2d/Pdcd4/Src/Gnai3/Rhoa/Poldip2/Gstp1/Park7/Sod2/Mfn2	14	Other	IT_DOWN
GO:0009581	detection of external stimulus	19/1227	140/28891	7.78632e-06	0.000127084	9.13543e-05	Grk1/Gnat1/Rom1/Gnat2/Gnb1/Arrb1/Prph2/Cacnb4/Asic2/Guca1a/Rdh11/Fech/Rho/Rgs9bp/Reep6/Cds2/Tulp1/Slc24a4/Opn1mw	19	RNA	IT_DOWN
GO:0030072	peptide hormone secretion	32/1227	321/28891	7.79586e-06	0.000127084	9.13543e-05	Glul/Ptbp1/Gnaq/Gnao1/Gna11/Gnaz/Arrb1/Abat/Glud1/Tardbp/Hadh/Prkaca/Pck2/Mcu/Prkar1a/Oxct1/Gnas/Ppp3ca/Slc25a22/Ptpmt1/Park7/Ppp3cb/Aimp1/Rab3a/Pex5l/Cpe/Anxa1/Ptpn11/Slc16a1/Rac1/Rab8b/Rab11b	32	Other	IT_DOWN
GO:0019081	viral translation	7/1227	19/28891	7.87343e-06	0.000127987	9.20041e-05	Ssb/Ptbp1/Eif3d/Eif3l/Pcbp2/Shfl/Eif3g	7	Other	IT_DOWN
GO:0140029	exocytic process	16/1227	104/28891	7.9809e-06	0.000129371	9.29987e-05	Gnao1/Septin5/Stxbp1/Rab12/Rab3c/Napb/Rab8a/Camk2a/Snx4/Rab3a/Tprg1l/Syt1/Stxbp2/Napa/Rab8b/Syt2	16	Other	IT_DOWN
GO:2000278	regulation of DNA biosynthetic process	18/1227	128/28891	8.1163e-06	0.000131198	9.43123e-05	Mapk1/Ddx39b/Hnrnpa2b1/Cct2/Cct5/Hnrnpc/Cct7/Cct6a/Cct4/Dkc1/Cct8/Tcp1/Cct3/Camk2d/Mapk3/Src/Gsk3b/Gnl3l	18	metabolism	IT_DOWN
GO:0051204	protein insertion into mitochondrial membrane	8/1227	26/28891	8.15112e-06	0.000131394	9.44531e-05	Sh3glb1/Mtch1/Samm50/Maip1/Timm22/Tomm40/Ndufa13/Timm29	8	Other	IT_DOWN
GO:0006470	protein dephosphorylation	26/1227	235/28891	8.73549e-06	0.000140423	0.000100943	Ppp1cb/Ptbp1/Ppp6c/Ilkap/Ppp2ca/Ppp3cc/Gnai2/Timm50/Ppp1ca/Ppp1r7/Ywhae/Ppp2r5e/Acp1/Pdxp/Ppm1h/Ppp3ca/Nceh1/Ptpmt1/Ppp2r2a/Ppp2r1a/Ppp5c/Ppp3cb/Ptpn2/Pgam5/Ptpa/Ptpn11	26	Other	IT_DOWN
GO:0006399	tRNA metabolic process	22/1227	181/28891	9.554e-06	0.000153155	0.000110096	Wars2/Trnt1/Ssb/Pars2/Elp3/Rtcb/Aarsd1/Wars1/Sars1/Farsa/Lrrc47/Sars2/Rars2/Rars1/Dars1/Farsb/Yars1/Grsf1/Yars2/Hars2/Kars1/Tars2	22	RNA	IT_DOWN
GO:0006778	porphyrin-containing compound metabolic process	10/1227	43/28891	9.80275e-06	0.000156709	0.00011265	Cpox/Fech/Ppox/Blvra/Blvrb/Iba57/Abcb7/Hmox2/Pgrmc1/Tmem14c	10	metabolism	IT_DOWN
GO:0000302	response to reactive oxygen species	23/1227	195/28891	9.98083e-06	0.000159116	0.000114381	Stk24/Mapk1/Akr1b1/Aldh3a2/Ripk3/Prkaa1/Mapk3/Crk/Src/Rack1/Endog/Sqstm1/Prdx6/Cat/Gstp1/Park7/Rps3/Sod2/Gpx1/Anxa1/Prdx2/Cfl1/Pdk2	23	Other	IT_DOWN
GO:0032543	mitochondrial translation	18/1227	130/28891	1.01073e-05	0.000160689	0.000115512	Mrpl15/Mrps35/Wars2/Mrps27/Mrps5/Sars2/Shmt2/Mrpl9/Tufm/Mrps9/Rars2/Mrps30/Tsfm/Yars2/Mrpl21/Mrps34/Mrpl4/Mrps23	18	Other	IT_DOWN
GO:0006720	isoprenoid metabolic process	16/1227	106/28891	1.02419e-05	0.000162383	0.000116729	Akr1b1/Alg2/Aldh1a1/Aldh3a2/Rdh10/Alg10b/Rdh14/Dpm1/Rdh12/Plpp6/Adh5/Rdh11/Fdps/Dhrs4/Dhrs7/Lss	16	metabolism	IT_DOWN
GO:0030073	insulin secretion	28/1227	266/28891	1.03368e-05	0.00016336	0.000117431	Glul/Ptbp1/Gnaq/Gnao1/Gna11/Gnaz/Arrb1/Abat/Glud1/Tardbp/Hadh/Prkaca/Pck2/Mcu/Prkar1a/Oxct1/Gnas/Ppp3ca/Slc25a22/Ptpmt1/Park7/Ppp3cb/Rab3a/Anxa1/Ptpn11/Slc16a1/Rac1/Rab11b	28	Other	IT_DOWN
GO:0016241	regulation of macroautophagy	17/1227	118/28891	1.03599e-05	0.00016336	0.000117431	Sh3glb1/Becn1/Pafah1b2/Tom1/Slc25a4/Slc25a5/Mapk3/Scfd1/Pip4k2a/Gnai3/Pip4k2b/Pip4k2c/Rab12/Poldip2/Snx4/Vdac1/Sec22b	17	Other	IT_DOWN
GO:0061620	glycolytic process through glucose-6-phosphate	7/1227	20/28891	1.16685e-05	0.000183494	0.000131905	Eno1/Eno2/Pgk1/Pkm/Gapdh/Aldoa/Tpi1	7	Other	IT_DOWN
GO:0031333	negative regulation of protein-containing complex assembly	20/1227	157/28891	1.19078e-05	0.000186302	0.000133924	Tubb4a/Hspa8/Bbs4/Stxbp1/Nop53/Capza1/Capzb/Src/Gsk3b/Capza2/Twf1/Vdac2/Fkbp4/Tmod2/Rpl13a/Ddx3x/Arpc2/Cdc42/Jam3/Cfl1	20	Other	IT_DOWN
GO:1902074	response to salt	33/1227	343/28891	1.19115e-05	0.000186302	0.000133924	Cpne1/Gnaq/Tuba1a/Gna11/Alg2/Hnrnpa1/Cdk5/Slc25a13/Abat/Cpne5/Gnai2/Prkaa1/Cpne3/Itpr3/Slc25a23/Gdi1/Fus/Ahcyl1/Slc25a12/Cpne6/Pdxp/Ppp3ca/Ppp2r2a/Ppp5c/Nefl/Pon1/Syt1/Ache/Slc1a3/Syt15/Anxa11/Pdcd6/Syt2	33	Other	IT_DOWN
GO:0015800	acidic amino acid transport	13/1227	74/28891	1.28771e-05	0.000200456	0.000144099	Gnat2/Dpysl2/Slc25a13/Abat/Stxbp1/Septin2/Slc25a12/Slc32a1/Slc25a22/Slc17a7/Arl6ip5/Slc1a3/Slc7a14	13	transport	IT_DOWN
GO:0002790	peptide secretion	32/1227	329/28891	1.28857e-05	0.000200456	0.000144099	Glul/Ptbp1/Gnaq/Gnao1/Gna11/Gnaz/Arrb1/Abat/Glud1/Tardbp/Hadh/Prkaca/Pck2/Mcu/Prkar1a/Oxct1/Gnas/Ppp3ca/Slc25a22/Ptpmt1/Park7/Ppp3cb/Aimp1/Rab3a/Pex5l/Cpe/Anxa1/Ptpn11/Slc16a1/Rac1/Rab8b/Rab11b	32	Other	IT_DOWN
GO:0042762	regulation of sulfur metabolic process	6/1227	14/28891	1.29743e-05	0.000201165	0.000144608	Pdk1/Pdk3/Tm9sf2/Comt/Abcb7/Pdk2	6	metabolism	IT_DOWN
GO:0050773	regulation of dendrite development	19/1227	145/28891	1.30008e-05	0.000201165	0.000144608	Sh3glb1/Elavl4/Crk/Dpysl5/Sarm1/Actr3/Rhoa/Gsk3b/Pqbp1/Rab21/Ppp3ca/Camk2b/Actr2/Tbc1d24/Pafah1b1/Ache/Rap2a/Tmem106b/Mfn2	19	synapse	IT_DOWN
GO:0099072	regulation of postsynaptic membrane neurotransmitter receptor levels	18/1227	133/28891	1.39186e-05	0.000214519	0.000154208	Snx6/Map2k1/Sacm1l/Ywhae/Gsk3b/Sh3glb2/Rab8a/Snx27/Camk2a/Mapk10/Atad1/Flot2/Ap2m1/Rala/Usp46/Hras/Rap2a/Stx12	18	synapse	IT_DOWN
GO:0010506	regulation of autophagy	30/1227	300/28891	1.3938e-05	0.000214519	0.000154208	Nampt/Sh3glb1/Becn1/Ccny/Pafah1b2/Zmpste24/Tom1/Prkaa1/Slc25a4/Map2k1/Slc25a5/Mapk3/Scfd1/Pip4k2a/Endog/Gnai3/Gsk3b/Rmc1/Pip4k2b/Pip4k2c/Rab12/Sqstm1/Poldip2/Rab8a/Snx4/Vdac1/Fkbp8/Slc7a5/Ctsa/Sec22b	30	Other	IT_DOWN
GO:0006655	phosphatidylglycerol biosynthetic process	5/1227	9/28891	1.49671e-05	0.000229139	0.000164717	Pgs1/Plscr3/Ptpmt1/Tamm41/Slc27a1	5	metabolism	IT_DOWN
GO:0007603	phototransduction, visible light	5/1227	9/28891	1.49671e-05	0.000229139	0.000164717	Grk1/Gnat1/Gnb1/Rdh11/Rho	5	vision	IT_DOWN
GO:0015740	C4-dicarboxylate transport	8/1227	28/28891	1.5033e-05	0.000229326	0.000164852	Slc25a13/Abat/Slc25a12/Slc25a22/Slc25a11/Slc1a3/Slc16a1/Slc25a10	8	transport	IT_DOWN
GO:1901568	fatty acid derivative metabolic process	10/1227	45/28891	1.50982e-05	0.000229326	0.000164852	Gcdh/Acat1/Aldh3a2/Acot7/Oxct1/Abhd16a/Acsl6/Acsl1/Acsl3/Hsd17b4	10	metabolism	IT_DOWN
GO:2000785	regulation of autophagosome assembly	10/1227	45/28891	1.50982e-05	0.000229326	0.000164852	Sh3glb1/Becn1/Scfd1/Pip4k2a/Rab1b/Pip4k2b/Pip4k2c/Snx4/Efnb1/Sec22b	10	Other	IT_DOWN
GO:0016255	attachment of GPI anchor to protein	4/1227	5/28891	1.56422e-05	0.000234512	0.000168579	Pigk/Gpaa1/Pigs/Pigt	4	Other	IT_DOWN
GO:0036367	light adaption	4/1227	5/28891	1.56422e-05	0.000234512	0.000168579	Rgs9/Gnb5/Rdh11/Rho	4	vision	IT_DOWN
GO:0043490	malate-aspartate shuttle	4/1227	5/28891	1.56422e-05	0.000234512	0.000168579	Slc25a13/Slc25a12/Slc25a22/Slc1a3	4	Other	IT_DOWN
GO:0090666	scaRNA localization to Cajal body	4/1227	5/28891	1.56422e-05	0.000234512	0.000168579	Cct2/Cct4/Dkc1/Tcp1	4	RNA	IT_DOWN
GO:2001245	regulation of phosphatidylcholine biosynthetic process	4/1227	5/28891	1.56422e-05	0.000234512	0.000168579	Lpcat1/Capn2/Acsl3/Rab38	4	metabolism	IT_DOWN
GO:0010508	positive regulation of autophagy	20/1227	160/28891	1.58023e-05	0.0002363	0.000169865	Sh3glb1/Becn1/Ccny/Pafah1b2/Tom1/Prkaa1/Slc25a4/Map2k1/Slc25a5/Mapk3/Pip4k2a/Endog/Gnai3/Gsk3b/Pip4k2b/Pip4k2c/Rab12/Sqstm1/Snx4/Vdac1	20	Other	IT_DOWN
GO:0034599	cellular response to oxidative stress	26/1227	243/28891	1.58492e-05	0.000236389	0.000169929	Meak7/Mapk1/Akr1b1/Prkra/G6pdx/Ripk3/Htra2/Prkaa1/Mapk3/Src/Rack1/Endog/Gsr/Sqstm1/Cat/Eif2s1/Tbc1d24/Park7/Rps3/Sod2/Arl6ip5/Anxa1/Prdx2/Cfl1/Pnpla8/Pdk2	26	degeneration	IT_DOWN
GO:0006835	dicarboxylic acid transport	15/1227	98/28891	1.61903e-05	0.000240844	0.000173131	Slc25a32/Gnat2/Dpysl2/Slc25a13/Abat/Stxbp1/Septin2/Slc25a12/Slc25a22/Slc25a11/Slc17a7/Arl6ip5/Slc1a3/Slc16a1/Slc25a10	15	transport	IT_DOWN
GO:1905037	autophagosome organization	17/1227	122/28891	1.6231e-05	0.000240844	0.000173131	Sh3glb1/Becn1/Nsfl1c/Vmp1/Tom1/Scfd1/Pip4k2a/Rab1b/Pip4k2b/Pip4k2c/Snx4/Ctsd/Rab33b/Efnb1/Sec22b/Stx12/Mfn2	17	Other	IT_DOWN
GO:0007264	small GTPase mediated signal transduction	38/1227	428/28891	1.7076e-05	0.000252733	0.000181678	Gna13/Arfgap1/Arrb1/Rhoc/Map2k1/Camk2d/Gdi2/Gdi1/Hacd3/Crk/Src/Rhoa/Rap2b/Rab21/Rab12/Flot1/Arl3/Arhgap1/Nucb1/Rala/Scai/Rab35/Dnaja3/Grb2/Icmt/Cdc42/Rabgef1/G3bp2/Rab4a/Rab4b/Rac1/Hras/Rab33b/Rap2a/Cadm4/Kras/Arl6/Mfn2	38	Other	IT_DOWN
GO:0008088	axo-dendritic transport	14/1227	87/28891	1.71917e-05	0.000253797	0.000182443	Actr10/Hspa8/Ap3m2/Rab21/Pura/Stau1/Nefl/Flot2/Spg7/Arl8a/Pafah1b1/Rabgef1/Arl8b/Rab27b	14	synapse	IT_DOWN
GO:1904705	regulation of vascular associated smooth muscle cell proliferation	13/1227	76/28891	1.73713e-05	0.000255795	0.000183879	Ddx39b/Gna13/Ndrg2/Gnai2/Camk2d/Pdcd4/Src/Gnai3/Rhoa/Gstp1/Park7/Sod2/Mfn2	13	Other	IT_DOWN
GO:0010821	regulation of mitochondrion organization	19/1227	148/28891	1.74642e-05	0.000256511	0.000184394	Sh3glb1/Pisd/Htra2/Slc25a4/Plscr3/Slc25a5/Mcu/Slc30a9/Dhodh/Endog/Gsk3b/Vdac1/Fkbp8/Acaa2/Rala/Mff/Pgam5/Gpx1/Mfn2	19	Other	IT_DOWN
GO:0006836	neurotransmitter transport	25/1227	230/28891	1.75086e-05	0.000256513	0.000184395	Syn3/Septin5/Stxbp1/Prkaca/Cacnb4/Slc32a1/Napb/Camk2a/Flot1/Park7/Rab3a/Syn2/Slc17a7/Tprg1l/Syt1/Stxbp2/Arl6ip5/Fbxl20/Napa/Ppt1/Slc30a1/Gpm6b/Slc6a17/Syp/Syt2	25	transport	IT_DOWN
GO:0048814	regulation of dendrite morphogenesis	15/1227	99/28891	1.83407e-05	0.000268025	0.00019267	Sh3glb1/Dpysl5/Sarm1/Actr3/Gsk3b/Pqbp1/Rab21/Ppp3ca/Camk2b/Actr2/Tbc1d24/Pafah1b1/Ache/Rap2a/Mfn2	15	synapse	IT_DOWN
GO:0051491	positive regulation of filopodium assembly	9/1227	37/28891	1.8507e-05	0.000269773	0.000193927	Dpysl3/Actr3/Rala/Fscn1/Arpc2/Cdc42/Wasl/Rac1/Palm	9	Other	IT_DOWN
GO:1902652	secondary alcohol metabolic process	20/1227	162/28891	1.89988e-05	0.000276246	0.00019858	Dhcr7/Acadl/G6pdx/Idh3a/Idh2/Sec14l2/Prkaa1/Cyb5r3/Idh3g/Idh1/Erlin2/Acadvl/Cat/Fech/Gnb3/Pon1/Fdps/Pip4p1/Por/Lss	20	metabolism	IT_DOWN
GO:0090277	positive regulation of peptide hormone secretion	19/1227	149/28891	1.92315e-05	0.000278929	0.000200509	Glul/Ptbp1/Gnaq/Gna11/Arrb1/Abat/Glud1/Tardbp/Prkaca/Pck2/Mcu/Prkar1a/Oxct1/Gnas/Ppp3cb/Aimp1/Pex5l/Rac1/Rab8b	19	Other	IT_DOWN
GO:0051290	protein heterotetramerization	6/1227	15/28891	2.08452e-05	0.000301578	0.00021679	Nudt21/Farsa/Cpsf7/Farsb/Cbr4/Hsd17b8	6	Other	IT_DOWN
GO:0051402	neuron apoptotic process	34/1227	369/28891	2.18638e-05	0.000314798	0.000226293	Grk1/Nono/Tuba1a/Gbe1/Prodh/Snx6/Aimp2/Cdk5/Arrb1/Stxbp1/G6pdx/Set/Hspd1/Htra2/Phb1/Gapdh/Sarm1/Rhoa/Gsk3b/Park7/Nefl/Sod2/Ube2m/Aifm1/Gpx1/Cdc42/Ppt1/Prdx2/Hras/Pigt/Kras/Ube2v2/Prnp/Dnajc5	34	degeneration	IT_DOWN
GO:0022604	regulation of cell morphogenesis	28/1227	277/28891	2.18678e-05	0.000314798	0.000226293	Hnrnpk/Gna13/Sh3glb1/Zmpste24/Cpne5/Capzb/Aldoa/Crk/Src/Actr3/Rab21/Cpne6/Coro1c/Camk2b/Picalm/Actr2/Tbc1d24/Wdr1/Coro1b/Syt1/Anxa1/Pafah1b1/Ache/Rac1/Cfl1/Syt2/Palm/Mfn2	28	Other	IT_DOWN
GO:0019079	viral genome replication	17/1227	125/28891	2.24173e-05	0.000321154	0.000230863	Ddx5/Ddx56/Hspa8/Phb1/Hacd3/Vapa/Stau1/Vapb/Cnot7/Pcbp1/Pcbp2/Eef1a1/Ddx3x/Shfl/Stom/Ppib/Pde12	17	Other	IT_DOWN
GO:0034308	primary alcohol metabolic process	14/1227	89/28891	2.24203e-05	0.000321154	0.000230863	Akr1b1/Aldh1a1/Aldh3a2/Gdpd1/Rdh10/Rdh14/Akr1a1/Rdh12/Park7/Adh5/Rdh11/Gde1/Cbr4/Dhrs7	14	metabolism	IT_DOWN
GO:0009409	response to cold	10/1227	47/28891	2.26861e-05	0.000324159	0.000233023	Acadl/Prkaa1/Prkaca/Acadvl/Rbm3/Appl2/Acadm/Slc27a1/Acot11/Cirbp	10	Other	IT_DOWN
GO:0009266	response to temperature stimulus	20/1227	164/28891	2.27634e-05	0.000324463	0.000233241	Hspa1b/Hspa1a/Acadl/Htra2/Prkaa1/Prkaca/Ywhae/Acadvl/Clpb/Eif2s1/Rho/Rbm3/Appl2/Acadm/Slc27a1/Dnaja3/Acot11/Pdcl3/Cirbp/Pdcd6	20	Other	IT_DOWN
GO:0006721	terpenoid metabolic process	13/1227	78/28891	2.31853e-05	0.000329442	0.00023682	Akr1b1/Aldh1a1/Aldh3a2/Rdh10/Rdh14/Rdh12/Plpp6/Adh5/Rdh11/Fdps/Dhrs4/Dhrs7/Lss	13	metabolism	IT_DOWN
GO:0034502	protein localization to chromosome	16/1227	113/28891	2.33158e-05	0.000329442	0.00023682	Cct2/Cct5/Cct7/Cct6a/Cct4/Dkc1/Bub3/Cct8/Tcp1/Cct3/Rcc2/Wbp2/Ruvbl2/Cdk9/Tpp1/Gnl3l	16	Other	IT_DOWN
GO:0007212	dopamine receptor signaling pathway	9/1227	38/28891	2.33405e-05	0.000329442	0.00023682	Rgs9/Gnaq/Gnao1/Gna11/Gnb5/Gnai3/Prmt5/Gnas/Palm	9	Other	IT_DOWN
GO:0009167	purine ribonucleoside monophosphate metabolic process	9/1227	38/28891	2.33405e-05	0.000329442	0.00023682	Impdh1/Adsl/Impdh2/Guk1/Prps2/Atic/Gmps/Ak2/Hprt1	9	metabolism	IT_DOWN
GO:0044794	positive regulation by host of viral process	7/1227	22/28891	2.38233e-05	0.000335438	0.000241131	Hspa8/Vapa/Vapb/Eef1a1/Stom/Ppib/Cfl1	7	Other	IT_DOWN
GO:0090276	regulation of peptide hormone secretion	27/1227	264/28891	2.47431e-05	0.000347544	0.000249833	Glul/Ptbp1/Gnaq/Gnao1/Gna11/Gnaz/Arrb1/Abat/Glud1/Tardbp/Hadh/Prkaca/Pck2/Mcu/Prkar1a/Oxct1/Gnas/Ppp3ca/Slc25a22/Ptpmt1/Ppp3cb/Aimp1/Pex5l/Ptpn11/Slc16a1/Rac1/Rab8b	27	Other	IT_DOWN
GO:0006612	protein targeting to membrane	17/1227	126/28891	2.49022e-05	0.000348932	0.00025083	Cdk5/Gdi1/Actr3/Yif1b/Hspa5/Mff/Sec61a1/Get3/Srprb/Srp68/Arpc2/Rabgef1/Stom/Sgta/Rab8b/Hras/Prnp	17	Other	IT_DOWN
GO:0050796	regulation of insulin secretion	24/1227	221/28891	2.59578e-05	0.000362775	0.000260782	Glul/Ptbp1/Gnaq/Gnao1/Gna11/Gnaz/Arrb1/Abat/Glud1/Tardbp/Hadh/Prkaca/Pck2/Mcu/Prkar1a/Oxct1/Gnas/Ppp3ca/Slc25a22/Ptpmt1/Ppp3cb/Ptpn11/Slc16a1/Rac1	24	Other	IT_DOWN
GO:0019058	viral life cycle	26/1227	250/28891	2.60155e-05	0.000362775	0.000260782	Kpna2/Ddx5/Ddx56/P4hb/Hspa8/Ddx6/Csnk2b/Phb1/Ist1/Hacd3/Vapa/Stau1/Vapb/Vps4a/Cnot7/Pcbp1/Chmp6/Pcbp2/Eef1a1/Ddx3x/Shfl/Stom/Tsg101/Arl8b/Ppib/Pde12	26	Other	IT_DOWN
GO:0021700	developmental maturation	35/1227	389/28891	2.74539e-05	0.000381913	0.000274539	Atp6v1b2/Hnrnpk/Atp6v1h/Akr1b1/Gnaq/Atp6v1c1/Wdr77/Septin4/Atp6v1a/Atp6v0d1/Stxbp1/G6pdx/Atp6v1d/Dld/Prkaca/Atp6v1e1/Rhoa/Gsk3b/Arcn1/C1ql1/Ap1m1/Camk2b/Atp6v1g2/Picalm/Ppp2r1a/Nefl/Rab3a/Slc17a7/Atp6ap2/Atp6v1f/Tdrkh/Rac1/Slc24a4/Rab38/Palm	35	Other	IT_DOWN
GO:0002793	positive regulation of peptide secretion	19/1227	153/28891	2.80108e-05	0.000388725	0.000279436	Glul/Ptbp1/Gnaq/Gna11/Arrb1/Abat/Glud1/Tardbp/Prkaca/Pck2/Mcu/Prkar1a/Oxct1/Gnas/Ppp3cb/Aimp1/Pex5l/Rac1/Rab8b	19	Other	IT_DOWN
GO:0008631	intrinsic apoptotic signaling pathway in response to oxidative stress	11/1227	58/28891	2.81365e-05	0.000389536	0.000280019	Nono/Stk24/P4hb/Prodh/Aldh2/Rack1/Pdk1/Park7/Sod2/Gpx1/Arl6ip5	11	degeneration	IT_DOWN
GO:0046887	positive regulation of hormone secretion	22/1227	194/28891	2.8574e-05	0.000394649	0.000283694	Glul/Ptbp1/Gnaq/Gna11/Arrb1/Abat/Glud1/Tardbp/Prkaca/Pck2/Mcu/Prkar1a/Oxct1/Gnas/Snx4/Ppp3cb/Aimp1/Pex5l/Ptpn11/Rac1/Rab8b/Mfn2	22	Other	IT_DOWN
GO:0032024	positive regulation of insulin secretion	16/1227	115/28891	2.91015e-05	0.000400025	0.000287559	Glul/Ptbp1/Gnaq/Gna11/Arrb1/Abat/Glud1/Tardbp/Prkaca/Pck2/Mcu/Prkar1a/Oxct1/Gnas/Ppp3cb/Rac1	16	Other	IT_DOWN
GO:0051702	biological process involved in interaction with symbiont	16/1227	115/28891	2.91015e-05	0.000400025	0.000287559	Ddx56/Hspa8/Psmc3/Tardbp/Hspd1/Phb1/Gapdh/Vapa/Vapb/Cdk9/Eef1a1/Gpx1/Cdc42/Stom/Ppib/Cfl1	16	Other	IT_DOWN
GO:0051938	L-glutamate import	9/1227	39/28891	2.92044e-05	0.000400488	0.000287892	Gnat2/Slc25a13/Stxbp1/Septin2/Slc25a12/Slc25a22/Slc17a7/Arl6ip5/Slc1a3	9	Other	IT_DOWN
GO:0015833	peptide transport	32/1227	343/28891	2.95547e-05	0.000404333	0.000290656	Glul/Ptbp1/Gnaq/Gnao1/Gna11/Gnaz/Arrb1/Abat/Glud1/Tardbp/Hadh/Prkaca/Pck2/Mcu/Prkar1a/Oxct1/Gnas/Ppp3ca/Slc25a22/Ptpmt1/Park7/Ppp3cb/Aimp1/Rab3a/Pex5l/Cpe/Anxa1/Ptpn11/Slc16a1/Rac1/Rab8b/Rab11b	32	transport	IT_DOWN
GO:0006611	protein export from nucleus	12/1227	69/28891	3.06023e-05	0.000416161	0.000299159	Cdk5/Anp32b/Calr/Prkaca/Ywhae/Ahcyl1/Gsk3b/Ran/Park7/Emd/Ptpn11/Hspa9	12	Other	IT_DOWN
GO:0042440	pigment metabolic process	12/1227	69/28891	3.06023e-05	0.000416161	0.000299159	Cpox/Fech/Ppox/Blvra/Blvrb/Iba57/Abcb7/Hmox2/Ddt/Rab38/Pgrmc1/Tmem14c	12	metabolism	IT_DOWN
GO:0009988	cell-cell recognition	13/1227	80/28891	3.0635e-05	0.000416161	0.000299159	Hspa1b/Cct2/Cct5/Cct7/Cct6a/Cct4/Cct8/Tcp1/Cct3/Aldoa/B4galt1/Vdac2/Hspa1l	13	Other	IT_DOWN
GO:0006177	GMP biosynthetic process	6/1227	16/28891	3.21523e-05	0.00043575	0.00031324	Impdh1/Adsl/Impdh2/Atic/Gmps/Hprt1	6	metabolism	IT_DOWN
GO:0009755	hormone-mediated signaling pathway	20/1227	168/28891	3.23552e-05	0.000437475	0.00031448	Mapk1/Ddx5/Csnk2b/Phb2/Phb1/Calr/Cnot2/Src/Wbp2/Rhoa/Lancl2/Ppp5c/Park7/Cnot9/Fkbp4/Appl2/Slc27a1/Ufsp2/Ptpn11/Acsl1	20	Other	IT_DOWN
GO:0009065	glutamine family amino acid catabolic process	7/1227	23/28891	3.29918e-05	0.000444008	0.000319177	Got1/Prodh/Glud1/Oat/Got2/Aldh4a1/Gls	7	Other	IT_DOWN
GO:0009168	purine ribonucleoside monophosphate biosynthetic process	7/1227	23/28891	3.29918e-05	0.000444008	0.000319177	Impdh1/Adsl/Impdh2/Prps2/Atic/Gmps/Hprt1	7	metabolism	IT_DOWN
GO:0030307	positive regulation of cell growth	23/1227	210/28891	3.31468e-05	0.00044506	0.000319932	Hnrnpk/Ddx39b/Sh3glb1/Rpl4/Cpne5/Slc25a4/Ist1/Gdi1/Slc25a33/Crk/Rhoa/Gsk3b/Cpne6/Picalm/Fdps/Rufy3/Syt1/Ddx3x/Pafah1b1/Cdc42/Extl3/Cfl1/Syt2	23	Other	IT_DOWN
GO:1900077	negative regulation of cellular response to insulin stimulus	10/1227	49/28891	3.33318e-05	0.000445599	0.00032032	Ncoa5/Prkaa1/Sco1/Pip4k2a/Gsk3b/Pip4k2b/Pip4k2c/Slc27a4/Ptpn2/Appl2	10	Other	IT_DOWN
GO:0006096	glycolytic process	15/1227	104/28891	3.3341e-05	0.000445599	0.00032032	Eno1/Pgk2/Eno2/Pgk1/Pgam1/Pkm/Ppp2ca/Prkaa1/Gapdh/Prkaca/Aldoa/Eif6/Aldoc/Tpi1/Adpgk	15	Other	IT_DOWN
GO:0002791	regulation of peptide secretion	27/1227	269/28891	3.44429e-05	0.000459266	0.000330144	Glul/Ptbp1/Gnaq/Gnao1/Gna11/Gnaz/Arrb1/Abat/Glud1/Tardbp/Hadh/Prkaca/Pck2/Mcu/Prkar1a/Oxct1/Gnas/Ppp3ca/Slc25a22/Ptpmt1/Ppp3cb/Aimp1/Pex5l/Ptpn11/Slc16a1/Rac1/Rab8b	27	Other	IT_DOWN
GO:0007338	single fertilization	20/1227	169/28891	3.52572e-05	0.000469042	0.000337172	Hspa1b/Cct2/Cct5/Cct7/Stxbp1/Cct6a/Cct4/Ppp3cc/Cct8/Tcp1/Cct3/Aldoa/B4galt1/Camk2b/Glrb/Vdac2/Park7/Rab3a/Hspa1l/Pithd1	20	Other	IT_DOWN
GO:0046434	organophosphate catabolic process	18/1227	143/28891	3.76e-05	0.000499063	0.000358753	Cnp/Acat1/Abhd6/Gdpd1/Acot7/Sarm1/Idh1/Abhd16a/Pdxp/Prdx6/Plpp6/Hprt1/Smpd2/Pon1/Abhd12/Mlycd/Gpd1l/Pnpla8	18	Other	IT_DOWN
GO:0006865	amino acid transport	20/1227	170/28891	3.83893e-05	0.000508373	0.000365445	Gnat2/Dpysl2/Sfxn5/Slc25a13/Abat/Stxbp1/Sfxn1/Septin2/Cacnb4/Slc25a12/Slc32a1/Slc25a22/Slc17a7/Arl6ip5/Slc38a3/Slc7a5/Slc1a3/Slc7a14/Slc6a17/Slc25a29	20	transport	IT_DOWN
GO:1903533	regulation of protein targeting	11/1227	60/28891	3.91854e-05	0.000516764	0.000371477	Cdk5/Prkaa1/Gdi1/Actr3/Nucb1/Mff/Hspa1l/Arpc2/Stom/Hras/Prnp	11	Other	IT_DOWN
GO:0090087	regulation of peptide transport	27/1227	271/28891	3.92016e-05	0.000516764	0.000371477	Glul/Ptbp1/Gnaq/Gnao1/Gna11/Gnaz/Arrb1/Abat/Glud1/Tardbp/Hadh/Prkaca/Pck2/Mcu/Prkar1a/Oxct1/Gnas/Ppp3ca/Slc25a22/Ptpmt1/Ppp3cb/Aimp1/Pex5l/Ptpn11/Slc16a1/Rac1/Rab8b	27	transport	IT_DOWN
GO:0006739	NADP metabolic process	10/1227	50/28891	4.00898e-05	0.000524946	0.000377359	Mdh1/Pgd/G6pdx/Tkt/Idh2/Prps1/Idh1/Prps2/Me1/Nadk2	10	metabolism	IT_DOWN
GO:0046626	regulation of insulin receptor signaling pathway	13/1227	82/28891	4.00944e-05	0.000524946	0.000377359	Ncoa5/Gnai2/Prkaa1/Src/Pip4k2a/Gsk3b/Pip4k2b/Pip4k2c/Slc27a4/Ptpn2/Ctsd/Ptpn11/Mfn2	13	Other	IT_DOWN
GO:0051851	modulation by host of symbiont process	13/1227	82/28891	4.00944e-05	0.000524946	0.000377359	Ddx56/Hspa8/Psmc3/Tardbp/Phb1/Vapa/Vapb/Cdk9/Eef1a1/Cdc42/Stom/Ppib/Cfl1	13	Other	IT_DOWN
GO:0034470	ncRNA processing	36/1227	413/28891	4.13968e-05	0.000540372	0.000388448	Ddx47/Trnt1/Ssb/Ddx5/Hnrnpa2b1/Brix1/Elp3/Ddx56/Rtcb/Rsl1d1/Prkra/Fbl/Nop53/Dkc1/Sars1/Zmpste24/Rpl5/Wdr18/Nob1/Pa2g4/Eif6/Rpl7a/Grsf1/Rps8/Rpl7/Rps6/Rpl14/Rbm3/Rps7/Ddx3x/Rpl10a/Tdrkh/Rpl27/Rpl11/Rpl35a/Rpl26	36	RNA	IT_DOWN
GO:0031396	regulation of protein ubiquitination	23/1227	213/28891	4.14593e-05	0.000540372	0.000388448	Septin4/Fbxo2/Aimp2/Cdk5/Arrb1/U2af2/Rpl5/Rps2/Gsk3b/Sqstm1/Hspa5/Park7/Rps7/Rps3/Dnaja3/Ddx3x/Pdcd6/Gnl3l/Rpl11/Skp1/Cdk5rap3/Ube2v2/Ube2n	23	Other	IT_DOWN
GO:0019216	regulation of lipid metabolic process	35/1227	398/28891	4.39694e-05	0.0005718	0.00041104	Lpgat1/Sh3glb1/Lpcat1/Dhcr7/Bbs4/Acadl/Phb2/Abhd6/Zmpste24/Sec14l2/Mboat7/Prkaa1/Capn2/Rdh10/Gk/Eif6/Idh1/Pdk1/Erlin2/Pdk3/Acadvl/Gnb3/Appl2/Fdps/Slc27a1/Anxa1/Por/Eef1a2/Mlycd/Lactb/Acsl3/Rab38/Pdk2/Opa3/Asah1	35	metabolism	IT_DOWN
GO:0009126	purine nucleoside monophosphate metabolic process	9/1227	41/28891	4.47296e-05	0.000577055	0.000414818	Impdh1/Adsl/Impdh2/Guk1/Prps2/Atic/Gmps/Ak2/Hprt1	9	metabolism	IT_DOWN
GO:0010591	regulation of lamellipodium assembly	9/1227	41/28891	4.47296e-05	0.000577055	0.000414818	Capzb/Actr3/Twf1/Actr2/Fscn1/Arpc2/Cdc42/Rac1/Cfl1	9	Other	IT_DOWN
GO:0019076	viral release from host cell	7/1227	24/28891	4.48721e-05	0.000577055	0.000414818	Ist1/Vapa/Vapb/Vps4a/Chmp6/Tsg101/Arl8b	7	Other	IT_DOWN
GO:0035891	exit from host cell	7/1227	24/28891	4.48721e-05	0.000577055	0.000414818	Ist1/Vapa/Vapb/Vps4a/Chmp6/Tsg101/Arl8b	7	Other	IT_DOWN
GO:0046037	GMP metabolic process	7/1227	24/28891	4.48721e-05	0.000577055	0.000414818	Impdh1/Adsl/Impdh2/Guk1/Atic/Gmps/Hprt1	7	metabolism	IT_DOWN
GO:0000723	telomere maintenance	18/1227	145/28891	4.53014e-05	0.000579205	0.000416363	Ruvbl1/Mapk1/Hspa1a/Hnrnpa2b1/Cct2/Cct5/Hnrnpc/Cct7/Cct6a/Cct4/Dkc1/Cct8/Tcp1/Cct3/Mapk3/Src/Ruvbl2/Gnl3l	18	Other	IT_DOWN
GO:0019401	alditol biosynthetic process	4/1227	6/28891	4.53395e-05	0.000579205	0.000416363	Got1/Akr1b1/Pck2/Pgp	4	metabolism	IT_DOWN
GO:0046949	fatty-acyl-CoA biosynthetic process	4/1227	6/28891	4.53395e-05	0.000579205	0.000416363	Gcdh/Acat1/Acsl6/Acsl1	4	metabolism	IT_DOWN
GO:0048259	regulation of receptor-mediated endocytosis	17/1227	132/28891	4.56395e-05	0.000581753	0.000418194	Hnrnpk/Arrb1/Unc119/Rab21/Napb/Smap1/Lrpap1/Picalm/Flot1/Atad1/Ap2m1/Rala/Nsf/Usp46/Rabgef1/Ppt1/Wasl	17	Other	IT_DOWN
GO:0061013	regulation of mRNA catabolic process	21/1227	186/28891	4.592e-05	0.000584042	0.00041984	Alkbh5/Ptbp1/Hnrnpc/Elavl4/Elavl1/Vim/Dcps/Hnrnpa0/Tardbp/Eif4a3/Srsf1/Pcbp4/Cnot2/Fus/Pabpc1/Hnrnpab/Cnot7/Celf1/Cirbp/Ybx1/Pde12	21	RNA	IT_DOWN
GO:0071816	tail-anchored membrane protein insertion into ER membrane	6/1227	17/28891	4.79035e-05	0.000606422	0.000435928	Emc7/Get3/Emc2/Sgta/Emc4/Emc10	6	Other	IT_DOWN
GO:1903358	regulation of Golgi organization	6/1227	17/28891	4.79035e-05	0.000606422	0.000435928	Armh3/Mapk1/Ehd3/Map2k1/Mapk3/Rab33b	6	Other	IT_DOWN
GO:0006364	rRNA processing	23/1227	215/28891	4.7994e-05	0.000606422	0.000435928	Ddx47/Brix1/Ddx56/Rsl1d1/Fbl/Nop53/Dkc1/Rpl5/Wdr18/Nob1/Pa2g4/Eif6/Rpl7a/Rps8/Rpl7/Rps6/Rpl14/Rps7/Rpl10a/Rpl27/Rpl11/Rpl35a/Rpl26	23	RNA	IT_DOWN
GO:0008637	apoptotic mitochondrial changes	16/1227	120/28891	4.94592e-05	0.000622218	0.000447283	Sh3glb1/Hspd1/Timm50/Slc25a4/Plscr3/Slc25a5/Gsk3b/Camk2a/Vdac2/Acaa2/Mff/Sod2/Aifm1/Gpx1/Ndufs1/Mfn2	16	degeneration	IT_DOWN
GO:1903076	regulation of protein localization to plasma membrane	16/1227	120/28891	4.94592e-05	0.000622218	0.000447283	Csk/Csnk2a1/Cdk5/Camk2d/Rack1/Actr3/Camk2b/Sqstm1/Camk2g/Camk2a/Picalm/Ap2m1/Vps4a/Acsl3/Prnp/Pgrmc1	16	Other	IT_DOWN
GO:1903332	regulation of protein folding	5/1227	11/28891	5.10954e-05	0.000641408	0.000461078	Pofut2/Pdia3/Pdcl/Pdcl3/Pdia4	5	Other	IT_DOWN
GO:0009306	protein secretion	37/1227	434/28891	5.21151e-05	0.000652792	0.000469262	Glul/Ptbp1/Gnaq/Gnao1/Gna11/Gnaz/Arrb1/Abat/Idh2/Glud1/Tardbp/Hadh/Prkaca/Pck2/Mcu/Prkar1a/Oxct1/Gnas/Preb/Rab12/Rab3c/Ppp3ca/Slc25a22/Ptpmt1/Rab8a/Erp29/Park7/Ppp3cb/Rab3a/Anxa1/Pafah1b1/Ptpn11/Slc16a1/Rac1/Rab8b/Rab11b/Cd200	37	Other	IT_DOWN
GO:0046470	phosphatidylcholine metabolic process	11/1227	62/28891	5.37794e-05	0.000672185	0.000483202	Lpcat2/Lpgat1/Lpcat1/Mboat7/Capn2/Cept1/Pon1/Slc27a1/Acsl3/Rab38/Pnpla8	11	metabolism	IT_DOWN
GO:2001244	positive regulation of intrinsic apoptotic signaling pathway	12/1227	73/28891	5.46028e-05	0.000680585	0.000489241	Sh3glb1/Septin4/Becn1/Prkra/Ripk3/Rack1/Park7/Ptpn2/Rps7/Rps3/Rpl11/Rpl26	12	degeneration	IT_DOWN
GO:0035592	establishment of protein localization to extracellular region	37/1227	435/28891	5.46868e-05	0.000680585	0.000489241	Glul/Ptbp1/Gnaq/Gnao1/Gna11/Gnaz/Arrb1/Abat/Idh2/Glud1/Tardbp/Hadh/Prkaca/Pck2/Mcu/Prkar1a/Oxct1/Gnas/Preb/Rab12/Rab3c/Ppp3ca/Slc25a22/Ptpmt1/Rab8a/Erp29/Park7/Ppp3cb/Rab3a/Anxa1/Pafah1b1/Ptpn11/Slc16a1/Rac1/Rab8b/Rab11b/Cd200	37	Other	IT_DOWN
GO:0051085	chaperone cofactor-dependent protein refolding	8/1227	33/28891	5.55843e-05	0.000690271	0.000496203	Hspa1b/Hspa1a/Hspa8/Hspa5/Hspa1l/Hspa9/Hspa13/Ero1a	8	Other	IT_DOWN
GO:0033013	tetrapyrrole metabolic process	10/1227	52/28891	5.71643e-05	0.000708372	0.000509215	Cpox/Fech/Ppox/Blvra/Blvrb/Iba57/Abcb7/Hmox2/Pgrmc1/Tmem14c	10	metabolism	IT_DOWN
GO:0009127	purine nucleoside monophosphate biosynthetic process	7/1227	25/28891	6.0043e-05	0.000740872	0.000532578	Impdh1/Adsl/Impdh2/Prps2/Atic/Gmps/Hprt1	7	metabolism	IT_DOWN
GO:0044090	positive regulation of vacuole organization	7/1227	25/28891	6.0043e-05	0.000740872	0.000532578	Sh3glb1/Becn1/Pip4k2a/Pip4k2b/Pip4k2c/Snx4/Ppp3cb	7	Other	IT_DOWN
GO:0032984	protein-containing complex disassembly	25/1227	248/28891	6.16554e-05	0.000759149	0.000545716	Etf1/Hspa8/Becn1/Vmp1/Zmpste24/Capza1/Tom1/Capzb/Rhoa/Gsk3b/Capza2/Vps33a/Pdxp/Napb/Twf1/Abce1/Vps4a/Wdr1/Tmod2/Chmp6/Nsf/Shfl/Napa/Arpc2/Cfl1	25	Other	IT_DOWN
GO:0061512	protein localization to cilium	12/1227	74/28891	6.26787e-05	0.00077011	0.000553596	Rom1/Bbs4/Atp6v1d/Gdi2/Bbs1/Gsk3b/Rab8a/Arl3/Lztfl1/Tulp1/Arl6/Arf4	12	Other	IT_DOWN
GO:2001243	negative regulation of intrinsic apoptotic signaling pathway	15/1227	110/28891	6.48205e-05	0.000794737	0.000571299	Eno1/Nono/Sh3glb1/Ndufs3/Map2k1/Tpt1/Src/Rack1/Vdac2/Park7/Sod2/Gpx1/Ddx3x/Armc10/Ndufa13	15	degeneration	IT_DOWN
GO:0043523	regulation of neuron apoptotic process	29/1227	310/28891	6.52078e-05	0.000797797	0.000573498	Grk1/Nono/Gbe1/Prodh/Snx6/Aimp2/Cdk5/Arrb1/Stxbp1/G6pdx/Set/Hspd1/Phb1/Sarm1/Rhoa/Gsk3b/Park7/Nefl/Sod2/Ube2m/Aifm1/Cdc42/Ppt1/Prdx2/Hras/Kras/Ube2v2/Prnp/Dnajc5	29	degeneration	IT_DOWN
GO:1903320	regulation of protein modification by small protein conjugation or removal	25/1227	249/28891	6.58277e-05	0.000803682	0.000577729	Septin4/Fbxo2/Aimp2/Cdk5/Arrb1/U2af2/Nop53/Rpl5/Tollip/Rps2/Gsk3b/Sqstm1/Hspa5/Park7/Rps7/Rps3/Dnaja3/Ddx3x/Pdcd6/Gnl3l/Rpl11/Skp1/Cdk5rap3/Ube2v2/Ube2n	25	Other	IT_DOWN
GO:0000423	mitophagy	9/1227	43/28891	6.6706e-05	0.000810982	0.000582977	Becn1/Phb2/Cdc37/Htra2/Slc25a4/Slc25a5/Sqstm1/Vdac1/Mfn2	9	Other	IT_DOWN
GO:0006984	ER-nucleus signaling pathway	9/1227	43/28891	6.6706e-05	0.000810982	0.000582977	Eif2a/Ccdc47/Gsk3b/Erlin2/Eif2s1/Hspa5/Ptpn2/Tmco1/Amfr	9	Other	IT_DOWN
GO:0001505	regulation of neurotransmitter levels	23/1227	220/28891	6.85425e-05	0.000829823	0.00059652	Syn3/Septin5/Stxbp1/Prkaca/Cacnb4/Napb/Camk2a/Flot1/Park7/Rab3a/Syn2/Slc17a7/Tprg1l/Syt1/Stxbp2/Arl6ip5/Fbxl20/Napa/Ppt1/Slc30a1/Gpm6b/Syp/Syt2	23	Other	IT_DOWN
GO:0017148	negative regulation of translation	23/1227	220/28891	6.85425e-05	0.000829823	0.00059652	Ddx6/Dcps/Eif2a/Tardbp/Calr/Gapdh/Eif4a3/Cnot2/Pabpc1/Rack1/Eif6/Lsm14a/Eif2s1/Serbp1/Cnot9/Cnot7/Rps3/Rpl13a/Ddx3x/Shfl/Celf1/Ybx1/Pde12	23	Other	IT_DOWN
GO:1904706	negative regulation of vascular associated smooth muscle cell proliferation	8/1227	34/28891	6.99941e-05	0.000845628	0.000607882	Gna13/Ndrg2/Pdcd4/Rhoa/Gstp1/Park7/Sod2/Mfn2	8	Other	IT_DOWN
GO:0032200	telomere organization	18/1227	150/28891	7.09905e-05	0.000855879	0.000615251	Ruvbl1/Mapk1/Hspa1a/Hnrnpa2b1/Cct2/Cct5/Hnrnpc/Cct7/Cct6a/Cct4/Dkc1/Cct8/Tcp1/Cct3/Mapk3/Src/Ruvbl2/Gnl3l	18	Other	IT_DOWN
GO:0071692	protein localization to extracellular region	37/1227	441/28891	7.26914e-05	0.000874175	0.000628403	Glul/Ptbp1/Gnaq/Gnao1/Gna11/Gnaz/Arrb1/Abat/Idh2/Glud1/Tardbp/Hadh/Prkaca/Pck2/Mcu/Prkar1a/Oxct1/Gnas/Preb/Rab12/Rab3c/Ppp3ca/Slc25a22/Ptpmt1/Rab8a/Erp29/Park7/Ppp3cb/Rab3a/Anxa1/Pafah1b1/Ptpn11/Slc16a1/Rac1/Rab8b/Rab11b/Cd200	37	Other	IT_DOWN
GO:0006749	glutathione metabolic process	11/1227	64/28891	7.28102e-05	0.000874175	0.000628403	G6pdx/Gsr/Idh1/Gstp1/Gsta4/Park7/Gstm1/Glo1/Sod2/Gpx1/Arl6ip5	11	metabolism	IT_DOWN
GO:0045055	regulated exocytosis	26/1227	267/28891	7.91341e-05	0.000944546	0.00067899	Cdk5/Septin5/Stxbp1/Gnai2/Prkaca/Cacnb4/Napb/Camk2a/Snx4/Ppp3cb/Scamp5/Rab3a/Pex5l/Syn2/Tprg1l/Syt1/Rab10/Stxbp2/Fbxl20/Napa/Rabgef1/Syt15/Arl8b/Rab11b/Syp/Syt2	26	Other	IT_DOWN
GO:0000027	ribosomal large subunit assembly	7/1227	26/28891	7.91611e-05	0.000944546	0.00067899	Brix1/Nop53/Rpl5/Rpl6/Rpl10/Rplp0/Rpl11	7	Other	IT_DOWN
GO:0006783	heme biosynthetic process	7/1227	26/28891	7.91611e-05	0.000944546	0.00067899	Cpox/Fech/Ppox/Iba57/Abcb7/Pgrmc1/Tmem14c	7	metabolism	IT_DOWN
GO:0006986	response to unfolded protein	15/1227	112/28891	7.99674e-05	0.000951424	0.000683934	Cops5/Pdia6/Eif2a/Hspd1/Faf2/Erp44/Eif2s1/Hspa5/Vapb/Ptpn2/Ubxn4/Ero1a/Cdk5rap3/Amfr/Mfn2	15	Other	IT_DOWN
GO:0051289	protein homotetramerization	10/1227	54/28891	8.00663e-05	0.000951424	0.000683934	Pkm/Shmt2/Aldh9a1/Cryz/Hprt1/Me1/Appl2/Gls/Sod2/Cbr4	10	Other	IT_DOWN
GO:0006890	retrograde vesicle-mediated transport, Golgi to endoplasmic reticulum	9/1227	44/28891	8.07205e-05	0.000957232	0.000688109	Ergic2/Scfd1/Arcn1/Cope/Lman2/Rab6a/Rab33b/Sec22b/Arf4	9	transport	IT_DOWN
GO:0000956	nuclear-transcribed mRNA catabolic process	16/1227	125/28891	8.14433e-05	0.000963829	0.000692851	Ssb/Ddx5/Ptbp1/Etf1/Dcps/Smg9/Eif3e/Eif4a3/Rnps1/Cnot2/Pabpc1/Hnrnpab/Cnot7/Lsm4/Ybx1/Pde12	16	RNA	IT_DOWN
GO:0009914	hormone transport	35/1227	411/28891	8.39146e-05	0.000990155	0.000711775	Glul/Ptbp1/Gnaq/Gnao1/Gna11/Gnaz/Arrb1/Abat/Glud1/Tardbp/Hadh/Prkaca/Pck2/Mcu/Prkar1a/Oxct1/Gnas/Ppp3ca/Slc25a22/Ptpmt1/Snx4/Park7/Ppp3cb/Aimp1/Rab3a/Pex5l/Cpe/Anxa1/Slc7a5/Ptpn11/Slc16a1/Rac1/Rab8b/Rab11b/Mfn2	35	transport	IT_DOWN
GO:0009133	nucleoside diphosphate biosynthetic process	5/1227	12/28891	8.45233e-05	0.000990155	0.000711775	Guk1/Cmpk2/Dhodh/Cmpk1/Ak2	5	metabolism	IT_DOWN
GO:0033240	positive regulation of amine metabolic process	5/1227	12/28891	8.45233e-05	0.000990155	0.000711775	Abat/Park7/Hprt1/Comt/Maob	5	metabolism	IT_DOWN
GO:0060020	Bergmann glial cell differentiation	5/1227	12/28891	8.45233e-05	0.000990155	0.000711775	Mapk1/Vim/Map2k1/Mapk3/Ptpn11	5	Other	IT_DOWN
GO:0072584	caveolin-mediated endocytosis	5/1227	12/28891	8.45233e-05	0.000990155	0.000711775	Mapk1/Unc119/Mapk3/Src/Pacsin2	5	Other	IT_DOWN
GO:2001234	negative regulation of apoptotic signaling pathway	25/1227	253/28891	8.51638e-05	0.000995643	0.00071572	Eno1/Nono/Sh3glb1/Gnai2/Ndufs3/Slc25a4/Map2k1/Slc25a5/Tpt1/Src/Rack1/Gnai3/Gsk3b/Vdac2/Gstp1/Park7/Acaa2/Faim/Sod2/Gpx1/Ddx3x/Armc10/Prdx2/Ndufa13/Mfn2	25	degeneration	IT_DOWN
GO:0043488	regulation of mRNA stability	19/1227	166/28891	8.62845e-05	0.00100671	0.000723676	Alkbh5/Ptbp1/Hnrnpc/Elavl4/Elavl1/Vim/Dcps/Hnrnpa0/Tardbp/Srsf1/Pcbp4/Cnot2/Fus/Pabpc1/Cnot7/Celf1/Cirbp/Ybx1/Pde12	19	RNA	IT_DOWN
GO:0007007	inner mitochondrial membrane organization	8/1227	35/28891	8.73731e-05	0.00101736	0.000731332	Chchd3/Samm50/Dnajc11/Apool/Maip1/Timm22/Ndufa13/Timm29	8	Other	IT_DOWN
GO:0062197	cellular response to chemical stress	29/1227	316/28891	9.15677e-05	0.00106406	0.000764903	Oxsr1/Meak7/Mapk1/Akr1b1/Prkra/G6pdx/Ripk3/Htra2/Prkaa1/Slc25a23/Mapk3/Src/Rack1/Endog/Gsr/Sqstm1/Cat/Eif2s1/Tbc1d24/Park7/Rps3/Sod2/Arl6ip5/Ddx3x/Anxa1/Prdx2/Cfl1/Pnpla8/Pdk2	29	degeneration	IT_DOWN
GO:0006900	vesicle budding from membrane	12/1227	77/28891	9.33855e-05	0.00108301	0.000778525	Ap3m2/Vapa/Preb/Picalm/Vapb/Ap2m1/Vps4a/Chmp6/Wasl/Pdcd6/Trappc4/Tmed9	12	Other	IT_DOWN
GO:1903350	response to dopamine	10/1227	55/28891	9.41669e-05	0.00108555	0.000780347	Rgs9/Gnaq/Gnao1/Gna11/Gnaz/Gnb5/Gnai3/Prmt5/Gnas/Palm	10	Other	IT_DOWN
GO:1903351	cellular response to dopamine	10/1227	55/28891	9.41669e-05	0.00108555	0.000780347	Rgs9/Gnaq/Gnao1/Gna11/Gnaz/Gnb5/Gnai3/Prmt5/Gnas/Palm	10	Other	IT_DOWN
GO:2000378	negative regulation of reactive oxygen species metabolic process	10/1227	55/28891	9.41669e-05	0.00108555	0.000780347	Becn1/G6pdx/Hspd1/Rhoa/Park7/Vdac1/Sirt5/Abcb7/Ndufc2/Mfn2	10	metabolism	IT_DOWN
GO:0042180	cellular ketone metabolic process	25/1227	255/28891	9.66181e-05	0.0011098	0.00079778	Lpgat1/Akr1b1/Kyat3/Ndufa9/Acadl/Nmt1/Rdh10/Aldoa/Gk/Eif6/Oxct1/Pdk1/Erlin2/Pdk3/Acadvl/Akr1a1/Park7/Appl2/Sirt5/Glo1/Comt/Anxa1/Cbr4/Mlycd/Pdk2	25	metabolism	IT_DOWN
GO:0050803	regulation of synapse structure or activity	29/1227	317/28891	9.67902e-05	0.0011098	0.00079778	Rbmx/Tubb5/Hnrnpk/Tuba1a/Hspa8/Cdk5/Septin11/Elavl2/Asic2/Actr3/Rhoa/Gsk3b/C1ql1/Camk2b/Picalm/Actr2/Nefl/Slc17a7/Pafah1b1/Cdc42/Wasl/Cfl1/Rap2a/Ube2v2/Prnp/Negr1/Pgrmc1/Mfn2/Arf4	29	synapse	IT_DOWN
GO:0042461	photoreceptor cell development	11/1227	66/28891	9.7331e-05	0.0011098	0.00079778	Grk1/Gnat1/Rom1/Gnat2/Bbs4/Prph2/Fscn2/Bbs1/Arl3/Cnga3/Tulp1	11	Other	IT_DOWN
GO:0032482	Rab protein signal transduction	6/1227	19/28891	9.7613e-05	0.0011098	0.00079778	Rab21/Rab12/Rab35/Rab4a/Rab4b/Rab33b	6	Other	IT_DOWN
GO:0044539	long-chain fatty acid import into cell	6/1227	19/28891	9.7613e-05	0.0011098	0.00079778	Acsl6/Slc27a4/Slc2a1/Slc27a1/Acsl1/Acsl3	6	Other	IT_DOWN
GO:2000641	regulation of early endosome to late endosome transport	6/1227	19/28891	9.7613e-05	0.0011098	0.00079778	Mapk1/Sh3glb1/Map2k1/Mapk3/Src/Rab21	6	transport	IT_DOWN
GO:2000786	positive regulation of autophagosome assembly	6/1227	19/28891	9.7613e-05	0.0011098	0.00079778	Sh3glb1/Becn1/Pip4k2a/Pip4k2b/Pip4k2c/Snx4	6	Other	IT_DOWN
GO:0043487	regulation of RNA stability	20/1227	182/28891	0.000100625	0.0011418	0.000820784	Alkbh5/Ptbp1/Hnrnpc/Elavl4/Elavl1/Vim/Dcps/Dkc1/Hnrnpa0/Tardbp/Srsf1/Pcbp4/Cnot2/Fus/Pabpc1/Cnot7/Celf1/Cirbp/Ybx1/Pde12	20	RNA	IT_DOWN
GO:0006015	5-phosphoribose 1-diphosphate biosynthetic process	4/1227	7/28891	0.000102219	0.00114198	0.000820912	Prpsap2/Prpsap1/Prps1/Prps2	4	metabolism	IT_DOWN
GO:0006102	isocitrate metabolic process	4/1227	7/28891	0.000102219	0.00114198	0.000820912	Idh3a/Idh2/Idh3g/Idh1	4	metabolism	IT_DOWN
GO:0006573	valine metabolic process	4/1227	7/28891	0.000102219	0.00114198	0.000820912	Ilvbl/Aldh6a1/Bckdk/Hibch	4	metabolism	IT_DOWN
GO:0016056	rhodopsin mediated signaling pathway	4/1227	7/28891	0.000102219	0.00114198	0.000820912	Grk1/Gnat1/Rdh11/Rho	4	Other	IT_DOWN
GO:0033211	adiponectin-activated signaling pathway	4/1227	7/28891	0.000102219	0.00114198	0.000820912	Csnk2b/Appl2/Slc27a1/Acsl1	4	Other	IT_DOWN
GO:0046391	5-phosphoribose 1-diphosphate metabolic process	4/1227	7/28891	0.000102219	0.00114198	0.000820912	Prpsap2/Prpsap1/Prps1/Prps2	4	metabolism	IT_DOWN
GO:0052651	monoacylglycerol catabolic process	4/1227	7/28891	0.000102219	0.00114198	0.000820912	Abhd6/Mgll/Abhd16a/Abhd12	4	Other	IT_DOWN
GO:1904872	regulation of telomerase RNA localization to Cajal body	4/1227	7/28891	0.000102219	0.00114198	0.000820912	Cct2/Cct4/Dkc1/Tcp1	4	RNA	IT_DOWN
GO:0098661	inorganic anion transmembrane transport	13/1227	90/28891	0.000107962	0.00120381	0.000865359	Slc25a3/Pcyox1/Gabrg2/Glrb/Slc25a11/Gabrb2/Slc17a7/Gabra1/Gabrr1/Gabrb3/Slc1a3/Slc25a10/Gabra3	13	transport	IT_DOWN
GO:0065002	intracellular protein transmembrane transport	10/1227	56/28891	0.000110315	0.00122768	0.000882519	Hspd1/Timm50/Timm44/Hspa5/Sec61a1/Pex5l/Aifm1/Tomm40/Timm23/Timm17b	10	transport	IT_DOWN
GO:0071897	DNA biosynthetic process	20/1227	184/28891	0.00011701	0.00129968	0.000934281	Mapk1/Ddx39b/Hnrnpa2b1/Cct2/Cct5/Hnrnpc/Cct7/Cct6a/Cct4/Dkc1/Phb1/Cct8/Tcp1/Cct3/Camk2d/Mapk3/Src/Gsk3b/Poldip2/Gnl3l	20	metabolism	IT_DOWN
GO:0034249	negative regulation of amide metabolic process	24/1227	243/28891	0.000117825	0.00130623	0.000938989	Ddx6/Dcps/Eif2a/Tardbp/Calr/Gapdh/Eif4a3/Cnot2/Pabpc1/Rack1/Eif6/Lsm14a/Eif2s1/Serbp1/Cnot9/Cnot7/Rps3/Rpl13a/Ddx3x/Shfl/Celf1/Ybx1/Pde12/Prnp	24	metabolism	IT_DOWN
GO:0046883	regulation of hormone secretion	30/1227	337/28891	0.000120667	0.00133518	0.000959801	Glul/Ptbp1/Gnaq/Gnao1/Gna11/Gnaz/Arrb1/Abat/Glud1/Tardbp/Hadh/Prkaca/Pck2/Mcu/Prkar1a/Oxct1/Gnas/Ppp3ca/Slc25a22/Ptpmt1/Snx4/Ppp3cb/Aimp1/Pex5l/Anxa1/Ptpn11/Slc16a1/Rac1/Rab8b/Mfn2	30	Other	IT_DOWN
GO:0046879	hormone secretion	34/1227	403/28891	0.000125898	0.00139041	0.000999498	Glul/Ptbp1/Gnaq/Gnao1/Gna11/Gnaz/Arrb1/Abat/Glud1/Tardbp/Hadh/Prkaca/Pck2/Mcu/Prkar1a/Oxct1/Gnas/Ppp3ca/Slc25a22/Ptpmt1/Snx4/Park7/Ppp3cb/Aimp1/Rab3a/Pex5l/Cpe/Anxa1/Ptpn11/Slc16a1/Rac1/Rab8b/Rab11b/Mfn2	34	Other	IT_DOWN
GO:0015813	L-glutamate transmembrane transport	7/1227	28/28891	0.000132274	0.00144584	0.00103935	Slc25a13/Septin2/Slc25a12/Slc25a22/Slc17a7/Arl6ip5/Slc1a3	7	transport	IT_DOWN
GO:0042133	neurotransmitter metabolic process	7/1227	28/28891	0.000132274	0.00144584	0.00103935	Abat/Aldh5a1/Aldh9a1/Maoa/Comt/Ache/Maob	7	metabolism	IT_DOWN
GO:1900242	regulation of synaptic vesicle endocytosis	7/1227	28/28891	0.000132274	0.00144584	0.00103935	Ppp3cc/Picalm/Ppp3cb/Scamp5/Ap2m1/Mff/Slc17a7	7	synapse	IT_DOWN
GO:0034982	mitochondrial protein processing	5/1227	13/28891	0.000132543	0.00144584	0.00103935	Stoml2/Yme1l1/Pmpca/Pmpcb/Spg7	5	Other	IT_DOWN
GO:0038133	ERBB2-ERBB3 signaling pathway	5/1227	13/28891	0.000132543	0.00144584	0.00103935	Mapk1/Map2k1/Mapk3/Grb2/Hras	5	Other	IT_DOWN
GO:0030808	regulation of nucleotide biosynthetic process	8/1227	37/28891	0.000132916	0.00144584	0.00103935	Eno1/Map2k1/Pdk1/Slc25a12/Pdk3/Guca1a/Ndufc2/Pdk2	8	metabolism	IT_DOWN
GO:0090313	regulation of protein targeting to membrane	8/1227	37/28891	0.000132916	0.00144584	0.00103935	Cdk5/Gdi1/Actr3/Mff/Arpc2/Stom/Hras/Prnp	8	Other	IT_DOWN
GO:1900371	regulation of purine nucleotide biosynthetic process	8/1227	37/28891	0.000132916	0.00144584	0.00103935	Eno1/Map2k1/Pdk1/Slc25a12/Pdk3/Guca1a/Ndufc2/Pdk2	8	metabolism	IT_DOWN
GO:1901679	nucleotide transmembrane transport	6/1227	20/28891	0.000134446	0.00145974	0.00104934	Slc25a32/Slc25a51/Slc25a4/Slc25a23/Slc25a33/Slc25a5	6	transport	IT_DOWN
GO:0042542	response to hydrogen peroxide	13/1227	92/28891	0.000135643	0.00146449	0.00105275	Stk24/Akr1b1/Ripk3/Prkaa1/Crk/Src/Cat/Park7/Rps3/Sod2/Gpx1/Anxa1/Cfl1	13	Other	IT_DOWN
GO:0097581	lamellipodium organization	13/1227	92/28891	0.000135643	0.00146449	0.00105275	Nup85/Capzb/Src/Actr3/Coro1c/Twf1/Actr2/Fscn1/Coro1b/Arpc2/Cdc42/Rac1/Cfl1	13	Other	IT_DOWN
GO:0098656	monoatomic anion transmembrane transport	13/1227	92/28891	0.000135643	0.00146449	0.00105275	Pcyox1/Gabrg2/Glrb/Vdac3/Vdac2/Gabrb2/Vdac1/Gabra1/Gabrr1/Gabrb3/Slc1a3/Gabra3/Prnp	13	transport	IT_DOWN
GO:0033143	regulation of intracellular steroid hormone receptor signaling pathway	12/1227	80/28891	0.00013622	0.00146797	0.00105526	Ddx5/Phb2/Phb1/Calr/Cnot2/Src/Wbp2/Rhoa/Ppp5c/Park7/Cnot9/Ufsp2	12	Other	IT_DOWN
GO:0031400	negative regulation of protein modification process	38/1227	473/28891	0.000143814	0.00154693	0.00111202	Prkar2b/Gnaq/Prkar1b/Prkar2a/Wars1/Cdk5/Arrb1/G6pdx/U2af2/Rpl5/Tardbp/Gnai2/Prkaa1/Prkar1a/Ywhae/Rack1/Gsk3b/Coro1c/Sqstm1/Ppp5c/Tbc1d24/Gstp1/Park7/Fkbp8/Ptpn2/Rps7/Chmp6/Rps3/Ptpa/Dnaja3/Rabgef1/Gpd1l/Tsg101/Gnl3l/Rpl11/Cadm4/Cdk5rap3/Prnp	38	Other	IT_DOWN
GO:0048524	positive regulation of viral process	11/1227	69/28891	0.000147155	0.00157994	0.00113574	Kpna2/P4hb/Hacd3/Stau1/Vapb/Vps4a/Cnot7/Ddx3x/Stom/Tsg101/Pde12	11	Other	IT_DOWN
GO:0050807	regulation of synapse organization	28/1227	309/28891	0.000148733	0.0015916	0.00114412	Rbmx/Tubb5/Hnrnpk/Tuba1a/Hspa8/Cdk5/Septin11/Elavl2/Asic2/Actr3/Rhoa/Gsk3b/C1ql1/Camk2b/Picalm/Actr2/Nefl/Pafah1b1/Cdc42/Wasl/Cfl1/Rap2a/Ube2v2/Prnp/Negr1/Pgrmc1/Mfn2/Arf4	28	synapse	IT_DOWN
GO:1903532	positive regulation of secretion by cell	33/1227	390/28891	0.000148791	0.0015916	0.00114412	Glul/Ptbp1/Gnaq/Dpysl2/Gna11/Cdk5/Arrb1/Abat/Septin5/Stxbp1/Glud1/Tardbp/Prkaca/Pck2/Mcu/Prkar1a/Oxct1/Gnas/Snx4/Ppp3cb/Aimp1/Scamp5/Rab3a/Vps4a/Pex5l/Syt1/Stxbp2/Ptpn11/Rac1/Rab8b/Tsg101/Rab27b/Mfn2	33	Other	IT_DOWN
GO:0051489	regulation of filopodium assembly	10/1227	58/28891	0.000149703	0.00159839	0.00114901	Capzb/Dpysl3/Actr3/Rala/Fscn1/Arpc2/Cdc42/Wasl/Rac1/Palm	10	Other	IT_DOWN
GO:1903050	regulation of proteolysis involved in protein catabolic process	23/1227	232/28891	0.000153012	0.00163072	0.00117225	Hspa1b/Hspa1a/Psmf1/Nop53/Eif2a/Rpl5/Usp14/Prkaca/Sco1/Rack1/Gsk3b/Arih1/Park7/Rps7/Gpx1/Psmd14/Eif3h/Pdcl3/Sgta/Pithd1/Rpl11/Ccdc22/Ube2v2	23	Other	IT_DOWN
GO:0007265	Ras protein signal transduction	30/1227	342/28891	0.000156409	0.00166386	0.00119607	Gna13/Arfgap1/Arrb1/Map2k1/Camk2d/Hacd3/Crk/Src/Rhoa/Rap2b/Rab21/Rab12/Flot1/Rala/Scai/Rab35/Grb2/Icmt/Cdc42/Rabgef1/Rab4a/Rab4b/Rac1/Hras/Rab33b/Rap2a/Cadm4/Kras/Arl6/Mfn2	30	Other	IT_DOWN
GO:1901617	organic hydroxy compound biosynthetic process	24/1227	248/28891	0.000160997	0.00170952	0.00122889	Got1/Akr1b1/Ldha/Ldhb/Dhcr7/Aldh2/G6pdx/Sec14l2/Prkaa1/Pdxk/Cyb5r3/Pck2/Cyb5r1/Erlin2/Qdpr/Abcd3/Pgp/Park7/Fdps/Por/Ddt/Lss/Rab38/Asah1	24	metabolism	IT_DOWN
GO:0044743	protein transmembrane import into intracellular organelle	8/1227	38/28891	0.000162137	0.00171533	0.00123307	Hspd1/Timm50/Timm44/Pex5l/Aifm1/Tomm40/Timm23/Timm17b	8	Other	IT_DOWN
GO:0046825	regulation of protein export from nucleus	8/1227	38/28891	0.000162137	0.00171533	0.00123307	Cdk5/Anp32b/Prkaca/Ywhae/Gsk3b/Park7/Emd/Ptpn11	8	Other	IT_DOWN
GO:0009566	fertilization	22/1227	218/28891	0.000163363	0.00172515	0.00124013	Hspa1b/Cct2/Cct5/Cct7/Stxbp1/Cct6a/Cct4/Ppp3cc/Cct8/Tcp1/Cct3/Bbs1/Aldoa/B4galt1/Camk2b/Glrb/Vdac2/Park7/Rab3a/Hspa1l/Tdrkh/Pithd1	22	Other	IT_DOWN
GO:0044403	biological process involved in symbiotic interaction	25/1227	264/28891	0.000167036	0.00176072	0.0012657	Thoc3/Ddx39b/Ddx56/P4hb/Hspa8/Psmc3/Tardbp/Hspd1/Phb1/Ist1/Gapdh/Vapa/Alyref/Vapb/Vps4a/Chmp6/Cdk9/Eef1a1/Gpx1/Cdc42/Stom/Tsg101/Arl8b/Ppib/Cfl1	25	Other	IT_DOWN
GO:0002183	cytoplasmic translational initiation	7/1227	29/28891	0.000168002	0.00176448	0.0012684	Eif4a2/Eif3d/Eif2s3x/Eif4a1/Eif3m/Eif3i/Rpl13a	7	Other	IT_DOWN
GO:1903861	positive regulation of dendrite extension	7/1227	29/28891	0.000168002	0.00176448	0.0012684	Hnrnpk/Sh3glb1/Cpne5/Cpne6/Picalm/Syt1/Syt2	7	synapse	IT_DOWN
GO:0051341	regulation of oxidoreductase activity	13/1227	94/28891	0.000169228	0.00177413	0.00127534	Phb2/Ripk3/Gnai2/Ecsit/Sco1/Gnai3/Gsk3b/Gstp1/Park7/Sirt5/Por/Ndufa4/Kras	13	Other	IT_DOWN
GO:0021987	cerebral cortex development	15/1227	120/28891	0.000175782	0.00183809	0.00132132	Hnrnpk/Tubb2a/Tuba1a/Tubb2b/Cdk5/Bbs4/Mboat7/Bbs1/Crk/Ywhae/Rhoa/Gsk3b/Pafah1b1/Celf1/Rac1	15	Other	IT_DOWN
GO:2001252	positive regulation of chromosome organization	14/1227	107/28891	0.000175964	0.00183809	0.00132132	Ruvbl1/Mapk1/Hnrnpa2b1/Cct2/Cct5/Cct7/Cct6a/Cct4/Dkc1/Cct8/Tcp1/Cct3/Mapk3/Ruvbl2	14	Other	IT_DOWN
GO:0006656	phosphatidylcholine biosynthetic process	6/1227	21/28891	0.000181481	0.00188213	0.00135297	Lpcat1/Capn2/Cept1/Slc27a1/Acsl3/Rab38	6	metabolism	IT_DOWN
GO:0071071	regulation of phospholipid biosynthetic process	6/1227	21/28891	0.000181481	0.00188213	0.00135297	Lpcat1/Capn2/Idh1/Slc27a1/Acsl3/Rab38	6	metabolism	IT_DOWN
GO:0071786	endoplasmic reticulum tubular network organization	6/1227	21/28891	0.000181481	0.00188213	0.00135297	Atl1/Reep2/Rab10/Lnpk/Rab18/Retreg3	6	Other	IT_DOWN
GO:1903427	negative regulation of reactive oxygen species biosynthetic process	6/1227	21/28891	0.000181481	0.00188213	0.00135297	Hspd1/Rhoa/Park7/Abcb7/Ndufc2/Mfn2	6	metabolism	IT_DOWN
GO:0030534	adult behavior	20/1227	191/28891	0.000194431	0.00199858	0.00143669	Tuba1a/Cnp/Cdk5/Aldh2/Abat/Bbs4/Septin5/Zmpste24/Htra2/Bbs1/Cacnb4/Arcn1/Gabrg2/Glrb/Park7/Abhd12/Usp46/Pafah1b1/Hexa/Ppt1	20	Other	IT_DOWN
GO:0006108	malate metabolic process	4/1227	8/28891	0.000197544	0.00199858	0.00143669	Mdh1/Mdh2/Me1/Me3	4	metabolism	IT_DOWN
GO:0006549	isoleucine metabolic process	4/1227	8/28891	0.000197544	0.00199858	0.00143669	Ilvbl/Acat1/Acadsb/Bckdk	4	metabolism	IT_DOWN
GO:0042760	very long-chain fatty acid catabolic process	4/1227	8/28891	0.000197544	0.00199858	0.00143669	Acot2/Acox1/Abcd3/Slc27a4	4	Other	IT_DOWN
GO:0045915	positive regulation of catecholamine metabolic process	4/1227	8/28891	0.000197544	0.00199858	0.00143669	Abat/Park7/Hprt1/Maob	4	metabolism	IT_DOWN
GO:0045964	positive regulation of dopamine metabolic process	4/1227	8/28891	0.000197544	0.00199858	0.00143669	Abat/Park7/Hprt1/Maob	4	metabolism	IT_DOWN
GO:0090670	RNA localization to Cajal body	4/1227	8/28891	0.000197544	0.00199858	0.00143669	Cct2/Cct4/Dkc1/Tcp1	4	RNA	IT_DOWN
GO:0090671	telomerase RNA localization to Cajal body	4/1227	8/28891	0.000197544	0.00199858	0.00143669	Cct2/Cct4/Dkc1/Tcp1	4	RNA	IT_DOWN
GO:0090672	telomerase RNA localization	4/1227	8/28891	0.000197544	0.00199858	0.00143669	Cct2/Cct4/Dkc1/Tcp1	4	RNA	IT_DOWN
GO:0090685	RNA localization to nucleus	4/1227	8/28891	0.000197544	0.00199858	0.00143669	Cct2/Cct4/Dkc1/Tcp1	4	RNA	IT_DOWN
GO:0097292	XMP metabolic process	4/1227	8/28891	0.000197544	0.00199858	0.00143669	Impdh1/Adsl/Impdh2/Atic	4	metabolism	IT_DOWN
GO:0097293	XMP biosynthetic process	4/1227	8/28891	0.000197544	0.00199858	0.00143669	Impdh1/Adsl/Impdh2/Atic	4	metabolism	IT_DOWN
GO:0097294	'de novo' XMP biosynthetic process	4/1227	8/28891	0.000197544	0.00199858	0.00143669	Impdh1/Adsl/Impdh2/Atic	4	metabolism	IT_DOWN
GO:2000480	negative regulation of cAMP-dependent protein kinase activity	4/1227	8/28891	0.000197544	0.00199858	0.00143669	Prkar2b/Prkar1b/Prkar2a/Prkar1a	4	Other	IT_DOWN
GO:0038129	ERBB3 signaling pathway	5/1227	14/28891	0.000198971	0.0020095	0.00144453	Mapk1/Map2k1/Mapk3/Grb2/Hras	5	Other	IT_DOWN
GO:0010592	positive regulation of lamellipodium assembly	7/1227	30/28891	0.000211145	0.00212444	0.00152716	Actr3/Actr2/Fscn1/Arpc2/Cdc42/Rac1/Cfl1	7	Other	IT_DOWN
GO:0090314	positive regulation of protein targeting to membrane	7/1227	30/28891	0.000211145	0.00212444	0.00152716	Cdk5/Actr3/Mff/Arpc2/Stom/Hras/Prnp	7	Other	IT_DOWN
GO:0071346	cellular response to type II interferon	15/1227	122/28891	0.000211453	0.00212444	0.00152716	Stxbp1/Vim/Cdc37/Gapdh/Actr3/Rab12/Vps26b/Camk2a/Actr2/Ptpn2/Rpl13a/Dnaja3/Stxbp2/Cdc42/Pde12	15	Other	IT_DOWN
GO:1903051	negative regulation of proteolysis involved in protein catabolic process	11/1227	72/28891	0.000217155	0.00217795	0.00156562	Psmf1/Nop53/Rpl5/Usp14/Sco1/Park7/Rps7/Eif3h/Pdcl3/Sgta/Rpl11	11	Other	IT_DOWN
GO:0060191	regulation of lipase activity	12/1227	84/28891	0.000218676	0.00218941	0.00157386	Gnaq/Gna13/Phb2/Rhoc/Phb1/Rhoa/Camk2b/Anxa1/Por/Ppt1/Hras/Arf4	12	Other	IT_DOWN
GO:0031331	positive regulation of cellular catabolic process	30/1227	349/28891	0.000222316	0.00222201	0.0015973	Sh3glb1/Becn1/Ccny/Pafah1b2/Dcps/Tardbp/Tom1/Ppp2ca/Prkaa1/Slc25a4/Map2k1/Slc25a5/Cnot2/Mapk3/Pip4k2a/Pabpc1/Endog/Gnai3/Gsk3b/Pip4k2b/Pip4k2c/Rab12/Grsf1/Sqstm1/Snx4/Vdac1/Cnot7/Celf1/Ybx1/Pde12	30	Other	IT_DOWN
GO:0046777	protein autophosphorylation	23/1227	238/28891	0.000222811	0.00222312	0.0015981	Oxsr1/Csk/Grk1/Stk24/Csnk2a1/Cdk5/Ripk3/Ppp2ca/Camk2d/Prkaca/Mapk3/Src/Gsk3b/Rap2b/Camk2b/Camk2g/Camk2a/Eif2s1/Csnk1g3/Ddx3x/Hspa9/Yes1/Rap2a	23	Other	IT_DOWN
GO:0006639	acylglycerol metabolic process	17/1227	150/28891	0.00022445	0.00223561	0.00160708	Lpgat1/Abhd6/Mboat7/Mgll/Dgke/Pck2/Gk/Abhd16a/Acsl6/Cat/Gnb3/Agpat5/Abhd12/Slc27a1/Gpx1/Ptpn11/Acsl1	17	metabolism	IT_DOWN
GO:0071806	protein transmembrane transport	10/1227	61/28891	0.000230582	0.00229275	0.00164815	Hspd1/Timm50/Timm44/Hspa5/Sec61a1/Pex5l/Aifm1/Tomm40/Timm23/Timm17b	10	transport	IT_DOWN
GO:1903725	regulation of phospholipid metabolic process	8/1227	40/28891	0.000236485	0.00234741	0.00168744	Lpcat1/Phb2/Capn2/Idh1/Gnb3/Slc27a1/Acsl3/Rab38	8	metabolism	IT_DOWN
GO:0070935	3'-UTR-mediated mRNA stabilization	6/1227	22/28891	0.000240602	0.00238418	0.00171388	Ptbp1/Hnrnpc/Elavl4/Elavl1/Hnrnpa0/Tardbp	6	RNA	IT_DOWN
GO:1901796	regulation of signal transduction by p53 class mediator	12/1227	85/28891	0.000244919	0.00242281	0.00174165	Hnrnpk/Ddx5/Sh3glb1/Nop53/Zmpste24/Rpl5/Pcbp4/Rps7/Armc10/Rpl11/Cdk5rap3/Rpl26	12	Other	IT_DOWN
GO:1902373	negative regulation of mRNA catabolic process	11/1227	73/28891	0.000245995	0.0024293	0.00174631	Ptbp1/Hnrnpc/Elavl4/Elavl1/Hnrnpa0/Tardbp/Srsf1/Fus/Hnrnpab/Cirbp/Ybx1	11	RNA	IT_DOWN
GO:0034504	protein localization to nucleus	29/1227	335/28891	0.000249469	0.00245942	0.00176796	Kpna2/Nup85/Glul/Mapk1/Ddx5/Kpna3/Elavl1/Cdk5/Bbs4/Nop53/Phb2/Tardbp/Plrg1/Calr/Srsf1/Ywhae/Src/Cacnb4/Gsk3b/Ran/Ppp3ca/Sqstm1/Park7/Ppp3cb/Appl2/Cfl1/Rpl11/Skp1/Cdk5rap3	29	Other	IT_DOWN
GO:0010970	transport along microtubule	19/1227	180/28891	0.000250716	0.0024675	0.00177377	Tuba1a/Actr10/Hspa8/Map2k1/Ap3m2/Bbs1/Rab21/Pura/Stau1/Arl3/Nefl/Flot2/Spg7/Arl8a/Pafah1b1/Cdc42/Rabgef1/Arl8b/Rab27b	19	transport	IT_DOWN
GO:0070085	glycosylation	22/1227	225/28891	0.000256234	0.00251753	0.00180973	Pofut2/Alg2/Pmm1/Ddost/Rpn1/Alg10b/B4galt1/Galnt2/Alg11/Dpm1/B4galt7/Tusc3/Rpn2/Xxylt1/Mlec/Dpy19l1/Cds2/Cog2/Stt3a/Ostc/Pomgnt2/Extl3	22	Other	IT_DOWN
GO:0006779	porphyrin-containing compound biosynthetic process	7/1227	31/28891	0.000262794	0.00256736	0.00184555	Cpox/Fech/Ppox/Iba57/Abcb7/Pgrmc1/Tmem14c	7	metabolism	IT_DOWN
GO:0007214	gamma-aminobutyric acid signaling pathway	7/1227	31/28891	0.000262794	0.00256736	0.00184555	Gnai2/Cacnb4/Gabrg2/Gabrb2/Gabra1/Gabrb3/Gabra3	7	Other	IT_DOWN
GO:0033014	tetrapyrrole biosynthetic process	7/1227	31/28891	0.000262794	0.00256736	0.00184555	Cpox/Fech/Ppox/Iba57/Abcb7/Pgrmc1/Tmem14c	7	metabolism	IT_DOWN
GO:0006638	neutral lipid metabolic process	17/1227	152/28891	0.00026308	0.00256736	0.00184555	Lpgat1/Abhd6/Mboat7/Mgll/Dgke/Pck2/Gk/Abhd16a/Acsl6/Cat/Gnb3/Agpat5/Abhd12/Slc27a1/Gpx1/Ptpn11/Acsl1	17	metabolism	IT_DOWN
GO:0042176	regulation of protein catabolic process	31/1227	369/28891	0.000263678	0.00256886	0.00184663	Hspa1b/Hspa1a/Lpcat1/Fbxo2/Psmf1/Nop53/Eif2a/Ppp2ca/Phb1/Usp14/Prkaca/Sco1/Rack1/Gsk3b/Arih1/Park7/Psmd3/Chmp6/Nsf/Gpx1/Psmd14/Eif3h/Fbxl20/Sgta/Pithd1/Ndufa13/Ctsa/Rpl11/Cdk5rap3/Sec22b/Ube2v2	31	Other	IT_DOWN
GO:0000266	mitochondrial fission	9/1227	51/28891	0.000265366	0.00258096	0.00185533	Gdap1/Mcu/Mtfr1l/Dhodh/Rala/Mff/Pgam5/Mtfp1/Mfn2	9	Other	IT_DOWN
GO:0051047	positive regulation of secretion	35/1227	437/28891	0.000273537	0.00265399	0.00190782	Glul/Ptbp1/Gnaq/Dpysl2/Gna11/Cdk5/Arrb1/Abat/Septin5/Stxbp1/Glud1/Tardbp/Prkaca/Pck2/Mcu/Prkar1a/Oxct1/Gnas/Ppp3ca/Snx4/Ppp3cb/Aimp1/Scamp5/Rab3a/Vps4a/Pex5l/Syt1/Stxbp2/Ptpn11/Rac1/Rab8b/Tsg101/Rab27b/Acsl3/Mfn2	35	Other	IT_DOWN
GO:0046530	photoreceptor cell differentiation	12/1227	86/28891	0.000273791	0.00265399	0.00190782	Grk1/Gnat1/Ttc8/Rom1/Gnat2/Bbs4/Prph2/Fscn2/Bbs1/Arl3/Cnga3/Tulp1	12	Other	IT_DOWN
GO:0043489	RNA stabilization	11/1227	74/28891	0.000278002	0.0026903	0.00193393	Ptbp1/Hnrnpc/Elavl4/Elavl1/Dkc1/Hnrnpa0/Tardbp/Srsf1/Fus/Cirbp/Ybx1	11	RNA	IT_DOWN
GO:0010661	positive regulation of muscle cell apoptotic process	8/1227	41/28891	0.000282971	0.00273381	0.00196521	Arrb1/Capn2/Camk2d/Pdcd4/Camk2a/Mff/Sod2/Mfn2	8	degeneration	IT_DOWN
GO:0009100	glycoprotein metabolic process	30/1227	354/28891	0.000283516	0.00273451	0.00196571	Pofut2/Alg2/Fbxo2/Pmm1/Ddost/Itm2c/Rpn1/Rab1b/Alg10b/B4galt1/Galnt2/Alg11/Dpm1/Erp44/B4galt7/Tm9sf2/Tusc3/Arsb/Rpn2/Xxylt1/Mlec/Hexa/Dpy19l1/B3gat3/Stt3a/Bpnt2/Ostc/Pomgnt2/Extl3/Itm2b	30	metabolism	IT_DOWN
GO:0048255	mRNA stabilization	10/1227	63/28891	0.000302678	0.00291447	0.00209507	Ptbp1/Hnrnpc/Elavl4/Elavl1/Hnrnpa0/Tardbp/Srsf1/Fus/Cirbp/Ybx1	10	RNA	IT_DOWN
GO:1902369	negative regulation of RNA catabolic process	12/1227	87/28891	0.000305502	0.00293677	0.00211111	Ptbp1/Hnrnpc/Elavl4/Elavl1/Dkc1/Hnrnpa0/Tardbp/Srsf1/Fus/Hnrnpab/Cirbp/Ybx1	12	RNA	IT_DOWN
GO:0000959	mitochondrial RNA metabolic process	9/1227	52/28891	0.000308943	0.00296493	0.00213135	Wars2/Trnt1/Sars2/Prkaa1/Slc25a33/Grsf1/Mterf2/Yars2/Pde12	9	RNA	IT_DOWN
GO:0038128	ERBB2 signaling pathway	6/1227	23/28891	0.000313876	0.00299242	0.00215111	Mapk1/Map2k1/Cpne3/Mapk3/Grb2/Hras	6	Other	IT_DOWN
GO:0042053	regulation of dopamine metabolic process	6/1227	23/28891	0.000313876	0.00299242	0.00215111	Aldh2/Abat/Park7/Hprt1/Comt/Maob	6	metabolism	IT_DOWN
GO:0072525	pyridine-containing compound biosynthetic process	6/1227	23/28891	0.000313876	0.00299242	0.00215111	Nampt/G6pdx/Idh2/Pdxk/Nmnat3/Nadk2	6	metabolism	IT_DOWN
GO:0098780	response to mitochondrial depolarisation	6/1227	23/28891	0.000313876	0.00299242	0.00215111	Becn1/Cdc37/Htra2/Sqstm1/Vdac1/Mfn2	6	Other	IT_DOWN
GO:1903828	negative regulation of protein localization	23/1227	244/28891	0.000319324	0.00303935	0.00218485	Csk/Gnao1/Nsfl1c/Gnaz/Cdk5/Idh2/Hadh/Coro2b/Gdi2/Gdi1/Gsk3b/Ppp3ca/Ptpmt1/Picalm/Erp29/Park7/Ap2m1/Cdk9/Lztfl1/Anxa1/Ptpn11/Gpm6b/Cd200	23	Other	IT_DOWN
GO:0045927	positive regulation of growth	28/1227	324/28891	0.000325019	0.00308848	0.00222016	Hnrnpk/Mapk1/Ddx39b/Sh3glb1/Rpl4/Bbs4/Cpne5/Slc25a4/Ist1/Gdi1/Slc25a33/Crk/Rhoa/Gsk3b/Cpne6/Picalm/Fdps/Rufy3/Syt1/Ddx3x/Armc10/Pafah1b1/Celf1/Cdc42/Extl3/Ppib/Cfl1/Syt2	28	Other	IT_DOWN
GO:0051648	vesicle localization	21/1227	214/28891	0.00033345	0.0031634	0.00227402	Cops5/Dpysl2/Syn3/Cdk5/Map2k1/Ap3m2/Preb/Vps33a/Picalm/Rab3a/Vps4a/Syn2/Dctn2/Ctbp1/Pafah1b1/Wasl/Tsg101/Pdcd6/Rab11b/Trappc4/Tmed9	21	Other	IT_DOWN
GO:0006486	protein glycosylation	20/1227	199/28891	0.000335085	0.00316852	0.0022777	Pofut2/Alg2/Pmm1/Ddost/Rpn1/Alg10b/B4galt1/Galnt2/Alg11/Dpm1/B4galt7/Tusc3/Rpn2/Xxylt1/Mlec/Dpy19l1/Stt3a/Ostc/Pomgnt2/Extl3	20	Other	IT_DOWN
GO:0043413	macromolecule glycosylation	20/1227	199/28891	0.000335085	0.00316852	0.0022777	Pofut2/Alg2/Pmm1/Ddost/Rpn1/Alg10b/B4galt1/Galnt2/Alg11/Dpm1/B4galt7/Tusc3/Rpn2/Xxylt1/Mlec/Dpy19l1/Stt3a/Ostc/Pomgnt2/Extl3	20	Other	IT_DOWN
GO:0001558	regulation of cell growth	36/1227	459/28891	0.000335643	0.00316862	0.00227777	Eno1/Hnrnpk/Ddx39b/Sh3glb1/Cdk5/Rpl4/G6pdx/Cpne5/Ndufs3/Phb1/Slc25a4/Mgll/Ist1/Gdi1/Slc25a33/Crk/Rack1/Actr3/Rhoa/Gsk3b/Rab21/Cpne6/Picalm/Fdps/Rufy3/Syt1/Ddx3x/Pafah1b1/Cdc42/Ppt1/Tsg101/Cirbp/Extl3/Ndufa13/Cfl1/Syt2	36	Other	IT_DOWN
GO:0018208	peptidyl-proline modification	8/1227	42/28891	0.000336659	0.00317304	0.00228095	P4htm/P4hb/Fkbp4/Prdx4/Ppil1/Ppwd1/Ero1a/Ppib	8	Other	IT_DOWN
GO:0006104	succinyl-CoA metabolic process	4/1227	9/28891	0.000343606	0.00322277	0.0023167	Suclg2/Sucla2/Suclg1/Mmut	4	metabolism	IT_DOWN
GO:0009188	ribonucleoside diphosphate biosynthetic process	4/1227	9/28891	0.000343606	0.00322277	0.0023167	Guk1/Dhodh/Cmpk1/Ak2	4	metabolism	IT_DOWN
GO:0061909	autophagosome-lysosome fusion	4/1227	9/28891	0.000343606	0.00322277	0.0023167	Tom1/Pip4k2a/Pip4k2b/Arl8b	4	Other	IT_DOWN
GO:0046148	pigment biosynthetic process	9/1227	53/28891	0.000358268	0.00334943	0.00240775	Cpox/Fech/Ppox/Iba57/Abcb7/Ddt/Rab38/Pgrmc1/Tmem14c	9	metabolism	IT_DOWN
GO:1900542	regulation of purine nucleotide metabolic process	9/1227	53/28891	0.000358268	0.00334943	0.00240775	Eno1/Map2k1/Pdk1/Slc25a12/Pdk3/Guca1a/Me1/Ndufc2/Pdk2	9	metabolism	IT_DOWN
GO:0030641	regulation of cellular pH	12/1227	89/28891	0.00037833	0.00353128	0.00253847	Atp6v1b2/Mapk1/Atp5f1b/Atp6v0d1/Mapk3/Vps33a/Spns1/Atp6ap2/Tm9sf4/Ppt1/Tmem106b/Rab38	12	Other	IT_DOWN
GO:0062013	positive regulation of small molecule metabolic process	19/1227	186/28891	0.000380481	0.00354564	0.00254879	Eno1/Lpgat1/Sec14l2/Ppp2ca/Prkaa1/Map2k1/Rdh10/Prkaca/Src/Slc25a12/Guca1a/Park7/Ptpn2/Fdps/Comt/Anxa1/Por/Mlycd/Ndufc2	19	metabolism	IT_DOWN
GO:0032535	regulation of cellular component size	33/1227	411/28891	0.00038565	0.003584	0.00257637	Oxsr1/Ccdc51/Cdk5/Rpl4/Bbs4/Capza1/Mgll/Ist1/Gdi1/Capzb/Hax1/Actr3/Rhoa/Gsk3b/Capza2/Rab21/Pdxp/Twf1/Pex11b/Picalm/Nefl/Gnb3/Ap2m1/Wdr1/Tmod2/Rufy3/Grb2/Pafah1b1/Arpc2/Rac1/Abcb8/Cfl1/Mfn2	33	Other	IT_DOWN
GO:0006820	monoatomic anion transport	17/1227	157/28891	0.000385836	0.003584	0.00257637	Pcyox1/Ahcyl1/Gabrg2/Glrb/Vdac3/Vdac2/Gabrb2/Vdac1/Slc17a7/Gabra1/Gabrr1/Gabrb3/Slc1a3/Gabra3/Rab11b/Prnp/Ttyh3	17	transport	IT_DOWN
GO:0016126	sterol biosynthetic process	10/1227	65/28891	0.000392688	0.00364181	0.00261792	Dhcr7/G6pdx/Sec14l2/Prkaa1/Cyb5r3/Cyb5r1/Erlin2/Fdps/Por/Lss	10	metabolism	IT_DOWN
GO:0017156	calcium-ion regulated exocytosis	11/1227	77/28891	0.00039583	0.00364732	0.00262188	Cdk5/Stxbp1/Gnai2/Ppp3cb/Scamp5/Rab3a/Syn2/Syt1/Syt15/Arl8b/Syt2	11	calcium	IT_DOWN
GO:0034391	regulation of smooth muscle cell apoptotic process	7/1227	33/28891	0.000396434	0.00364732	0.00262188	Arrb1/Gapdh/Pdcd4/Gsk3b/Sod2/Slc7a5/Mfn2	7	degeneration	IT_DOWN
GO:0044273	sulfur compound catabolic process	7/1227	33/28891	0.000396434	0.00364732	0.00262188	Ahcy/Acat1/Blmh/Acot7/Arsb/Hexa/Mlycd	7	Other	IT_DOWN
GO:0071763	nuclear membrane organization	7/1227	33/28891	0.000396434	0.00364732	0.00262188	Nsfl1c/Tardbp/Vps4a/Chmp6/Emd/Tmem43/Pafah1b1	7	Other	IT_DOWN
GO:1903859	regulation of dendrite extension	7/1227	33/28891	0.000396434	0.00364732	0.00262188	Hnrnpk/Sh3glb1/Cpne5/Cpne6/Picalm/Syt1/Syt2	7	synapse	IT_DOWN
GO:1905710	positive regulation of membrane permeability	8/1227	43/28891	0.000398363	0.00365924	0.00263046	Sh3glb1/Slc25a4/Slc25a5/Gsk3b/Vdac2/Acaa2/Spg7/Jam3	8	Other	IT_DOWN
GO:0043173	nucleotide salvage	6/1227	24/28891	0.000403544	0.00368494	0.00264893	Impdh1/Adsl/Impdh2/Uck1/Gmps/Hprt1	6	Other	IT_DOWN
GO:0140354	lipid import into cell	6/1227	24/28891	0.000403544	0.00368494	0.00264893	Acsl6/Slc27a4/Slc2a1/Slc27a1/Acsl1/Acsl3	6	Other	IT_DOWN
GO:0006577	amino-acid betaine metabolic process	5/1227	16/28891	0.000404343	0.00368494	0.00264893	Cpt2/Chdh/Acadl/Aldh9a1/Acadm	5	metabolism	IT_DOWN
GO:0019359	nicotinamide nucleotide biosynthetic process	5/1227	16/28891	0.000404343	0.00368494	0.00264893	Nampt/G6pdx/Idh2/Nmnat3/Nadk2	5	metabolism	IT_DOWN
GO:0106380	purine ribonucleotide salvage	5/1227	16/28891	0.000404343	0.00368494	0.00264893	Impdh1/Adsl/Impdh2/Gmps/Hprt1	5	Other	IT_DOWN
GO:0048659	smooth muscle cell proliferation	20/1227	202/28891	0.000407166	0.00370483	0.00266322	Nampt/Ddx39b/Akr1b1/Gnaq/Gna13/Ndrg2/Gnai2/Phb1/Camk2d/Pdcd4/Src/Gnai3/Rhoa/Gsk3b/Poldip2/Gstp1/Park7/Sod2/Comt/Mfn2	20	Other	IT_DOWN
GO:0006140	regulation of nucleotide metabolic process	9/1227	54/28891	0.000413909	0.00376027	0.00270308	Eno1/Map2k1/Pdk1/Slc25a12/Pdk3/Guca1a/Me1/Ndufc2/Pdk2	9	metabolism	IT_DOWN
GO:0043280	positive regulation of cysteine-type endopeptidase activity involved in apoptotic process	15/1227	130/28891	0.000423837	0.00383614	0.00275762	Arrb1/Hspd1/Anp32b/Htra2/Mtch1/Rack1/Rhoa/Rps3/Aifm1/Dnaja3/Arl6ip5/Ddx3x/Ctsd/Pdcd6/Ndufa13	15	degeneration	IT_DOWN
GO:0060078	regulation of postsynaptic membrane potential	15/1227	130/28891	0.000423837	0.00383614	0.00275762	Prkar1b/Mpp2/Cdk5/Abat/Eif4a3/Gsk3b/Celf4/Ppp3ca/Gabrg2/Gabrb2/Tbc1d24/Slc17a7/Gabra1/Gabrb3/Gabra3	15	synapse	IT_DOWN
GO:0046165	alcohol biosynthetic process	16/1227	144/28891	0.000424249	0.00383614	0.00275762	Got1/Akr1b1/Dhcr7/G6pdx/Sec14l2/Prkaa1/Cyb5r3/Pck2/Erlin2/Qdpr/Pgp/Park7/Fdps/Por/Lss/Asah1	16	metabolism	IT_DOWN
GO:0043473	pigmentation	14/1227	117/28891	0.000449537	0.00405213	0.00291288	Gnat1/Gnat2/Gnaq/Gna11/Map2k1/Rack1/Arcn1/Ap1m1/Vps33a/Dctn2/Sod2/Atp6ap2/Rab11b/Rab38	14	Other	IT_DOWN
GO:0099565	chemical synaptic transmission, postsynaptic	14/1227	117/28891	0.000449537	0.00405213	0.00291288	Prkar1b/Mpp2/Cdk5/Abat/Eif4a3/Gsk3b/Celf4/Ppp3ca/Gabrb2/Tbc1d24/Slc17a7/Gabra1/Gabrb3/Gabra3	14	synapse	IT_DOWN
GO:0050708	regulation of protein secretion	28/1227	331/28891	0.000457683	0.00411914	0.00296106	Glul/Ptbp1/Gnaq/Gnao1/Gna11/Gnaz/Arrb1/Abat/Idh2/Glud1/Tardbp/Hadh/Prkaca/Pck2/Mcu/Prkar1a/Oxct1/Gnas/Ppp3ca/Slc25a22/Ptpmt1/Erp29/Ppp3cb/Anxa1/Ptpn11/Slc16a1/Rac1/Cd200	28	Other	IT_DOWN
GO:0034614	cellular response to reactive oxygen species	16/1227	145/28891	0.000458429	0.00411946	0.00296128	Mapk1/Akr1b1/Ripk3/Mapk3/Src/Rack1/Endog/Sqstm1/Cat/Park7/Rps3/Sod2/Anxa1/Prdx2/Cfl1/Pdk2	16	Other	IT_DOWN
GO:0007269	neurotransmitter secretion	18/1227	174/28891	0.00046034	0.00412382	0.00296442	Syn3/Septin5/Stxbp1/Prkaca/Cacnb4/Napb/Camk2a/Rab3a/Syn2/Tprg1l/Syt1/Stxbp2/Fbxl20/Napa/Ppt1/Slc30a1/Syp/Syt2	18	Other	IT_DOWN
GO:0099643	signal release from synapse	18/1227	174/28891	0.00046034	0.00412382	0.00296442	Syn3/Septin5/Stxbp1/Prkaca/Cacnb4/Napb/Camk2a/Rab3a/Syn2/Tprg1l/Syt1/Stxbp2/Fbxl20/Napa/Ppt1/Slc30a1/Syp/Syt2	18	synapse	IT_DOWN
GO:0010613	positive regulation of cardiac muscle hypertrophy	8/1227	44/28891	0.00046895	0.00418798	0.00301054	Ddx39b/Becn1/Slc25a4/Camk2d/Ppp3ca/Twf1/Cdk9/Fdps	8	Other	IT_DOWN
GO:0046627	negative regulation of insulin receptor signaling pathway	8/1227	44/28891	0.00046895	0.00418798	0.00301054	Ncoa5/Prkaa1/Pip4k2a/Gsk3b/Pip4k2b/Pip4k2c/Slc27a4/Ptpn2	8	Other	IT_DOWN
GO:0030834	regulation of actin filament depolymerization	9/1227	55/28891	0.000476467	0.00424856	0.00305409	Capza1/Capzb/Capza2/Pdxp/Twf1/Wdr1/Tmod2/Arpc2/Cfl1	9	Other	IT_DOWN
GO:0034390	smooth muscle cell apoptotic process	7/1227	34/28891	0.000481066	0.00428297	0.00307882	Arrb1/Gapdh/Pdcd4/Gsk3b/Sod2/Slc7a5/Mfn2	7	degeneration	IT_DOWN
GO:0030518	intracellular steroid hormone receptor signaling pathway	14/1227	118/28891	0.000490472	0.00436	0.0031342	Mapk1/Ddx5/Phb2/Phb1/Calr/Cnot2/Src/Wbp2/Rhoa/Ppp5c/Park7/Cnot9/Fkbp4/Ufsp2	14	Other	IT_DOWN
GO:0010822	positive regulation of mitochondrion organization	11/1227	79/28891	0.000495641	0.00439919	0.00316237	Sh3glb1/Htra2/Slc25a4/Slc25a5/Mcu/Endog/Gsk3b/Vdac1/Rala/Mff/Pgam5	11	Other	IT_DOWN
GO:0016072	rRNA metabolic process	23/1227	252/28891	0.000504055	0.00446702	0.00321113	Ddx47/Brix1/Ddx56/Rsl1d1/Fbl/Nop53/Dkc1/Rpl5/Wdr18/Nob1/Pa2g4/Eif6/Rpl7a/Rps8/Rpl7/Rps6/Rpl14/Rps7/Rpl10a/Rpl27/Rpl11/Rpl35a/Rpl26	23	RNA	IT_DOWN
GO:0019400	alditol metabolic process	6/1227	25/28891	0.000512018	0.00452374	0.0032519	Got1/Akr1b1/Pck2/Gk/Pgp/Tpi1	6	metabolism	IT_DOWN
GO:0042069	regulation of catecholamine metabolic process	6/1227	25/28891	0.000512018	0.00452374	0.0032519	Aldh2/Abat/Park7/Hprt1/Comt/Maob	6	metabolism	IT_DOWN
GO:0051881	regulation of mitochondrial membrane potential	12/1227	92/28891	0.000514764	0.00454106	0.00326435	Got1/Ppa2/Slc25a33/Src/Rack1/Gsk3b/Park7/Sod2/Arl6ip5/Ndufc2/Ndufs1/Mfn2	12	Other	IT_DOWN
GO:0043467	regulation of generation of precursor metabolites and energy	17/1227	161/28891	0.000516993	0.00455379	0.0032735	Ppp1cb/Nop53/Phb2/Ppp2ca/Prkaa1/Shmt2/Ppp1ca/Prkaca/Slc25a23/Slc25a33/Sco1/Rhoa/Eif6/Slc25a12/Park7/Ndufa4/Mfn2	17	metabolism	IT_DOWN
GO:1904062	regulation of monoatomic cation transmembrane transport	30/1227	367/28891	0.000517947	0.00455526	0.00327456	Oxsr1/Rgs9/Gnb5/Cdk5/G6pdx/Phb2/Vmp1/Nipsnap2/Ppp3cc/Slc25a4/Ehd3/Camk2d/Ywhae/Sco1/Cacnb4/Asic2/Ppp3ca/Snx27/Gnb2/Park7/Vdac1/Ppp3cb/Atp1b1/Gpd1l/Atp1b3/Slc30a1/Stom/Ndufa4/Prnp/Atp1b2	30	transport	IT_DOWN
GO:0010657	muscle cell apoptotic process	14/1227	119/28891	0.000534536	0.00469402	0.00337431	Gnb1/Arrb1/Capn2/Slc25a4/Camk2d/Gapdh/Pdcd4/Gsk3b/Camk2a/Mff/Sirt5/Sod2/Slc7a5/Mfn2	14	degeneration	IT_DOWN
GO:0014742	positive regulation of muscle hypertrophy	8/1227	45/28891	0.000549344	0.00478722	0.0034413	Ddx39b/Becn1/Slc25a4/Camk2d/Ppp3ca/Twf1/Cdk9/Fdps	8	Other	IT_DOWN
GO:0046112	nucleobase biosynthetic process	5/1227	17/28891	0.00055286	0.00478722	0.0034413	Shmt2/Prps1/Dhodh/Cmpk1/Hprt1	5	metabolism	IT_DOWN
GO:1902001	fatty acid transmembrane transport	5/1227	17/28891	0.00055286	0.00478722	0.0034413	Abcd3/Acsl6/Slc2a1/Slc27a1/Acsl1	5	transport	IT_DOWN
GO:1905288	vascular associated smooth muscle cell apoptotic process	5/1227	17/28891	0.00055286	0.00478722	0.0034413	Gapdh/Pdcd4/Sod2/Slc7a5/Mfn2	5	degeneration	IT_DOWN
GO:1905459	regulation of vascular associated smooth muscle cell apoptotic process	5/1227	17/28891	0.00055286	0.00478722	0.0034413	Gapdh/Pdcd4/Sod2/Slc7a5/Mfn2	5	degeneration	IT_DOWN
GO:0006563	L-serine metabolic process	4/1227	10/28891	0.000553421	0.00478722	0.0034413	Shmt2/Phgdh/Psat1/Psph	4	metabolism	IT_DOWN
GO:0015866	ADP transport	4/1227	10/28891	0.000553421	0.00478722	0.0034413	Slc25a4/Slc25a23/Slc25a5/Slc25a25	4	transport	IT_DOWN
GO:0032263	GMP salvage	4/1227	10/28891	0.000553421	0.00478722	0.0034413	Impdh1/Impdh2/Gmps/Hprt1	4	Other	IT_DOWN
GO:0150172	regulation of phosphatidylcholine metabolic process	4/1227	10/28891	0.000553421	0.00478722	0.0034413	Lpcat1/Capn2/Acsl3/Rab38	4	metabolism	IT_DOWN
GO:1902255	positive regulation of intrinsic apoptotic signaling pathway by p53 class mediator	4/1227	10/28891	0.000553421	0.00478722	0.0034413	Sh3glb1/Rps7/Rpl11/Rpl26	4	degeneration	IT_DOWN
GO:0098739	import across plasma membrane	20/1227	207/28891	0.000557428	0.00481468	0.00346104	Ppp3cc/Septin2/Ppp3ca/Acsl6/Ppp3cb/Slc2a1/Atp1b1/Cnga3/Kcnj14/Slc27a1/Arl6ip5/Slc38a3/Slc7a5/Slc1a3/Atp1b3/Slc30a1/Acsl1/Slc24a4/Prnp/Atp1b2	20	Other	IT_DOWN
GO:0006885	regulation of pH	13/1227	106/28891	0.000559766	0.00482767	0.00347038	Atp6v1b2/Mapk1/Atp5f1b/Atp6v0d1/Mapk3/Vps33a/Spns1/Atp6ap2/Tm9sf4/Ppt1/Tmem106b/Rab38/Pdk2	13	Other	IT_DOWN
GO:2001235	positive regulation of apoptotic signaling pathway	18/1227	177/28891	0.000564929	0.00486495	0.00349718	Sh3glb1/Septin4/Becn1/Prkra/Ripk3/Htra2/Itm2c/Ppp1ca/Pdia3/Rack1/Camk2b/Ppp2r1a/Park7/Ptpn2/Rps7/Rps3/Rpl11/Rpl26	18	degeneration	IT_DOWN
GO:0006862	nucleotide transport	7/1227	35/28891	0.00057949	0.00498292	0.00358199	Slc25a32/Slc25a51/Slc25a4/Slc25a23/Slc25a33/Slc25a5/Slc25a25	7	transport	IT_DOWN
GO:0060996	dendritic spine development	15/1227	134/28891	0.000585704	0.00502889	0.00361503	Hnrnpk/Septin7/Cdk5/Actr3/Camk2b/Camk2a/Actr2/Pafah1b1/Cdc42/Wasl/Rac1/Cfl1/Palm/Mfn2/Arf4	15	synapse	IT_DOWN
GO:0016125	sterol metabolic process	17/1227	163/28891	0.000595843	0.00510836	0.00367216	Dhcr7/Acadl/G6pdx/Sec14l2/Prkaa1/Cyb5r3/Cyb5r1/Erlin2/Acadvl/Cat/Fech/Gnb3/Pon1/Fdps/Pip4p1/Por/Lss	17	metabolism	IT_DOWN
GO:0048660	regulation of smooth muscle cell proliferation	19/1227	193/28891	0.00060233	0.00515634	0.00370665	Nampt/Ddx39b/Akr1b1/Gnaq/Gna13/Ndrg2/Gnai2/Phb1/Camk2d/Pdcd4/Src/Gnai3/Rhoa/Gsk3b/Gstp1/Park7/Sod2/Comt/Mfn2	19	Other	IT_DOWN
GO:0000281	mitotic cytokinesis	11/1227	81/28891	0.000615661	0.00526267	0.00378309	Septin7/Bbs4/Rhoc/Unc119/Rhoa/Poldip2/Arl3/Vps4a/Chmp6/Rab35/Cfl1	11	Other	IT_DOWN
GO:0051054	positive regulation of DNA metabolic process	27/1227	321/28891	0.000624911	0.0053183	0.00382308	Ruvbl1/Mapk1/Ddx39b/Hnrnpa2b1/Cct2/Cct5/Cct7/Cct6a/Cct4/Dkc1/Cct8/Tcp1/Cct3/Camk2d/Mapk3/Fus/Endog/Gsk3b/Hnrnpab/Ruvbl2/Actr2/Rps3/Cdc42/Rac1/Hras/Ube2v2/Ube2n	27	metabolism	IT_DOWN
GO:0009395	phospholipid catabolic process	9/1227	57/28891	0.000624926	0.0053183	0.00382308	Abhd6/Gdpd1/Idh1/Abhd16a/Prdx6/Plpp6/Smpd2/Abhd12/Pnpla8	9	Other	IT_DOWN
GO:2000059	negative regulation of ubiquitin-dependent protein catabolic process	9/1227	57/28891	0.000624926	0.0053183	0.00382308	Nop53/Rpl5/Usp14/Park7/Rps7/Eif3h/Pdcl3/Sgta/Rpl11	9	Other	IT_DOWN
GO:0006898	receptor-mediated endocytosis	24/1227	272/28891	0.000625959	0.00531927	0.00382377	Hnrnpk/Atp5f1b/Cap1/Arrb1/Arr3/Unc119/Rab21/Sh3glb2/Napb/Smap1/Lrpap1/Picalm/Flot1/Atad1/Ap2m1/Rala/Nsf/Usp46/Grb2/Ache/Rabgef1/Ppt1/Wasl/Gpr107	24	Other	IT_DOWN
GO:0035966	response to topologically incorrect protein	15/1227	135/28891	0.000633548	0.00537587	0.00386446	Cops5/Pdia6/Eif2a/Hspd1/Faf2/Erp44/Eif2s1/Hspa5/Vapb/Ptpn2/Ubxn4/Ero1a/Cdk5rap3/Amfr/Mfn2	15	Other	IT_DOWN
GO:0061951	establishment of protein localization to plasma membrane	10/1227	69/28891	0.000640075	0.00540338	0.00388423	Csk/Bbs1/Rack1/Rab8a/Snx27/Phaf1/Nsf/Acsl3/Gorasp2/Arl6	10	Other	IT_DOWN
GO:0071868	cellular response to monoamine stimulus	10/1227	69/28891	0.000640075	0.00540338	0.00388423	Rgs9/Gnaq/Gnao1/Gna11/Gnaz/Gnb5/Gnai3/Prmt5/Gnas/Palm	10	Other	IT_DOWN
GO:0071870	cellular response to catecholamine stimulus	10/1227	69/28891	0.000640075	0.00540338	0.00388423	Rgs9/Gnaq/Gnao1/Gna11/Gnaz/Gnb5/Gnai3/Prmt5/Gnas/Palm	10	Other	IT_DOWN
GO:0090181	regulation of cholesterol metabolic process	8/1227	46/28891	0.000640525	0.00540338	0.00388423	Dhcr7/Acadl/Sec14l2/Erlin2/Acadvl/Gnb3/Fdps/Por	8	metabolism	IT_DOWN
GO:0045862	positive regulation of proteolysis	30/1227	372/28891	0.000645971	0.00544139	0.00391156	Eno1/Hspa1b/Hspa1a/Arrb1/Nop53/Eif2a/Hspd1/Anp32b/Htra2/Ist1/Mtch1/Src/Rack1/Rhoa/Gsk3b/Arih1/Picalm/Rps3/Aifm1/Dnaja3/Arl6ip5/Ddx3x/Ctsd/Sgta/Pdcd6/Ndufa13/Cfl1/Timm23/Ccdc22/Ube2v2	30	Other	IT_DOWN
GO:0008203	cholesterol metabolic process	16/1227	150/28891	0.000667054	0.00560267	0.0040275	Dhcr7/Acadl/G6pdx/Sec14l2/Prkaa1/Cyb5r3/Erlin2/Acadvl/Cat/Fech/Gnb3/Pon1/Fdps/Pip4p1/Por/Lss	16	metabolism	IT_DOWN
GO:0034341	response to type II interferon	16/1227	150/28891	0.000667054	0.00560267	0.0040275	Stxbp1/Vim/Cdc37/Gapdh/Actr3/Rab12/Vps26b/Camk2a/Actr2/Ptpn2/Rpl13a/Dnaja3/Stxbp2/Shfl/Cdc42/Pde12	16	Other	IT_DOWN
GO:0001659	temperature homeostasis	19/1227	195/28891	0.000683318	0.0057144	0.00410781	Sfxn5/Cpt2/Abat/Acadl/Aldh1a1/Abhd6/Hadh/Decr1/Gnas/Acadvl/Sqstm1/Appl2/Pgam5/Slc27a1/Gpx1/Ache/Acot11/Acsl1/Mfn2	19	Other	IT_DOWN
GO:0031330	negative regulation of cellular catabolic process	19/1227	195/28891	0.000683318	0.0057144	0.00410781	Nampt/Ptbp1/Hnrnpc/Elavl4/Becn1/Elavl1/Dkc1/Hnrnpa0/Tardbp/Srsf1/Fus/Scfd1/Hnrnpab/Poldip2/Slc7a5/Cirbp/Ybx1/Ctsa/Sec22b	19	Other	IT_DOWN
GO:0061136	regulation of proteasomal protein catabolic process	19/1227	195/28891	0.000683318	0.0057144	0.00410781	Hspa1b/Hspa1a/Psmf1/Nop53/Eif2a/Usp14/Prkaca/Sco1/Rack1/Gsk3b/Arih1/Park7/Gpx1/Psmd14/Eif3h/Sgta/Pithd1/Rpl11/Ube2v2	19	Other	IT_DOWN
GO:0032411	positive regulation of transporter activity	15/1227	136/28891	0.000684677	0.0057175	0.00411004	Rgs9/Cdk5/Vmp1/Nipsnap2/Slc25a4/Ehd3/Cacnb4/Asic2/Park7/Atp1b1/Pon1/Atp1b3/Cfl1/Ndufa4/Atp1b2	15	transport	IT_DOWN
GO:0000387	spliceosomal snRNP assembly	7/1227	36/28891	0.000693254	0.00576417	0.00414359	Wdr77/Prpf19/Prmt5/Prpf31/Snrpe/Lsm4/Snrpd1	7	Other	IT_DOWN
GO:0009112	nucleobase metabolic process	7/1227	36/28891	0.000693254	0.00576417	0.00414359	Mapk1/Aldh6a1/Shmt2/Prps1/Dhodh/Cmpk1/Hprt1	7	metabolism	IT_DOWN
GO:0043094	cellular metabolic compound salvage	7/1227	36/28891	0.000693254	0.00576417	0.00414359	Impdh1/Adsl/Impdh2/Uck1/Pdxk/Gmps/Hprt1	7	metabolism	IT_DOWN
GO:0071214	cellular response to abiotic stimulus	28/1227	340/28891	0.000696874	0.00577766	0.00415329	Oxsr1/Grk1/Gnat1/Rgs9/Got1/Akr1b1/Gna11/Habp4/Gnb5/Zmpste24/Slc25a23/Asic2/Gsk3b/Ruvbl2/Eif2s1/Rdh11/Rho/Grb2/Ddx3x/Slc38a3/Ptpn11/Rac1/Hras/Rab11b/Slc24a4/Opn1mw/Palm/Rpl26	28	Other	IT_DOWN
GO:0104004	cellular response to environmental stimulus	28/1227	340/28891	0.000696874	0.00577766	0.00415329	Oxsr1/Grk1/Gnat1/Rgs9/Got1/Akr1b1/Gna11/Habp4/Gnb5/Zmpste24/Slc25a23/Asic2/Gsk3b/Ruvbl2/Eif2s1/Rdh11/Rho/Grb2/Ddx3x/Slc38a3/Ptpn11/Rac1/Hras/Rab11b/Slc24a4/Opn1mw/Palm/Rpl26	28	Other	IT_DOWN
GO:0032409	regulation of transporter activity	26/1227	307/28891	0.000705105	0.00579095	0.00416284	Oxsr1/Rgs9/Gnb5/Cdk5/Phb2/Vmp1/Nipsnap2/Slc25a4/Ehd3/Camk2d/Ywhae/Sco1/Ahcyl1/Cacnb4/Asic2/Snx27/Park7/Atp1b1/Pon1/Gpd1l/Atp1b3/Stom/Cfl1/Ndufa4/Prnp/Atp1b2	26	transport	IT_DOWN
GO:0042743	hydrogen peroxide metabolic process	9/1227	58/28891	0.000712212	0.00579095	0.00416284	Acox1/Prdx6/Cat/Park7/Sod2/Gpx1/Prdx4/Prdx2/Mfn2	9	metabolism	IT_DOWN
GO:0006114	glycerol biosynthetic process	3/1227	5/28891	0.000716489	0.00579095	0.00416284	Got1/Pck2/Pgp	3	metabolism	IT_DOWN
GO:0006550	isoleucine catabolic process	3/1227	5/28891	0.000716489	0.00579095	0.00416284	Acat1/Acadsb/Bckdk	3	Other	IT_DOWN
GO:0006552	leucine catabolic process	3/1227	5/28891	0.000716489	0.00579095	0.00416284	Mccc2/Bckdk/Ivd	3	Other	IT_DOWN
GO:0006787	porphyrin-containing compound catabolic process	3/1227	5/28891	0.000716489	0.00579095	0.00416284	Blvra/Blvrb/Hmox2	3	Other	IT_DOWN
GO:0009186	deoxyribonucleoside diphosphate metabolic process	3/1227	5/28891	0.000716489	0.00579095	0.00416284	Guk1/Cmpk2/Cmpk1	3	metabolism	IT_DOWN
GO:0033864	positive regulation of NAD(P)H oxidase activity	3/1227	5/28891	0.000716489	0.00579095	0.00416284	Gnai2/Gnai3/Park7	3	Other	IT_DOWN
GO:0046292	formaldehyde metabolic process	3/1227	5/28891	0.000716489	0.00579095	0.00416284	Esd/Aldh3a2/Adh5	3	metabolism	IT_DOWN
GO:0046501	protoporphyrinogen IX metabolic process	3/1227	5/28891	0.000716489	0.00579095	0.00416284	Cpox/Fech/Ppox	3	metabolism	IT_DOWN
GO:0048210	Golgi vesicle fusion to target membrane	3/1227	5/28891	0.000716489	0.00579095	0.00416284	Rab12/Rab8a/Rab8b	3	Other	IT_DOWN
GO:0050812	regulation of acyl-CoA biosynthetic process	3/1227	5/28891	0.000716489	0.00579095	0.00416284	Pdk1/Pdk3/Pdk2	3	metabolism	IT_DOWN
GO:0071422	succinate transmembrane transport	3/1227	5/28891	0.000716489	0.00579095	0.00416284	Slc25a11/Slc16a1/Slc25a10	3	transport	IT_DOWN
GO:0071926	endocannabinoid signaling pathway	3/1227	5/28891	0.000716489	0.00579095	0.00416284	Abhd6/Mgll/Camk2a	3	Other	IT_DOWN
GO:0075525	viral translational termination-reinitiation	3/1227	5/28891	0.000716489	0.00579095	0.00416284	Eif3d/Eif3l/Eif3g	3	Other	IT_DOWN
GO:0106020	regulation of vesicle docking	3/1227	5/28891	0.000716489	0.00579095	0.00416284	Septin5/Stxbp1/Camk2a	3	Other	IT_DOWN
GO:1903276	regulation of sodium ion export across plasma membrane	3/1227	5/28891	0.000716489	0.00579095	0.00416284	Atp1b1/Atp1b3/Atp1b2	3	Other	IT_DOWN
GO:2000386	positive regulation of ovarian follicle development	3/1227	5/28891	0.000716489	0.00579095	0.00416284	Src/Rac1/Mfn2	3	Other	IT_DOWN
GO:0030968	endoplasmic reticulum unfolded protein response	10/1227	70/28891	0.00071876	0.00579312	0.0041644	Cops5/Pdia6/Eif2a/Eif2s1/Hspa5/Vapb/Ptpn2/Ero1a/Cdk5rap3/Amfr	10	Other	IT_DOWN
GO:1902475	L-alpha-amino acid transmembrane transport	10/1227	70/28891	0.00071876	0.00579312	0.0041644	Slc25a13/Septin2/Slc25a12/Slc25a22/Slc17a7/Arl6ip5/Slc38a3/Slc7a5/Slc1a3/Slc25a29	10	transport	IT_DOWN
GO:0010660	regulation of muscle cell apoptotic process	13/1227	109/28891	0.00073181	0.00588192	0.00422823	Arrb1/Capn2/Slc25a4/Camk2d/Gapdh/Pdcd4/Gsk3b/Camk2a/Mff/Sirt5/Sod2/Slc7a5/Mfn2	13	degeneration	IT_DOWN
GO:0036503	ERAD pathway	13/1227	109/28891	0.00073181	0.00588192	0.00422823	Ubxn6/Fbxo2/Eif2a/Ccdc47/Faf2/Usp14/Calr/Psmc6/Erlin2/Hspa5/Ubxn4/Sgta/Amfr	13	Other	IT_DOWN
GO:0038127	ERBB signaling pathway	14/1227	123/28891	0.000745996	0.00597934	0.00429826	Mapk1/Map2k1/Cpne3/Mapk3/Src/Cnot9/Rala/Ptpn2/Chmp6/Grb2/Ptpn11/Tsg101/Hras/Arf4	14	Other	IT_DOWN
GO:0043401	steroid hormone mediated signaling pathway	14/1227	123/28891	0.000745996	0.00597934	0.00429826	Mapk1/Ddx5/Phb2/Phb1/Calr/Cnot2/Src/Wbp2/Rhoa/Ppp5c/Park7/Cnot9/Fkbp4/Ufsp2	14	Other	IT_DOWN
GO:0043281	regulation of cysteine-type endopeptidase activity involved in apoptotic process	20/1227	212/28891	0.000753523	0.00603131	0.00433562	Hspa1b/Arrb1/Hspd1/Anp32b/Htra2/Mtch1/Src/Rack1/Rhoa/Park7/Rps3/Aifm1/Gpx1/Dnaja3/Arl6ip5/Ddx3x/Por/Ctsd/Pdcd6/Ndufa13	20	degeneration	IT_DOWN
GO:0030433	ubiquitin-dependent ERAD pathway	11/1227	83/28891	0.000758954	0.00605802	0.00435483	Fbxo2/Ccdc47/Faf2/Usp14/Calr/Psmc6/Erlin2/Hspa5/Ubxn4/Sgta/Amfr	11	Other	IT_DOWN
GO:0034620	cellular response to unfolded protein	11/1227	83/28891	0.000758954	0.00605802	0.00435483	Cops5/Pdia6/Eif2a/Hspd1/Eif2s1/Hspa5/Vapb/Ptpn2/Ero1a/Cdk5rap3/Amfr	11	Other	IT_DOWN
GO:0031503	protein-containing complex localization	22/1227	244/28891	0.000776589	0.00619025	0.00444988	Map2k1/Sacm1l/Bbs1/Rcc2/Gsk3b/Eif6/Pura/Stau1/Ran/Sh3glb2/Rab8a/Camk2a/Arl3/Abce1/Mapk10/Fkbp4/Atad1/Ap2m1/Rala/Usp46/Wasl/Hras	22	Other	IT_DOWN
GO:0051016	barbed-end actin filament capping	6/1227	27/28891	0.00079585	0.00633506	0.00455397	Capza1/Capzb/Capza2/Twf1/Arpc2/Cfl1	6	Other	IT_DOWN
GO:0016101	diterpenoid metabolic process	10/1227	71/28891	0.000805241	0.006401	0.00460138	Akr1b1/Aldh1a1/Aldh3a2/Rdh10/Rdh14/Rdh12/Adh5/Rdh11/Dhrs4/Dhrs7	10	metabolism	IT_DOWN
GO:0006695	cholesterol biosynthetic process	9/1227	59/28891	0.000809186	0.00640596	0.00460494	Dhcr7/G6pdx/Sec14l2/Prkaa1/Cyb5r3/Erlin2/Fdps/Por/Lss	9	metabolism	IT_DOWN
GO:0030042	actin filament depolymerization	9/1227	59/28891	0.000809186	0.00640596	0.00460494	Capza1/Capzb/Capza2/Pdxp/Twf1/Wdr1/Tmod2/Arpc2/Cfl1	9	Other	IT_DOWN
GO:1902653	secondary alcohol biosynthetic process	9/1227	59/28891	0.000809186	0.00640596	0.00460494	Dhcr7/G6pdx/Sec14l2/Prkaa1/Cyb5r3/Erlin2/Fdps/Por/Lss	9	metabolism	IT_DOWN
GO:1903421	regulation of synaptic vesicle recycling	7/1227	37/28891	0.000824	0.00651433	0.00468284	Ppp3cc/Picalm/Ppp3cb/Scamp5/Ap2m1/Mff/Slc17a7	7	synapse	IT_DOWN
GO:0061912	selective autophagy	12/1227	97/28891	0.00083334	0.00656379	0.0047184	Becn1/Phb2/Cdc37/Htra2/Slc25a4/Calr/Slc25a5/Mapk3/Sqstm1/Vdac1/Retreg3/Mfn2	12	Other	IT_DOWN
GO:0022898	regulation of transmembrane transporter activity	25/1227	294/28891	0.000834222	0.00656379	0.0047184	Oxsr1/Rgs9/Gnb5/Cdk5/Phb2/Vmp1/Nipsnap2/Slc25a4/Ehd3/Camk2d/Ywhae/Sco1/Ahcyl1/Cacnb4/Asic2/Snx27/Park7/Atp1b1/Gpd1l/Atp1b3/Stom/Cfl1/Ndufa4/Prnp/Atp1b2	25	transport	IT_DOWN
GO:0032272	negative regulation of protein polymerization	11/1227	84/28891	0.000840366	0.00656379	0.0047184	Tubb4a/Bbs4/Capza1/Capzb/Capza2/Twf1/Vdac2/Fkbp4/Tmod2/Arpc2/Cfl1	11	Other	IT_DOWN
GO:0010807	regulation of synaptic vesicle priming	4/1227	11/28891	0.000840465	0.00656379	0.0047184	Stxbp1/Napb/Rab3a/Napa	4	synapse	IT_DOWN
GO:0018401	peptidyl-proline hydroxylation to 4-hydroxy-L-proline	4/1227	11/28891	0.000840465	0.00656379	0.0047184	P4htm/P4hb/Prdx4/Ero1a	4	Other	IT_DOWN
GO:0035336	long-chain fatty-acyl-CoA metabolic process	4/1227	11/28891	0.000840465	0.00656379	0.0047184	Acot7/Acsl6/Acsl1/Acsl3	4	metabolism	IT_DOWN
GO:0045050	protein insertion into ER membrane by stop-transfer membrane-anchor sequence	4/1227	11/28891	0.000840465	0.00656379	0.0047184	Emc7/Emc2/Emc4/Emc10	4	Other	IT_DOWN
GO:0071420	cellular response to histamine	4/1227	11/28891	0.000840465	0.00656379	0.0047184	Gabrg2/Gabrb2/Gabra1/Gabrb3	4	Other	IT_DOWN
GO:0075522	IRES-dependent viral translational initiation	4/1227	11/28891	0.000840465	0.00656379	0.0047184	Ssb/Ptbp1/Eif3d/Pcbp2	4	Other	IT_DOWN
GO:0030705	cytoskeleton-dependent intracellular transport	20/1227	214/28891	0.000847187	0.00659848	0.00474333	Tuba1a/Actr10/Hspa8/Map2k1/Ap3m2/Bbs1/Rab21/Pura/Stau1/Arl3/Nefl/Flot2/Spg7/Arl8a/Pafah1b1/Cdc42/Rabgef1/Wasl/Arl8b/Rab27b	20	transport	IT_DOWN
GO:0031334	positive regulation of protein-containing complex assembly	20/1227	214/28891	0.000847187	0.00659848	0.00474333	Sh3glb1/Wars1/Rhoc/Ppp2ca/Drg1/Mark4/Src/Rack1/Actr3/Rhoa/Gsk3b/Psmc6/Park7/Fscn1/Rps3/Grb2/Ddx3x/Arpc2/Rac1/Gnl3l	20	Other	IT_DOWN
GO:0042417	dopamine metabolic process	8/1227	48/28891	0.000859438	0.00667593	0.00479901	Gnat2/Aldh2/Abat/Maoa/Park7/Hprt1/Comt/Maob	8	metabolism	IT_DOWN
GO:0051972	regulation of telomerase activity	8/1227	48/28891	0.000859438	0.00667593	0.00479901	Mapk1/Hnrnpa2b1/Cct2/Cct4/Dkc1/Tcp1/Mapk3/Src	8	Other	IT_DOWN
GO:0042445	hormone metabolic process	22/1227	246/28891	0.00086508	0.00671074	0.00482404	P4hb/Dhcr7/Aldh1a1/Zmpste24/Rdh10/Bbs1/Rdh14/Rdh12/Hsd17b11/Rdh11/Gnb3/Cpe/Atp6ap2/Comt/Por/Slco4a1/Ptpn11/Dhrs7/Yipf5/Hsd17b8/Hsd17b4/Cpq	22	metabolism	IT_DOWN
GO:1901873	regulation of post-translational protein modification	25/1227	295/28891	0.000875626	0.00678346	0.00487631	Septin4/Fbxo2/Aimp2/Cdk5/Arrb1/U2af2/Nop53/Rpl5/Tollip/Rps2/Gsk3b/Sqstm1/Hspa5/Park7/Rps7/Rps3/Dnaja3/Ddx3x/Pdcd6/Gnl3l/Rpl11/Skp1/Cdk5rap3/Ube2v2/Ube2n	25	Other	IT_DOWN
GO:0071867	response to monoamine	10/1227	72/28891	0.000900093	0.00695439	0.00499918	Rgs9/Gnaq/Gnao1/Gna11/Gnaz/Gnb5/Gnai3/Prmt5/Gnas/Palm	10	Other	IT_DOWN
GO:0071869	response to catecholamine	10/1227	72/28891	0.000900093	0.00695439	0.00499918	Rgs9/Gnaq/Gnao1/Gna11/Gnaz/Gnb5/Gnai3/Prmt5/Gnas/Palm	10	Other	IT_DOWN
GO:0031123	RNA 3'-end processing	12/1227	98/28891	0.000913587	0.00704924	0.00506736	Trnt1/Ssb/Fbl/Nudt21/Dkc1/Cstf2/Cpsf7/Ahcyl1/Rprd1b/Cstf1/Pabpn1/Cdk9	12	RNA	IT_DOWN
GO:0006893	Golgi to plasma membrane transport	9/1227	60/28891	0.000916633	0.00705393	0.00507074	Csk/Bbs1/Rack1/Arl3/Phaf1/Nsf/Rab10/Acsl3/Ccdc22	9	transport	IT_DOWN
GO:0046902	regulation of mitochondrial membrane permeability	9/1227	60/28891	0.000916633	0.00705393	0.00507074	Cnp/Sh3glb1/Slc25a4/Slc25a5/Gsk3b/Camk2a/Vdac2/Acaa2/Spg7	9	Other	IT_DOWN
GO:0016482	cytosolic transport	17/1227	170/28891	0.000958316	0.00736491	0.00529428	Mapk1/Sh3glb1/Becn1/Snx6/Ehd3/Map2k1/Mapk3/Stx16/Src/Pip4k2a/Rab21/Vps26b/Actr2/Rab14/Stx6/Rab6a/Arl8b	17	transport	IT_DOWN
GO:0019363	pyridine nucleotide biosynthetic process	5/1227	19/28891	0.000967869	0.00741862	0.00533289	Nampt/G6pdx/Idh2/Nmnat3/Nadk2	5	metabolism	IT_DOWN
GO:0032261	purine nucleotide salvage	5/1227	19/28891	0.000967869	0.00741862	0.00533289	Impdh1/Adsl/Impdh2/Gmps/Hprt1	5	Other	IT_DOWN
GO:1902175	regulation of oxidative stress-induced intrinsic apoptotic signaling pathway	7/1227	38/28891	0.000973453	0.00745155	0.00535656	Nono/P4hb/Prodh/Rack1/Park7/Sod2/Gpx1	7	degeneration	IT_DOWN
GO:0046039	GTP metabolic process	6/1227	28/28891	0.000976825	0.00746749	0.00536802	Impdh1/Impdh2/Gnai3/Rhoa/Ran/Nme3	6	metabolism	IT_DOWN
GO:0006998	nuclear envelope organization	8/1227	49/28891	0.000989404	0.00754372	0.00542282	Nsfl1c/Zmpste24/Tardbp/Vps4a/Chmp6/Emd/Tmem43/Pafah1b1	8	Other	IT_DOWN
GO:0072599	establishment of protein localization to endoplasmic reticulum	8/1227	49/28891	0.000989404	0.00754372	0.00542282	Hspa5/Sec61a1/Get3/Srprb/Rab10/Spcs2/Srp68/Sgta	8	Other	IT_DOWN
GO:0006892	post-Golgi vesicle-mediated transport	12/1227	99/28891	0.00100017	0.00761574	0.0054746	Csk/Ehd3/Bbs1/Scfd1/Rack1/Arl3/Phaf1/Nsf/Rab14/Rab10/Acsl3/Ccdc22	12	transport	IT_DOWN
GO:0030032	lamellipodium assembly	10/1227	73/28891	0.00100392	0.00762425	0.00548071	Nup85/Capzb/Actr3/Twf1/Actr2/Fscn1/Arpc2/Cdc42/Rac1/Cfl1	10	Other	IT_DOWN
GO:0090559	regulation of membrane permeability	10/1227	73/28891	0.00100392	0.00762425	0.00548071	Cnp/Sh3glb1/Slc25a4/Slc25a5/Gsk3b/Camk2a/Vdac2/Acaa2/Spg7/Jam3	10	Other	IT_DOWN
GO:0070646	protein modification by small protein removal	14/1227	127/28891	0.00102418	0.00776795	0.00558401	Cops5/Cops2/Nop53/Cops4/Shmt2/Otub1/Usp14/Usp39/Park7/Gps1/Cops6/Cops7a/Usp46/Psmd14	14	Other	IT_DOWN
GO:0007015	actin filament organization	35/1227	471/28891	0.00105231	0.00797083	0.00572985	Ttc8/Cap1/Arrb1/Bbs4/Rhoc/Capza1/Fscn2/Coro2b/Capzb/Arpc1a/Src/Dpysl3/Hax1/Actr3/Rhoa/Capza2/Rnh1/Coro1c/Pdxp/Twf1/Actr2/Wdr1/Fscn1/Coro1b/Tmod2/Cap2/Nebl/Rufy3/Grb2/Arpc2/Cdc42/Wasl/Rac1/Cfl1/Arpc4	35	Other	IT_DOWN
GO:0032412	regulation of monoatomic ion transmembrane transporter activity	24/1227	283/28891	0.00108781	0.00822897	0.00591541	Oxsr1/Rgs9/Gnb5/Cdk5/Phb2/Vmp1/Nipsnap2/Ehd3/Camk2d/Ywhae/Sco1/Ahcyl1/Cacnb4/Asic2/Snx27/Park7/Atp1b1/Gpd1l/Atp1b3/Stom/Cfl1/Ndufa4/Prnp/Atp1b2	24	transport	IT_DOWN
GO:0007040	lysosome organization	12/1227	100/28891	0.00109346	0.00825012	0.00593062	Becn1/Vps33a/Ppp3cb/Chmp6/Spns1/Atp6ap2/Rab14/Hexa/Ppt1/Tpp1/Arl8b/Tmem106b	12	Other	IT_DOWN
GO:0080171	lytic vacuole organization	12/1227	100/28891	0.00109346	0.00825012	0.00593062	Becn1/Vps33a/Ppp3cb/Chmp6/Spns1/Atp6ap2/Rab14/Hexa/Ppt1/Tpp1/Arl8b/Tmem106b	12	Other	IT_DOWN
GO:1905477	positive regulation of protein localization to membrane	13/1227	114/28891	0.0011167	0.00841451	0.00604879	Sh3glb1/Cdk5/Rack1/Actr3/Sqstm1/Snx27/Mff/Arpc2/Stom/Hras/Acsl3/Prnp/Pgrmc1	13	Other	IT_DOWN
GO:0048511	rhythmic process	26/1227	317/28891	0.0011249	0.0084653	0.00608531	Ppp1cb/Nono/Pspc1/Nampt/Ddx5/Csnk2a1/Ahcy/Alb/Adrm1/Ndufa9/Cdk5/Arrb1/Tardbp/Impdh2/Prkaa1/Ppp1ca/Rbm4b/Ass1/Src/Rack1/Gsk3b/Prmt5/Mapk10/Anxa1/Gabrb3/Mfn2	26	Other	IT_DOWN
GO:0032956	regulation of actin cytoskeleton organization	28/1227	351/28891	0.0011324	0.00850527	0.00611403	Ttc8/Bbs4/Rhoc/Capza1/Coro2b/Capzb/Crk/Hax1/Actr3/Rhoa/Capza2/Rnh1/Pdxp/Twf1/Rala/Wdr1/Fscn1/Coro1b/Tmod2/Grb2/Arpc2/Cdc42/Jam3/Rac1/Hras/Gpm6b/Cfl1/Mfn2	28	Other	IT_DOWN
GO:0017158	regulation of calcium ion-dependent exocytosis	8/1227	50/28891	0.00113462	0.00850527	0.00611403	Cdk5/Stxbp1/Gnai2/Scamp5/Rab3a/Syt1/Syt15/Syt2	8	calcium	IT_DOWN
GO:1903426	regulation of reactive oxygen species biosynthetic process	8/1227	50/28891	0.00113462	0.00850527	0.00611403	Hspd1/Slc25a33/Rhoa/Park7/Sod2/Abcb7/Ndufc2/Mfn2	8	metabolism	IT_DOWN
GO:1902686	mitochondrial outer membrane permeabilization involved in programmed cell death	7/1227	39/28891	0.00114342	0.00856015	0.00615348	Sh3glb1/Slc25a4/Slc25a5/Gsk3b/Vdac2/Acaa2/Spg7	7	Other	IT_DOWN
GO:1990845	adaptive thermogenesis	17/1227	173/28891	0.00116335	0.00869804	0.00625261	Ckb/Sfxn5/Cpt2/Acadl/Aldh1a1/Abhd6/Hadh/Slc25a4/Slc25a5/Decr1/Gnas/Appl2/Pgam5/Ache/Acot11/Acsl1/Mfn2	17	Other	IT_DOWN
GO:1903409	reactive oxygen species biosynthetic process	9/1227	62/28891	0.00116626	0.00870859	0.00626019	Hspd1/Acox1/Slc25a33/Rhoa/Park7/Sod2/Abcb7/Ndufc2/Mfn2	9	metabolism	IT_DOWN
GO:0045807	positive regulation of endocytosis	19/1227	204/28891	0.00117431	0.00875738	0.00629526	Hnrnpk/Arrb1/Ppp3cc/Calr/Rab21/Ppp3ca/Picalm/Flot1/Atad1/Ap2m1/Mff/Nsf/Appl2/Lman2/Cdc42/Ppt1/Wasl/Tulp1/Tsg101	19	Other	IT_DOWN
GO:1904385	cellular response to angiotensin	6/1227	29/28891	0.00118782	0.00884676	0.00635952	Nono/Src/Ahcyl1/Ppp3ca/Camk2a/Rac1	6	Other	IT_DOWN
GO:0016079	synaptic vesicle exocytosis	13/1227	115/28891	0.00121106	0.00899373	0.00646517	Septin5/Stxbp1/Prkaca/Cacnb4/Napb/Camk2a/Rab3a/Tprg1l/Syt1/Fbxl20/Napa/Syp/Syt2	13	synapse	IT_DOWN
GO:0015911	long-chain fatty acid import across plasma membrane	4/1227	12/28891	0.00121844	0.00899373	0.00646517	Acsl6/Slc2a1/Slc27a1/Acsl1	4	Other	IT_DOWN
GO:0015937	coenzyme A biosynthetic process	4/1227	12/28891	0.00121844	0.00899373	0.00646517	Acat1/Acot7/Coasy/Dcakd	4	metabolism	IT_DOWN
GO:0033762	response to glucagon	4/1227	12/28891	0.00121844	0.00899373	0.00646517	Cyc1/Prkaca/Prkar1a/Gnas	4	Other	IT_DOWN
GO:0050847	progesterone receptor signaling pathway	4/1227	12/28891	0.00121844	0.00899373	0.00646517	Mapk1/Phb1/Src/Wbp2	4	Other	IT_DOWN
GO:0070262	peptidyl-serine dephosphorylation	4/1227	12/28891	0.00121844	0.00899373	0.00646517	Ywhae/Ppp3ca/Ppp2r1a/Ppp5c	4	Other	IT_DOWN
GO:0071803	positive regulation of podosome assembly	4/1227	12/28891	0.00121844	0.00899373	0.00646517	Src/Rhoa/Fscn1/Arpc2	4	Other	IT_DOWN
GO:0051098	regulation of binding	31/1227	405/28891	0.00124119	0.00908738	0.00653248	Cpne1/Eno1/Hnrnpk/Habp4/Cdk5/Arrb1/Ckmt1/Eif3d/Zmpste24/Eif3e/Eif4a3/Mapk3/Crk/Src/Rack1/Actr3/Gsk3b/Crmp1/Ran/Ppp3ca/Lrpap1/Poldip2/Flot1/Eif2s1/Park7/Pon1/Cdc42/Gnl3l/Rpl11/Amfr/Mfn2	31	Other	IT_DOWN
GO:0006098	pentose-phosphate shunt	5/1227	20/28891	0.00124568	0.00908738	0.00653248	Pgd/G6pdx/Tkt/Prps1/Prps2	5	Other	IT_DOWN
GO:0015936	coenzyme A metabolic process	5/1227	20/28891	0.00124568	0.00908738	0.00653248	Acat1/Mccc2/Acot7/Coasy/Dcakd	5	metabolism	IT_DOWN
GO:0030150	protein import into mitochondrial matrix	5/1227	20/28891	0.00124568	0.00908738	0.00653248	Timm50/Timm44/Tomm40/Timm23/Timm17b	5	Other	IT_DOWN
GO:0033962	P-body assembly	5/1227	20/28891	0.00124568	0.00908738	0.00653248	Ddx6/Cnot2/Lsm14a/Cnot7/Lsm4	5	Other	IT_DOWN
GO:0038166	angiotensin-activated signaling pathway	5/1227	20/28891	0.00124568	0.00908738	0.00653248	Src/Ahcyl1/Ppp3ca/Camk2a/Rac1	5	Other	IT_DOWN
GO:0042219	cellular modified amino acid catabolic process	5/1227	20/28891	0.00124568	0.00908738	0.00653248	Ahcy/Acadl/Pcyox1/Abhd16a/Abhd12	5	Other	IT_DOWN
GO:0046827	positive regulation of protein export from nucleus	5/1227	20/28891	0.00124568	0.00908738	0.00653248	Anp32b/Prkaca/Ywhae/Gsk3b/Emd	5	Other	IT_DOWN
GO:0097091	synaptic vesicle clustering	5/1227	20/28891	0.00124568	0.00908738	0.00653248	Syn3/Picalm/Rab3a/Syn2/Ctbp1	5	synapse	IT_DOWN
GO:0048545	response to steroid hormone	22/1227	253/28891	0.00124683	0.00908738	0.00653248	Mapk1/Ddx5/Acaa1a/Phb2/Phb1/Map2k1/Calr/Pck2/Ass1/Cnot2/Src/Wbp2/Rhoa/Gsk3b/Idh1/Ppp5c/Park7/Cnot9/Fkbp4/Ufsp2/Anxa1/Por	22	Other	IT_DOWN
GO:0048639	positive regulation of developmental growth	20/1227	221/28891	0.00125809	0.00915797	0.00658323	Hnrnpk/Mapk1/Ddx39b/Sh3glb1/Rpl4/Bbs4/Cpne5/Slc25a4/Ist1/Gdi1/Gsk3b/Cpne6/Picalm/Fdps/Rufy3/Syt1/Pafah1b1/Celf1/Ppib/Syt2	20	Other	IT_DOWN
GO:0060193	positive regulation of lipase activity	9/1227	63/28891	0.00131019	0.00952523	0.00684723	Gnaq/Gna13/Phb2/Rhoc/Phb1/Rhoa/Camk2b/Hras/Arf4	9	Other	IT_DOWN
GO:1903322	positive regulation of protein modification by small protein conjugation or removal	15/1227	145/28891	0.00132455	0.00961753	0.00691359	Septin4/Aimp2/Arrb1/Nop53/Tollip/Rps2/Gsk3b/Hspa5/Dnaja3/Ddx3x/Pdcd6/Skp1/Cdk5rap3/Ube2v2/Ube2n	15	Other	IT_DOWN
GO:0051693	actin filament capping	7/1227	40/28891	0.0013358	0.0096871	0.00696359	Capza1/Capzb/Capza2/Twf1/Tmod2/Arpc2/Cfl1	7	Other	IT_DOWN
GO:0019080	viral gene expression	10/1227	76/28891	0.00137562	0.00988948	0.00710908	Ssb/Ptbp1/Eif3d/Psmc3/Tardbp/Eif3l/Cdk9/Pcbp2/Shfl/Eif3g	10	Other	IT_DOWN
GO:0060997	dendritic spine morphogenesis	10/1227	76/28891	0.00137562	0.00988948	0.00710908	Septin7/Cdk5/Actr3/Camk2b/Actr2/Pafah1b1/Cdc42/Wasl/Cfl1/Mfn2	10	synapse	IT_DOWN
GO:0006538	glutamate catabolic process	3/1227	6/28891	0.00138764	0.00988948	0.00710908	Got1/Glud1/Got2	3	Other	IT_DOWN
GO:0009139	pyrimidine nucleoside diphosphate biosynthetic process	3/1227	6/28891	0.00138764	0.00988948	0.00710908	Cmpk2/Dhodh/Cmpk1	3	metabolism	IT_DOWN
GO:0009449	gamma-aminobutyric acid biosynthetic process	3/1227	6/28891	0.00138764	0.00988948	0.00710908	Abat/Aldh1a1/Slc1a3	3	metabolism	IT_DOWN
GO:0015744	succinate transport	3/1227	6/28891	0.00138764	0.00988948	0.00710908	Slc25a11/Slc16a1/Slc25a10	3	transport	IT_DOWN
GO:0019249	lactate biosynthetic process	3/1227	6/28891	0.00138764	0.00988948	0.00710908	Ldha/Ldhb/Park7	3	metabolism	IT_DOWN
GO:0033015	tetrapyrrole catabolic process	3/1227	6/28891	0.00138764	0.00988948	0.00710908	Blvra/Blvrb/Hmox2	3	Other	IT_DOWN
GO:0038171	cannabinoid signaling pathway	3/1227	6/28891	0.00138764	0.00988948	0.00710908	Abhd6/Mgll/Camk2a	3	Other	IT_DOWN
GO:0044830	modulation by host of viral RNA genome replication	3/1227	6/28891	0.00138764	0.00988948	0.00710908	Ddx56/Phb1/Vapb	3	RNA	IT_DOWN
GO:0071377	cellular response to glucagon stimulus	3/1227	6/28891	0.00138764	0.00988948	0.00710908	Prkaca/Prkar1a/Gnas	3	Other	IT_DOWN
GO:0160063	multi-pass transmembrane protein insertion into ER membrane	3/1227	6/28891	0.00138764	0.00988948	0.00710908	Ccdc47/Ncln/Tmco1	3	Other	IT_DOWN
GO:1905949	negative regulation of calcium ion import across plasma membrane	3/1227	6/28891	0.00138764	0.00988948	0.00710908	Ppp3cc/Ppp3ca/Ppp3cb	3	calcium	IT_DOWN
GO:2000394	positive regulation of lamellipodium morphogenesis	3/1227	6/28891	0.00138764	0.00988948	0.00710908	Src/Coro1c/Coro1b	3	Other	IT_DOWN
GO:0010976	positive regulation of neuron projection development	21/1227	239/28891	0.00139719	0.00994534	0.00714923	Stk24/Hnrnpk/Ptbp1/Ddx56/Tubb2b/Elavl4/Dpysl3/Actr3/Twf1/Acsl6/Camk2b/Actr2/Hspa5/Arsb/Pafah1b1/Retreg3/Tmem106b/Ube2v2/Negr1/Mfn2/Atp1b2	21	Other	IT_DOWN
GO:0034329	cell junction assembly	94/1012	481/28891	5.49869e-43	3.39599e-39	2.25273e-39	Nectin1/Adgrb3/Cdh20/Psd/Plxnb2/Cdh11/Actn1/Nlgn1/Nphp4/Dlg4/Cadm1/Slk/Grid2/Cacna1a/Ntrk3/Sdk2/Ogt/Kirrel3/Lrfn1/Srgap2/Tbcd/Cdh4/Bcr/Ptprs/Ptpro/Slit2/Gria1/Adgrl1/Il1rapl1/Cntnap2/Cntnap1/Magi2/Ptprd/Nrxn1/Myh9/Ctnnb1/Nlgn3/Kdr/Slitrk2/Nrxn2/Ctnnd1/Ctnnd2/Adgrl2/Pkp4/Ptprk/Nrxn3/Add2/Pdcd6ip/Mdga2/Mpdz/Vcl/Lrp1/Plxnb1/Nlgn2/Afdn/Myo6/Lrrc4/Srcin1/Tjp1/Sorbs1/Pclo/Adgrl3/Plec/Arvcf/Myo1c/Epb41l…	94	Other	IT_UP
GO:0099173	postsynapse organization	69/1012	252/28891	8.95596e-42	2.7656e-38	1.83456e-38	Dgkz/Epha4/Psd/Nlgn1/Cnksr2/Dlg4/Cadm1/Grid2/Ntrk3/Dip2a/Dhx36/Lrfn1/Tmem108/Kif1a/Rps6ka5/Epha5/Ptprf/Ptprs/Grid1/Il1rapl1/Cntnap2/Ppfia2/Cntnap1/Magi2/Ptprd/Nrxn1/Lrfn2/Marcks/Nlgn3/Nrxn2/Ctnnd2/Nrxn3/Igf1r/Cask/Insr/Nlgn2/Afdn/Tsc2/Lrrc4/Itga3/Myh10/Iqsec3/Asap1/Srcin1/Gphn/Sorbs1/Caprin1/Adgrl3/Rapgef4/Ephb2/Taok2/Itsn1/Nf1/Dock7/Tanc1/Cdh2/Nos1ap/Dbn1/Grin1/Itgb1/Lrrc4b/Shank2/Wasf2/Farp1/Hi…	69	synapse	IT_UP
GO:0050807	regulation of synapse organization	75/1012	309/28891	2.634e-41	5.42253e-38	3.59703e-38	Epha4/Nectin1/Adgrb3/Psd/Camkv/Nlgn1/Dlg4/Grid2/Ntrk3/Ogt/Dhx36/Lrfn1/Anapc2/Kif1a/Rps6ka5/Ptprf/Ptprs/Ptpro/Grid1/Slit2/Adgrl1/Il1rapl1/Gripap1/Ppfia2/Cntnap1/Magi2/Ptprd/Nrxn1/Lrfn2/Marcks/Pcdh8/Ctnnb1/Nlgn3/Vcp/Slitrk2/Ctnna2/Adgrl2/Cask/Nedd4/Mdga2/Gpr158/Nlgn2/Sparcl1/Afdn/Tsc2/Myh10/Dab2ip/Asap1/Srcin1/Dctn1/Caprin1/Adgrl3/Rapgef4/Ephb2/Taok2/Mycbp2/Itsn1/Nf1/Snap91/Tanc1/Cdh2/Plxnc1/Clstn1…	75	synapse	IT_UP
GO:0050803	regulation of synapse structure or activity	75/1012	317/28891	1.80549e-40	2.78768e-37	1.8492e-37	Epha4/Nectin1/Adgrb3/Psd/Camkv/Nlgn1/Dlg4/Grid2/Ntrk3/Ogt/Dhx36/Lrfn1/Anapc2/Kif1a/Rps6ka5/Ptprf/Ptprs/Ptpro/Grid1/Slit2/Adgrl1/Il1rapl1/Gripap1/Ppfia2/Cntnap1/Magi2/Ptprd/Nrxn1/Lrfn2/Marcks/Pcdh8/Ctnnb1/Nlgn3/Vcp/Slitrk2/Ctnna2/Adgrl2/Cask/Nedd4/Mdga2/Gpr158/Nlgn2/Sparcl1/Afdn/Tsc2/Myh10/Dab2ip/Asap1/Srcin1/Dctn1/Caprin1/Adgrl3/Rapgef4/Ephb2/Taok2/Mycbp2/Itsn1/Nf1/Snap91/Tanc1/Cdh2/Plxnc1/Clstn1…	75	synapse	IT_UP
GO:0099003	vesicle-mediated transport in synapse	61/1012	270/28891	7.05978e-32	8.72024e-29	5.78456e-29	Cacna1e/Nlgn1/Pip5k1c/Cacna1a/Atp6v0a1/Brsk1/Unc13c/Unc13b/Gripap1/Cspg5/Iqsec1/Vac14/Ppfia2/Prrt2/Magi2/Nrxn1/Ppfia3/Stxbp5/Sv2a/Ctnnb1/Nlgn3/Grip1/Cask/Nedd4/Nlgn2/Canx/Ap3d1/Slc4a8/Myo6/Dennd1a/Sv2c/Erc1/Git1/Ap3b2/Itsn2/Pclo/Atp2a2/Rab3gap1/Scrib/Rapgef4/Ap2a2/Vps18/Aak1/Bsn/Unc13a/Cltc/Itsn1/Synj1/Snap91/Ap2b1/Cdh2/Hip1/Ap2a1/Clstn1/Cyfip1/Rimbp2/Amph/Dnm3/Ston2/Dnm2/Rock1	61	synapse	IT_UP
GO:0016358	dendrite development	65/1012	327/28891	2.06961e-30	2.13032e-27	1.41315e-27	Epha4/Adgrb3/Nlgn1/Dlg4/Sez6/Cacna1a/Dip2a/Dhx36/Srgap2/Anapc2/Kif1a/Epha5/Ptprf/Cit/Alk/Ptprs/Strn/Il1rapl1/Fat3/Cntnap2/Iqsec1/Vldlr/Ppfia2/Ptprd/Marcks/Nlgn3/Grip1/Ctnna2/Ctnnd2/Sdk1/Cask/Nedd4/Mpdz/Mink1/Nlgn2/Afdn/Myo6/Tsc2/Ppp1r9b/Dab2ip/Asap1/Srcin1/Eif4g2/Git1/Caprin1/Rapgef4/Map1a/Mtor/Ephb2/Iqgap1/Taok2/Itsn1/Slc12a5/Dbn1/Cyfip1/Grin1/Map1s/Itgb1/Map1b/Farp1/Camsap2/Dnm3/Crebbp/Cul7/Lrp4	65	synapse	IT_UP
GO:0098742	cell-cell adhesion via plasma-membrane adhesion molecules	53/1012	211/28891	2.76745e-30	2.44168e-27	1.61969e-27	Igsf9b/Pcdhb14/Nectin1/Cdh20/Plxnb2/Cdh11/Nlgn1/Lrrc4c/Cadm1/Pcdhga4/Grid2/Sdk2/Kirrel3/Cdh4/Ptprf/Ptprs/Crb2/Tenm4/Adgrl1/Il1rapl1/Fat3/Crb1/Magi2/Ptprd/Pcdh19/Nrxn1/Kifap3/Cdhr1/Pcdh8/Tenm3/Alcam/Atp2c1/Slitrk2/Tenm1/Pcdh15/Mdga2/Sparcl1/Lrrc4/Itga3/Adgrl3/Arvcf/Ptpn23/Taok2/Dchs1/Cdh6/L1cam/Robo2/Cdh2/Clstn1/Lrrc4b/Nrcam/Cx3cl1/Mcam	53	Other	IT_UP
GO:0031346	positive regulation of cell projection organization	76/1012	463/28891	1.36104e-29	1.05072e-26	6.96997e-27	Epha4/Apbb1/Plxnb2/Nlgn1/Dlg4/Tmem67/Ntrk3/Dhx36/Cep120/Anapc2/Cdh4/Ptprf/Alk/Myo3b/Washc5/Il1rapl1/Vldlr/Magi2/Ptprd/Nrxn1/Marcks/Tenm3/Nrdc/Pum2/Plxna2/Trim67/Grip1/Tenm1/Rp1/Igf1r/Megf8/Cep135/Cask/Bmpr2/Ahi1/Fig4/Dcc/Lrp1/Plxnb1/Htt/Afdn/Plxna1/Tsc2/Arhgap32/Itga3/Dab2ip/Crocc/Eif4g2/Prkd1/Plxna4/Caprin1/Mtor/Ephb2/Iqgap1/Nf1/L1cam/Itpr1/Nckap1/Snap91/Itga6/Cntn1/Robo2/Plxnc1/Ap2a1/Dbn1/Cyfip…	76	Other	IT_UP
GO:0007416	synapse assembly	52/1012	222/28891	3.77319e-28	2.58925e-25	1.71757e-25	Nectin1/Adgrb3/Psd/Plxnb2/Nlgn1/Dlg4/Cadm1/Grid2/Cacna1a/Ntrk3/Sdk2/Ogt/Kirrel3/Lrfn1/Srgap2/Ptprs/Slit2/Gria1/Adgrl1/Il1rapl1/Cntnap2/Magi2/Ptprd/Nrxn1/Ctnnb1/Nlgn3/Slitrk2/Nrxn2/Adgrl2/Nrxn3/Add2/Mdga2/Plxnb1/Nlgn2/Myo6/Lrrc4/Srcin1/Pclo/Adgrl3/Ephb2/Bsn/Mycbp2/Dock7/Cdh2/Clstn1/Grin1/Eif4g1/Lrrc4b/Shank2/Farp1/Dnm3/Lrp4	52	synapse	IT_UP
GO:0099504	synaptic vesicle cycle	51/1012	230/28891	1.95717e-26	1.20875e-23	8.01822e-24	Cacna1e/Nlgn1/Pip5k1c/Cacna1a/Atp6v0a1/Brsk1/Unc13c/Unc13b/Gripap1/Cspg5/Ppfia2/Prrt2/Magi2/Nrxn1/Ppfia3/Stxbp5/Sv2a/Ctnnb1/Nlgn3/Cask/Nlgn2/Canx/Ap3d1/Slc4a8/Dennd1a/Sv2c/Erc1/Git1/Ap3b2/Itsn2/Pclo/Atp2a2/Rab3gap1/Scrib/Rapgef4/Vps18/Bsn/Unc13a/Cltc/Itsn1/Synj1/Snap91/Ap2b1/Cdh2/Cyfip1/Rimbp2/Amph/Dnm3/Ston2/Dnm2/Rock1	51	synapse	IT_UP
GO:1990778	protein localization to cell periphery	66/1012	400/28891	5.8546e-26	3.28709e-23	2.18049e-23	Sec23a/Wdr19/Epb41/Appl1/Dlg4/Abca2/Ttc7b/Kcnb1/Ogt/Kif1b/Efr3b/Efr3a/Gga1/Gripap1/Dpp10/Gak/Magi2/Nrxn1/Atp2c1/Wdr24/Grip1/Atp2b4/Kif5b/Nrxn3/Cask/Hectd1/Dpp6/C2cd5/Lrp1/Gpr158/Afdn/Tsc2/Ppp1r9b/Nbea/Itga3/Git1/Gphn/Egfr/Wdr59/Sorbs1/Scrib/Rapgef4/Ephb2/Myo5a/Nfasc/Epb41l3/Cltc/Dchs1/Ank2/Dlg1/Ank1/Sptbn1/Ank3/Clasp2/Sorl1/Cdh2/Pacs2/Map7/Clstn1/Grin1/Cnst/Epb41l2/Eif4g1/Itgb1/Pacs1/Rock1	66	Other	IT_UP
GO:0051648	vesicle localization	47/1012	214/28891	2.86779e-24	1.41708e-21	9.40017e-22	Tpgs1/Nlgn1/Kif1b/Kif1a/Fyco1/Ppfia2/Magi2/Madd/Nrxn1/Ctnnb1/Nlgn3/Trappc10/Kif5b/Pdcd6ip/Wdr11/Ahi1/Myo1d/Htt/Nlgn2/Ap3d1/Myo6/Dctn1/Ap3b2/Atp9a/Fam91a1/Pclo/Rab3gap1/Trappc11/Scrib/Myo1b/Trappc9/Uso1/Myo1c/Myo5a/Actn4/Bsn/Trappc12/Synj1/Hgs/Snap91/Kif5c/Clasp2/Spg11/Cdh2/Exoc4/Dnm3/Exoc1	47	Other	IT_UP
GO:0051962	positive regulation of nervous system development	63/1012	391/28891	2.98284e-24	1.41708e-21	9.40017e-22	Epha4/Adgrb3/Plxnb2/Nlgn1/Ufl1/Dlg4/Grid2/Ntrk3/Dhx36/Anapc2/Cdh4/Ptprf/Tenm4/Slit2/Adgrl1/Flt1/Il1rapl1/Ptprd/Nrxn1/Marcks/Srrt/Nrdc/Ctnnb1/Nlgn3/Plxna2/Kdr/Slitrk2/Grip1/Adgrl2/Megf8/Cask/Bmpr2/Lrp1/Plxnb1/Nlgn2/Afdn/Plxna1/Arhgap32/Eif4g2/Xrcc5/Egfr/Plxna4/Caprin1/Adgrl3/Mtor/Ephb2/Ace/L1cam/Synj1/Snap91/Il6st/Robo2/Plxnc1/Clstn1/Dbn1/Cyfip1/Golga2/Islr2/Itgb1/Lrrc4b/Map1b/Cx3cl1/Cul7	63	Other	IT_UP
GO:0032535	regulation of cellular component size	63/1012	411/28891	4.66674e-23	1.9661e-20	1.30421e-20	Evl/Add1/Als2/Slc12a9/Lrrc8a/Ntrk3/Slc12a2/Ogt/Gsn/Anapc2/Cdh4/Cit/Myo3b/Ptprs/Washc5/Slit2/Tnr/Rictor/Rptor/Pum2/Arfgef1/Add3/Tenm1/Megf8/Add2/Bmpr2/Lrp1/Slc12a6/Fhod3/Sema4b/Tsc2/Arhgap32/Pik3ca/Eif4g2/Prkd1/Plxna4/Gba2/Pclo/Myo1c/Atp2b2/Mtor/Sptb/Lars1/Dlg1/L1cam/Slc12a5/Dip2b/Omg/Nckap1/Sptbn1/Kcnma1/Clasp2/Cyfip2/Ano6/Sptan1/Dbn1/Cyfip1/Islr2/Ulk1/Map1b/Hip1r/Dnm2/Slc12a4	63	Other	IT_UP
GO:0048193	Golgi vesicle transport	52/1012	281/28891	4.77518e-23	1.9661e-20	1.30421e-20	Sec23a/Copg2/Atp9b/Gga1/Mia2/Copb2/Copg1/Cog1/Rbsn/Gak/Copb1/Myo18a/Zw10/Vcp/Atp2c1/Copa/Sorcs1/Vps51/Trappc10/Vps35l/Sort1/Htt/Ap3d1/Pgap1/Nbea/Prkd1/Atp9a/Llgl1/Vps41/Trappc11/Myo1b/Sec24a/Ap1g1/Trappc9/Arfgef2/Uso1/Myo5a/Trappc12/Mia3/Ank1/Lamp1/Sptbn1/Ank3/Scyl1/Sorl1/Sec31a/Cnst/Golga2/Exoc4/Exoc1/Dnm2/Plcb3	52	transport	IT_UP
GO:0099175	regulation of postsynapse organization	37/1012	139/28891	1.74919e-22	6.75188e-20	4.47885e-20	Epha4/Psd/Nlgn1/Grid2/Dhx36/Lrfn1/Kif1a/Rps6ka5/Ptprf/Ptprs/Grid1/Il1rapl1/Ppfia2/Ptprd/Nrxn1/Lrfn2/Marcks/Nlgn3/Cask/Afdn/Tsc2/Asap1/Srcin1/Caprin1/Rapgef4/Ephb2/Taok2/Itsn1/Nf1/Tanc1/Cdh2/Dbn1/Grin1/Lrrc4b/Shank2/Dnm3/Nrcam	37	synapse	IT_UP
GO:0051656	establishment of organelle localization	67/1012	491/28891	1.40864e-21	5.11751e-19	3.39469e-19	Eml4/Copg2/Nlgn1/Spice1/Kif1b/Cep120/Kif1a/Kpnb1/Copg1/Fyco1/Ppfia2/Madd/Myh9/Ctnnb1/Zw10/Syne1/Trappc10/Kif5b/Pdcd6ip/Wdr11/Ahi1/Xpo1/Myo1d/Htt/Ap3d1/Pld2/Eml3/Myo6/Myh10/Crocc/Dctn1/Ap3b2/Atp9a/Fam91a1/Llgl1/Pclo/Rab3gap1/Arhgap21/Trappc11/Syne2/Scrib/Myo1b/Trappc9/Arhgef2/Myo1c/Myo5a/Pcm1/Actn4/Trappc12/Hnrnpu/Fmn2/Dlg1/Synj1/Dock7/Lamp1/Hgs/Dync1h1/Snap91/Kif5c/Clasp2/Spg11/Map1s/Itgb1/Exoc4/…	67	Other	IT_UP
GO:0050767	regulation of neurogenesis	67/1012	494/28891	1.97635e-21	6.78108e-19	4.49822e-19	Epha4/Plxnb2/Ufl1/Dlg4/Ntrk3/Dhx36/Anapc2/Cdh4/Ptprf/Cit/Ptprs/Tenm4/Slit2/Flt1/Il1rapl1/Tnr/Ptprd/Kifap3/Marcks/Srrt/Nrdc/Ctnnb1/Plxna2/Kdr/Grip1/Nf2/Megf8/Cask/Bmpr2/Lrp1/Plxnb1/Afdn/Sema4b/Plxna1/Tsc2/Arhgap32/Eif4g2/Xrcc5/Egfr/Plxna4/Caprin1/Arhgef2/Mtor/Ephb2/Pcm1/Ace/Nf1/L1cam/Dip2b/Ctnna1/Synj1/Dock7/Snap91/Il6st/Sorl1/Robo2/Plxnc1/Dbn1/Cyfip1/Golga2/Islr2/Itgb1/Ulk1/Map1b/Cx3cl1/Cul7/Lrp4	67	Other	IT_UP
GO:0007626	locomotory behavior	48/1012	273/28891	2.14235e-20	6.96376e-18	4.6194e-18	Epha4/Cacna1e/Gigyf2/Dlg4/Abca2/Als2/Sez6/Cacna1a/Astn1/Alk/Atp1a2/Pum1/Slc4a10/Strn/Oxr1/Cntnap2/Tnr/Slc4a7/Apba1/Sez6l2/Pcdh15/Vps13a/Fig4/Sez6l/Aplp2/Htt/Nlgn2/Myo6/Git1/Wdr47/Adgrl3/Adcy8/Atp2b2/Mtor/Atp1a3/Myo5a/Adcy5/Kcnma1/Grm1/Cntn1/Spg11/Npc1/Scn1a/Dbn1/Grin1/Shank2/Ckap5/Scn8a	48	Other	IT_UP
GO:0042391	regulation of membrane potential	65/1012	491/28891	2.92416e-20	9.02981e-18	5.98991e-18	Igsf9b/Cd36/Slc9a1/Cacna1h/Nlgn1/Dlg4/Sez6/Kcnb1/Akap9/Grid2/Cacna1a/Ntrk3/Wwp2/Dgki/Tmem108/Hcn1/Unc13b/Gria1/Cntnap2/Cntnap1/Nrxn1/Ryr2/Scn2a/Nlgn3/Vcp/Kdr/Kcnh2/Atp1a4/Kcnq2/Kif5b/Nedd4/Dpp6/Slc8a2/Slc8a1/Hcn4/Nlgn2/Slc4a8/Afdn/Pclo/Atp2a2/Rab3gap1/Rapgef4/Mtor/Atp1a3/Oga/Ank2/Dlg1/Cacna2d1/Atp1a1/Kcnma1/Grik2/Myh14/Ank3/Ano6/Scn1a/Npr2/Nos1ap/Dbn1/Grin1/Rimbp2/Ckap5/Nrcam/Cx3cl1/Trpc4/Scn8a	65	Other	IT_UP
GO:0031503	protein-containing complex localization	45/1012	244/28891	4.68362e-20	1.37743e-17	9.13717e-18	Wdr19/Nlgn1/Dlg4/Akap9/Pip5k1c/Ogt/Dlg3/Ift140/Washc5/Gripap1/Iqsec1/Vac14/Magi2/Nrxn1/Wdr35/Grip1/Kif5b/Nrxn3/Nedd4/Xpo1/Mios/Ap3d1/Myo6/Nbea/Ift122/Git1/Gphn/Ift172/Scrib/Rapgef4/Ap2a2/Pcm1/Hnrnpu/Dlg1/Synj1/Kif5c/Ap2b1/Hip1/Ap2a1/Clstn1/Dbn1/Dync2h1/Itgb1/Ipo9/Dnm3	45	Other	IT_UP
GO:1901888	regulation of cell junction assembly	45/1012	246/28891	6.56758e-20	1.8437e-17	1.22302e-17	Nectin1/Adgrb3/Psd/Nlgn1/Nphp4/Dlg4/Slk/Grid2/Ntrk3/Ogt/Lrfn1/Ptprs/Slit2/Adgrl1/Il1rapl1/Cntnap2/Ptprd/Nrxn1/Myh9/Ctnnb1/Nlgn3/Kdr/Slitrk2/Adgrl2/Mdga2/Vcl/Lrp1/Nlgn2/Srcin1/Tjp1/Adgrl3/Myo1c/Epb41l5/Ephb2/Iqgap1/Ace/Mycbp2/Clasp2/Clstn1/Grin1/Eif4g1/Lrrc4b/Farp1/Camsap3/Rock1	45	Other	IT_UP
GO:0022411	cellular component disassembly	62/1012	462/28891	1.11246e-19	2.88656e-17	1.9148e-17	Epha4/Adgrb3/C3/Eml4/Dhx8/Evl/Add1/Ufl1/Retreg2/Scaf8/Ogt/Gsn/Pbxip1/Acin1/Huwe1/Fyco1/Iqsec1/Gak/Lrba/Vcp/Add3/Vps16/Rp1/Kif5b/Igf1r/Add2/Insr/Pik3c3/Asph/Htt/Tecpr1/Pik3ca/Dctn1/Wdr47/Atp2a2/Upf1/Map1a/Arhgef2/Snx14/Atg2b/Sptb/Vps13c/Oga/Clec16a/Pik3r4/Synj1/Sptbn1/Clasp2/Sptan1/Plxnc1/Mical3/Map1s/Golga2/Itgb1/Ulk1/Lamp2/Map1b/Camsap3/Arhgef1/Taok1/Camsap2/Epg5	62	Other	IT_UP
GO:0006898	receptor-mediated endocytosis	47/1012	272/28891	1.12172e-19	2.88656e-17	1.9148e-17	Cd36/C3/Dlg4/Abca2/Pip5k1c/Pikfyve/Pla2r1/Tmem108/Gria1/Iqsec1/Vac14/Vldlr/Gak/Magi2/Nlgn3/Scyl2/Tbc1d5/Insr/Nedd4/Ahi1/Lrp1/Canx/Gria2/Pld2/Myo6/Itsn2/Scrib/Ap2a2/Aak1/Cltc/Itsn1/Itgav/Tfrc/Synj1/Hgs/Snap91/Sorl1/Ap2b1/Hip1/Ap2a1/Itgb1/Ulk1/Hip1r/Dnm3/Ston2/Dnm2/Tnk2	47	Other	IT_UP
GO:0043087	regulation of GTPase activity	53/1012	345/28891	1.24552e-19	3.07693e-17	2.04108e-17	Epha4/Plxnb2/Asap2/Tbck/Als2/Iqgap2/Ntrk3/Srgap2/Dgki/Epha5/Gapvd1/Bcr/Pbxip1/Rictor/Arfgef1/Lrch1/Plxna2/Sh3bp4/Agap1/Pkp4/Ric1/Tbc1d5/Rabgap1/Sipa1l2/Rasa2/Plxnb1/Ralgapa1/Plxna1/Tsc2/Dennd1a/Iqsec3/Dab2ip/Asap1/Plxna4/Rab3gap1/Rab3gap2/Scrib/Rapgef4/Mtor/Iqgap1/Lars1/Nf1/Sipa1l3/Dock7/Tbc1d10b/Dock9/Itga6/Rasa3/Plxnc1/Snx13/Itgb1/Amph/Cx3cl1	53	Other	IT_UP
GO:0050770	regulation of axonogenesis	39/1012	186/28891	1.32725e-19	3.15272e-17	2.09135e-17	Epha4/Plxnb2/Lrrc4c/Cacna1a/Ntrk3/Brsk1/Anapc2/Cdh4/Ptprs/Slit2/Tnr/Nrdc/Plxna2/Megf8/Bmpr2/Lrp1/Plxnb1/Sema4b/Plxna1/Tsc2/Arhgap32/Eif4g2/Plxna4/Ephb2/L1cam/Dip2b/Omg/Snap91/Robo2/Cdh2/Plxnc1/Dbn1/Cyfip1/Grin1/Golga2/Islr2/Ulk1/Map1b/Lrp4	39	Other	IT_UP
GO:0045216	cell-cell junction organization	43/1012	231/28891	2.20365e-19	5.04065e-17	3.34371e-17	Epha4/Nectin1/Cdh20/Cdh11/Add1/Nphp4/Tbcd/Whrn/Cdh4/Ptpro/Cntnap2/Cntnap1/Ajm1/Ctnnb1/Nf2/Ctnnd1/Ctnnd2/Pkp4/Pdcd6ip/Heg1/Mpdz/Vcl/Afdn/Tjp1/Plekha7/Plec/Arvcf/Myo1c/Ephb2/Actn4/Nfasc/Ptpn23/Ace/Epb41l3/Dlg1/Tjp2/Cdh6/Ctnna1/Pkn2/Cdh2/Itgb1/Camsap3/Rock1	43	Other	IT_UP
GO:0099084	postsynaptic specialization organization	23/1012	56/28891	2.74471e-19	6.05405e-17	4.01595e-17	Dgkz/Nlgn1/Cadm1/Grid2/Ntrk3/Lrfn1/Tmem108/Ptprs/Cntnap2/Cntnap1/Ptprd/Nrxn1/Nlgn3/Nrxn2/Nrxn3/Nlgn2/Lrrc4/Adgrl3/Dock7/Cdh2/Dbn1/Itgb1/Lrrc4b	23	synapse	IT_UP
GO:1902414	protein localization to cell junction	33/1012	133/28891	3.58221e-19	7.62887e-17	5.0606e-17	Nectin1/Nlgn1/Dlg4/Ogt/Gripap1/Magi2/Nrxn1/Nlgn3/Nrxn2/Grip1/Kif5b/Nrxn3/Heg1/Vcl/Nlgn2/Afdn/Nbea/Git1/Gphn/Tjp1/Pclo/Scrib/Rapgef4/Map1a/Actn4/Bsn/Jak1/Dlg1/Tjp2/Kif5c/Dlgap1/Clstn1/Grin1	33	Other	IT_UP
GO:0097106	postsynaptic density organization	21/1012	45/28891	3.75729e-19	7.73501e-17	5.13101e-17	Dgkz/Nlgn1/Cadm1/Grid2/Ntrk3/Lrfn1/Tmem108/Ptprs/Cntnap2/Cntnap1/Ptprd/Nrxn1/Nrxn2/Nrxn3/Nlgn2/Lrrc4/Adgrl3/Cdh2/Dbn1/Itgb1/Lrrc4b	21	synapse	IT_UP
GO:0051650	establishment of vesicle localization	39/1012	193/28891	5.24444e-19	1.04483e-16	6.93085e-17	Nlgn1/Kif1b/Kif1a/Fyco1/Ppfia2/Madd/Ctnnb1/Trappc10/Kif5b/Pdcd6ip/Wdr11/Ahi1/Myo1d/Htt/Ap3d1/Myo6/Dctn1/Ap3b2/Atp9a/Fam91a1/Pclo/Rab3gap1/Trappc11/Scrib/Myo1b/Trappc9/Myo1c/Myo5a/Actn4/Trappc12/Synj1/Hgs/Snap91/Kif5c/Clasp2/Spg11/Exoc4/Dnm3/Exoc1	39	Other	IT_UP
GO:0032984	protein-containing complex disassembly	44/1012	248/28891	5.81679e-19	1.12264e-16	7.44702e-17	Eml4/Dhx8/Evl/Add1/Scaf8/Gsn/Fyco1/Gak/Vcp/Add3/Vps16/Rp1/Kif5b/Igf1r/Add2/Insr/Pik3c3/Asph/Htt/Tecpr1/Pik3ca/Wdr47/Atp2a2/Upf1/Map1a/Arhgef2/Snx14/Sptb/Oga/Clec16a/Pik3r4/Synj1/Sptbn1/Clasp2/Sptan1/Mical3/Map1s/Lamp2/Map1b/Camsap3/Arhgef1/Taok1/Camsap2/Epg5	44	Other	IT_UP
GO:0035249	synaptic transmission, glutamatergic	32/1012	129/28891	1.24914e-18	2.33778e-16	1.55077e-16	Dgkz/Plppr4/Nlgn1/Als2/Gria3/Grid2/Cacna1a/Grm7/Dgki/Unc13c/Unc13b/Grid1/Gria1/Gria4/Grm8/Tnr/Nrxn1/Nlgn3/Grm2/Zzef1/Nlgn2/Gria2/Egfr/Rab3gap1/Myo5a/Unc13a/Nf1/Grik2/Grm1/Cdh2/Grin1/Shank2	32	synapse	IT_UP
GO:0072659	protein localization to plasma membrane	49/1012	315/28891	1.77756e-18	3.22888e-16	2.14187e-16	Sec23a/Appl1/Ttc7b/Kcnb1/Efr3b/Efr3a/Gga1/Gripap1/Dpp10/Gak/Nrxn1/Atp2c1/Wdr24/Grip1/Atp2b4/Kif5b/Cask/Hectd1/Dpp6/C2cd5/Lrp1/Gpr158/Afdn/Ppp1r9b/Itga3/Egfr/Wdr59/Sorbs1/Scrib/Ephb2/Myo5a/Nfasc/Epb41l3/Cltc/Dchs1/Ank2/Dlg1/Ank1/Sptbn1/Ank3/Clasp2/Sorl1/Cdh2/Pacs2/Map7/Cnst/Itgb1/Pacs1/Rock1	49	Other	IT_UP
GO:0050769	positive regulation of neurogenesis	50/1012	329/28891	2.17358e-18	3.83544e-16	2.54424e-16	Epha4/Plxnb2/Ufl1/Dlg4/Ntrk3/Dhx36/Anapc2/Cdh4/Ptprf/Tenm4/Flt1/Il1rapl1/Ptprd/Marcks/Srrt/Nrdc/Ctnnb1/Plxna2/Kdr/Grip1/Megf8/Cask/Bmpr2/Lrp1/Plxnb1/Afdn/Plxna1/Arhgap32/Eif4g2/Xrcc5/Egfr/Plxna4/Caprin1/Mtor/Ephb2/Ace/L1cam/Synj1/Snap91/Il6st/Robo2/Plxnc1/Dbn1/Cyfip1/Golga2/Islr2/Itgb1/Map1b/Cx3cl1/Cul7	50	Other	IT_UP
GO:1905475	regulation of protein localization to membrane	40/1012	212/28891	2.42398e-18	4.15847e-16	2.75851e-16	Appl1/Dlg4/Kcnb1/Ogt/Gsn/Gripap1/Dpp10/Magi2/Mtcl1/Nrxn1/Atp2c1/Grip1/Atp2b4/Kif5b/Hectd1/Dpp6/C2cd5/Lrp1/Nlgn2/Ppp1r9b/Nbea/Itga3/Pik3ca/Egfr/Sorbs1/Rapgef4/Myo1c/Ephb2/Myo5a/Cltc/Dlg1/Sptbn1/Ank3/Clasp2/Ap2b1/Cdh2/Dbn1/Cnst/Itgb1/Lrp4	40	Other	IT_UP
GO:0006887	exocytosis	55/1012	395/28891	2.515e-18	4.19801e-16	2.78475e-16	Cacna1e/Cacna1h/Nlgn1/Kcnb1/Pip5k1c/Cacna1a/Unc13c/Bcr/Unc13b/Washc5/Il1rapl1/Cspg5/Ppfia2/Prrt2/Myh9/Ppfia3/Stxbp5/Sv2a/Kcnq2/Pdcd6ip/Cask/Slc4a8/Pld2/Myh10/Sv2c/Srcin1/Erc1/Git1/Atp9a/Vps11/Llgl1/Vps41/Pclo/Atp2a2/Rab3gap1/Trappc11/Scrib/Ap1g1/Arfgef2/Rapgef4/Vps18/Myo5a/Unc13a/Mia3/Itsn1/Synj1/Lamp1/Hgs/Clasp2/Ncam1/Mical3/Snx19/Rimbp2/Exoc4/Exoc1	55	Other	IT_UP
GO:0060996	dendritic spine development	32/1012	134/28891	4.23519e-18	6.8833e-16	4.56603e-16	Epha4/Nlgn1/Dlg4/Dip2a/Dhx36/Srgap2/Kif1a/Epha5/Ptprs/Cntnap2/Iqsec1/Ppfia2/Marcks/Nlgn3/Ctnnd2/Sdk1/Cask/Nlgn2/Afdn/Tsc2/Asap1/Srcin1/Eif4g2/Git1/Caprin1/Mtor/Ephb2/Itsn1/Slc12a5/Dbn1/Dnm3/Crebbp	32	synapse	IT_UP
GO:0016236	macroautophagy	44/1012	268/28891	1.24646e-17	1.97387e-15	1.30937e-15	Rnf31/Ufl1/Retreg2/Ogt/Pikfyve/Atp6v0a1/Nbr1/Huwe1/Fyco1/Lrba/Larp1/Vcp/Kdr/Elapor1/Wdr24/Vps16/Synpo2/Tbc1d5/Pdcd6ip/Pik3c3/Htt/Tecpr1/Tsc2/Vps41/Atp2a2/Rab3gap1/Rab3gap2/Snx14/Mtor/Ephb2/Atg2b/Myo5a/Wdfy3/Vps13c/Wdr81/Clec16a/Pik3r4/Spg11/Npc1/Pacs2/Ulk1/Lamp2/Vps39/Epg5	44	Other	IT_UP
GO:0008361	regulation of cell size	40/1012	222/28891	1.32409e-17	2.04439e-15	1.35614e-15	Add1/Slc12a9/Lrrc8a/Ntrk3/Slc12a2/Ogt/Anapc2/Cdh4/Ptprs/Slit2/Tnr/Rptor/Pum2/Megf8/Bmpr2/Lrp1/Slc12a6/Sema4b/Tsc2/Arhgap32/Eif4g2/Prkd1/Plxna4/Atp2b2/Mtor/Lars1/L1cam/Slc12a5/Dip2b/Omg/Kcnma1/Clasp2/Ano6/Dbn1/Cyfip1/Islr2/Ulk1/Map1b/Dnm2/Slc12a4	40	Other	IT_UP
GO:0006397	mRNA processing	61/1012	496/28891	1.64793e-17	2.48235e-15	1.64667e-15	Nup98/Aqr/Dhx8/Htatsf1/Zc3h14/Son/Wdr33/Iws1/Cwc22/Cmtr1/Scaf8/Paxbp1/Dhx9/Prpf40a/Dhx36/Zcchc8/Ncl/Cactin/Sart3/Sympk/Papola/Adar/Dyrk1a/Cpsf1/Rbm5/Virma/Gemin5/Acin1/Fxr2/Xrn2/Safb/Tcerg1/Sf3b1/Sf3b3/Srrt/Usp4/Rbm25/Prpf8/Wbp11/Ddx46/Prpf6/Srpk2/Prpf4b/Snrnp200/Eftud2/Mtrex/Leo1/Thrap3/Sf3a1/Rbm19/Ddx20/Srrm1/Pnn/Arvcf/Hnrnpu/Sart1/Rbbp6/Rbm27/Cdk13/Zc3h13/Pan2	61	RNA	IT_UP
GO:0048813	dendrite morphogenesis	37/1012	192/28891	2.19774e-17	3.23172e-15	2.14376e-15	Epha4/Adgrb3/Nlgn1/Dlg4/Cacna1a/Dip2a/Dhx36/Anapc2/Kif1a/Epha5/Ptprf/Cit/Il1rapl1/Cntnap2/Vldlr/Ppfia2/Ptprd/Marcks/Nlgn3/Grip1/Ctnna2/Ctnnd2/Cask/Nedd4/Mink1/Afdn/Srcin1/Caprin1/Ephb2/Taok2/Dbn1/Grin1/Itgb1/Farp1/Dnm3/Cul7/Lrp4	37	synapse	IT_UP
GO:1905477	positive regulation of protein localization to membrane	29/1012	114/28891	2.46587e-17	3.54168e-15	2.34937e-15	Dlg4/Kcnb1/Dpp10/Mtcl1/Nrxn1/Atp2c1/Grip1/Atp2b4/Kif5b/Dpp6/C2cd5/Lrp1/Nlgn2/Ppp1r9b/Itga3/Pik3ca/Egfr/Sorbs1/Myo1c/Ephb2/Myo5a/Dlg1/Sptbn1/Ank3/Clasp2/Ap2b1/Cnst/Itgb1/Lrp4	29	Other	IT_UP
GO:0032970	regulation of actin filament-based process	54/1012	402/28891	2.56951e-17	3.60665e-15	2.39247e-15	Pde4d/Pam/Evl/Add1/Cacna1h/Iqgap2/Akap9/Gsn/Epha5/Cit/Atp1a2/Myo3b/Washc5/Slit2/Myh9/Ryr2/Rictor/Arfgef1/Bcas3/Add3/Nf2/Tenm1/Ctnna2/Synpo2/Add2/Hcn4/Lrp1/Fhod3/Pik3ca/Tjp1/Prkd1/Gba2/Atp2a2/Slc4a2/Myo1c/Mtor/Sptb/Taok2/Ank2/Dlg1/Nckap1/Atp1a1/Sptbn1/Pdgfrb/Clasp2/Cyfip2/Sptan1/Dbn1/Cyfip1/Wasf2/Hip1r/Taok1/Cx3cl1/Rock1	54	Other	IT_UP
GO:0099560	synaptic membrane adhesion	18/1012	36/28891	2.71998e-17	3.70692e-15	2.45898e-15	Igsf9b/Nlgn1/Lrrc4c/Cadm1/Ptprf/Ptprs/Magi2/Ptprd/Nrxn1/Pcdh8/Slitrk2/Mdga2/Sparcl1/Lrrc4/Itga3/Taok2/Cdh6/Lrrc4b	18	synapse	IT_UP
GO:0016197	endosomal transport	41/1012	238/28891	2.76098e-17	3.70692e-15	2.45898e-15	Als2/Lyst/Pikfyve/Usp7/Gga1/Washc5/Gripap1/Rbsn/Lrba/Vps50/Vcp/Spag9/Lmtk2/Grip1/Vps16/Vps51/Ric1/Trappc10/Tbc1d5/Vps35l/Sort1/Heatr5b/Htt/Ap3d1/Dennd1a/Erc1/Dctn1/Itsn2/Atp9a/Scrib/Ptpn23/Cltc/Eps15l1/Itsn1/Clec16a/Hgs/Tbc1d10b/Sorl1/Vps53/Vps39/Epg5	41	transport	IT_UP
GO:0099072	regulation of postsynaptic membrane neurotransmitter receptor levels	31/1012	133/28891	2.97648e-17	3.91122e-15	2.59451e-15	Dlg4/Pip5k1c/Ogt/Dlg3/Gripap1/Cntnap2/Iqsec1/Vac14/Magi2/Clptm1/Grip1/Ctnnd1/Ctnnd2/Nrxn3/Nedd4/Myo6/Nbea/Git1/Gphn/Erbin/Scrib/Rapgef4/Ap2a2/Dlg1/Synj1/Ap2b1/Hip1/Ap2a1/Clstn1/Itgb1/Dnm3	31	synapse	IT_UP
GO:0043954	cellular component maintenance	25/1012	86/28891	1.22524e-16	1.57647e-14	1.04575e-14	Dgkz/Adgrb3/Nlgn1/Appl1/Cadm1/Whrn/Cntnap2/Cntnap1/Nrxn1/Igf1r/Insr/Sort1/Afdn/Itga3/Erc1/Tjp1/Plekha7/Plxna4/Adgrl3/Epb41l3/Tanc1/Grin1/Itgb1/Camsap3/Ckap5	25	Other	IT_UP
GO:0030048	actin filament-based movement	30/1012	130/28891	1.29965e-16	1.63809e-14	1.08663e-14	Pde4d/Evl/Cacna1h/Akap9/Gsn/Atp1a2/Myh9/Ryr2/Kcnh2/Hcn4/Myo1d/Myo6/Myh10/Pik3ca/Atp2a2/Syne2/Myo1b/Myo1c/Epb41l5/Myo5a/Actn4/Ank2/Dlg1/Cacna2d1/Atp1a1/Myh14/Scn1a/Dbn1/Wasf2/Rock1	30	Other	IT_UP
GO:0030705	cytoskeleton-dependent intracellular transport	38/1012	214/28891	1.42424e-16	1.75922e-14	1.16698e-14	Dync1i2/Copg2/Wdr19/Kif1b/Tmem108/Kif1a/Ift140/Copg1/Fyco1/Ppfia2/Madd/Wdr35/Kif5b/Myo1d/Htt/Ap3d1/Myo6/Ift122/Ap3b2/Arhgap21/Syne2/Ift172/Myo1b/Map1a/Myo1c/Myo5a/Pcm1/Actn4/Bsn/Hnrnpu/Lamp1/Dync1h1/Ank3/Kif5c/Spg11/Dync2h1/Map1b/Camsap3	38	transport	IT_UP
GO:1902115	regulation of organelle assembly	39/1012	229/28891	2.46871e-16	2.98956e-14	1.98312e-14	Tpr/Tmem67/Mdm1/Grid2/Spice1/Pikfyve/Lrfn1/Gsn/Cep120/Ift140/Ptprs/Ptprd/Nrxn1/Elapor1/Nf2/Syne1/Rp1/Pdcd6ip/Cep135/Htt/Eml3/Crocc/Vps11/Caprin1/Rab3gap1/Rab3gap2/Syne2/Arhgef2/Mtor/Ephb2/Trappc12/Hnrnpu/Usp10/Dync1h1/Cnot1/Ulk1/Lrrc4b/Ubap2l/Dnm2	39	Other	IT_UP
GO:0030100	regulation of endocytosis	48/1012	344/28891	3.41164e-16	4.05198e-14	2.68788e-14	Cd36/C3/Add1/Nlgn1/Appl1/Dlg4/Abca2/Pip5k1c/Scarb1/Bcr/Sirpa/Iqsec1/Vac14/Magi2/Myh9/Myo18a/Mib1/Scyl2/Tbc1d5/Insr/Nedd4/Ahi1/Lrp1/Pld2/Tsc2/Abca7/Mertk/Arhgap21/Scrib/Aak1/Actn4/Itsn1/Itgav/Synj1/Snap91/Ank3/Ano6/Ap2b1/Hip1/Ap2a1/Itgb1/Amph/Hip1r/Ckap5/Ston2/Dnm2/Tnk2/Rock1	48	Other	IT_UP
GO:0007611	learning or memory	47/1012	331/28891	3.499e-16	4.07732e-14	2.70469e-14	Pde4d/Cacna1e/Adgrb3/Grm7/Brsk1/Dgki/Atp1a2/Gria1/Sts/Cntnap2/Tnr/Nrxn1/Scn2a/Nlgn3/Nrxn2/Ctnnd2/Zzef1/Kcnq2/Nrxn3/Slc8a2/Atp8a1/Htt/Abca7/Itga3/Git1/Egfr/Map1a/Adcy8/Mtor/Ephb2/Atp1a3/Nf1/Slc12a5/Synj1/Trpm7/Adcy1/Tanc1/Spg11/Ncam1/Grin1/Itgb1/Shank2/Sorcs3/Amph/Ckap5/Ncstn/Crebbp	47	Other	IT_UP
GO:0106027	neuron projection organization	28/1012	118/28891	6.20319e-16	7.09462e-14	4.70621e-14	Epha4/Nlgn1/Dlg4/Dip2a/Dhx36/Kif1a/Epha5/Cntnap2/Ppfia2/Marcks/Nlgn3/Ctnnd2/Igf1r/Cask/Insr/Afdn/Itga3/Srcin1/Dctn1/Caprin1/Map1a/Ephb2/Atp1a3/Tanc1/Dbn1/Grin1/Ckap5/Dnm3	28	Other	IT_UP
GO:0001508	action potential	32/1012	158/28891	7.14763e-16	8.02614e-14	5.32413e-14	Cd36/Slc9a1/Cacna1h/Kcnb1/Akap9/Ntrk3/Hcn1/Gria1/Cntnap2/Cntnap1/Ryr2/Scn2a/Kcnh2/Kcnq2/Dpp6/Slc8a2/Hcn4/Atp2a2/Rapgef4/Mtor/Ank2/Dlg1/Cacna2d1/Kcnma1/Grik2/Myh14/Ank3/Scn1a/Npr2/Nrcam/Trpc4/Scn8a	32	Other	IT_UP
GO:0016482	cytosolic transport	33/1012	170/28891	9.42824e-16	1.0398e-13	6.8975e-14	Pikfyve/Kif1b/Kif1a/Usp7/Gga1/Rbsn/Ppfia2/Gak/Vps50/Spag9/Lmtk2/Nf2/Vps51/Ric1/Trappc10/Kif5b/Tbc1d5/Pik3c3/Sort1/Heatr5b/Erc1/Dctn1/Atp9a/Vps11/Ap1g1/Ptpn23/Cltc/Wdr81/Pik3r4/Lamp1/Tbc1d10b/Sorl1/Vps53	33	transport	IT_UP
GO:0034248	regulation of amide metabolic process	57/1012	482/28891	1.11947e-15	1.21295e-13	8.0461e-14	Epha4/Plxnb2/Gigyf2/Tpr/Eif2b5/Abca2/Ogt/Dhx9/Dhx36/Ago2/Ncl/Ago1/Csde1/Cpeb4/Cnot10/Ilf3/Gemin5/Aars1/Pum1/Fxr2/Tnrc6b/Tnrc6c/Ago3/Aco1/Rptor/Larp1/Pum2/Eprs1/Wfs1/Eif2ak3/Spon1/Eef2/Nolc1/Eif4enif1/Abcf1/Gcn1/Abca7/Eif4g2/Eif3b/Caprin1/Scrib/Upf1/Larp4/Mtor/Hnrnpu/Xrn1/Cnot1/Sorl1/Cyfip1/Lrpprc/Eif4g1/Eif4g3/Cnot3/Tnrc6a/Dapk1/Pan2/Rock1	57	metabolism	IT_UP
GO:0050890	cognition	49/1012	371/28891	1.54686e-15	1.64713e-13	1.09262e-13	Pde4d/Cacna1e/Adgrb3/Grm7/Brsk1/Dgki/Atp1a2/Gria1/Sts/Cntnap2/Tnr/Nrxn1/Scn2a/Nlgn3/Nrxn2/Ctnnd2/Zzef1/Kcnq2/Nrxn3/Slc8a2/Atp8a1/Gpr158/Htt/Abca7/Itga3/Git1/Egfr/Map1a/Adcy8/Mtor/Ephb2/Atp1a3/Nf1/Slc12a5/Synj1/Trpm7/Adcy1/Tanc1/Spg11/Ncam1/Cyfip1/Grin1/Itgb1/Shank2/Sorcs3/Amph/Ckap5/Ncstn/Crebbp	49	Other	IT_UP
GO:0007015	actin filament organization	56/1012	471/28891	1.58357e-15	1.65765e-13	1.0996e-13	Enah/Itgb5/Evl/Actn1/Add1/Iqgap2/Coro7/Gsn/Cit/Washc5/Sirpa/Slit2/Myh9/Marcks/Rictor/Arfgef1/Add3/Nf2/Tenm1/Ctnna2/Synpo2/Pcdh15/Add2/Myo1d/Fhod3/Myo6/Ppp1r9b/Myh10/Pik3ca/Tjp1/Hsp90b1/Sorbs1/Gba2/Myo1b/Plec/Arhgef2/Myo1c/Mtor/Myo5a/Actn4/Iqgap1/Sptb/Fmn2/Dlg1/Nckap1/Sptbn1/Clasp2/Cyfip2/Sptan1/Hip1/Mical3/Dbn1/Cyfip1/Wasf2/Hip1r/Cx3cl1	56	Other	IT_UP
GO:0060560	developmental growth involved in morphogenesis	43/1012	292/28891	1.70505e-15	1.75507e-13	1.16422e-13	Cadm1/Tmtc3/Ntrk3/Slc12a2/Tmem108/Anapc2/Cdh4/Ptprs/Slit2/Tnr/Ctnnb1/Pum2/Nlgn3/Spag9/Megf8/Usp9x/Bmpr2/Vcl/Lrp1/Afdn/Sema4b/Plxna1/Arhgap32/Eif4g2/Itsn2/Plxna4/Epb41l5/Iqgap1/Unc13a/L1cam/Dip2b/Omg/Clasp2/Spg11/Cyfip2/Npr2/Dbn1/Cyfip1/Islr2/Itgb1/Ulk1/Map1b/Dnm2	43	Other	IT_UP
GO:0007269	neurotransmitter secretion	33/1012	174/28891	1.92819e-15	1.92073e-13	1.27411e-13	Cacna1e/Nlgn1/Cacna1a/Brsk1/Dgki/Unc13c/Unc13b/Cspg5/Grm8/Ppfia2/Prrt2/Nrxn1/Ppfia3/Stxbp5/Sv2a/Nrxn2/Nrxn3/Cask/Gpr158/Slc4a8/Sv2c/Erc1/Git1/Pclo/Atp2a2/Rab3gap1/Scrib/Vps18/Unc13a/Nf1/Synj1/Snap91/Rimbp2	33	Other	IT_UP
GO:0099643	signal release from synapse	33/1012	174/28891	1.92819e-15	1.92073e-13	1.27411e-13	Cacna1e/Nlgn1/Cacna1a/Brsk1/Dgki/Unc13c/Unc13b/Cspg5/Grm8/Ppfia2/Prrt2/Nrxn1/Ppfia3/Stxbp5/Sv2a/Nrxn2/Nrxn3/Cask/Gpr158/Slc4a8/Sv2c/Erc1/Git1/Pclo/Atp2a2/Rab3gap1/Scrib/Vps18/Unc13a/Nf1/Synj1/Snap91/Rimbp2	33	synapse	IT_UP
GO:0007157	heterophilic cell-cell adhesion via plasma membrane cell adhesion molecules	19/1012	50/28891	2.03597e-15	1.9959e-13	1.32397e-13	Nectin1/Nlgn1/Cadm1/Grid2/Cdh4/Crb2/Tenm4/Adgrl1/Il1rapl1/Crb1/Ptprd/Nrxn1/Tenm3/Alcam/Tenm1/Dchs1/L1cam/Cdh2/Mcam	19	Other	IT_UP
GO:0051963	regulation of synapse assembly	30/1012	144/28891	2.56199e-15	2.4496e-13	1.62494e-13	Nectin1/Adgrb3/Psd/Nlgn1/Dlg4/Grid2/Ntrk3/Ogt/Lrfn1/Ptprs/Slit2/Adgrl1/Il1rapl1/Ptprd/Nrxn1/Ctnnb1/Nlgn3/Slitrk2/Adgrl2/Mdga2/Nlgn2/Srcin1/Adgrl3/Ephb2/Mycbp2/Clstn1/Grin1/Eif4g1/Lrrc4b/Farp1	30	synapse	IT_UP
GO:0043244	regulation of protein-containing complex disassembly	29/1012	134/28891	2.57811e-15	2.4496e-13	1.62494e-13	Eml4/Evl/Add1/Scaf8/Gsn/Fyco1/Add3/Rp1/Igf1r/Add2/Insr/Asph/Tecpr1/Pik3ca/Wdr47/Upf1/Map1a/Arhgef2/Sptb/Oga/Clec16a/Sptbn1/Clasp2/Sptan1/Map1s/Map1b/Camsap3/Taok1/Camsap2	29	Other	IT_UP
GO:0006401	RNA catabolic process	43/1012	297/28891	3.17066e-15	2.96697e-13	1.96814e-13	Smg7/Gigyf2/Zc3h14/Dis3/Exosc10/Nsun2/Smg6/Dhx9/Dhx36/Ago2/Ago1/Csde1/Cnot10/Smg8/Pum1/Fxr2/Xrn2/Tnrc6b/Tnrc6c/Zswim8/Ago3/Smg1/Mrto4/Larp1/Pum2/Eif4enif1/Mtrex/Thrap3/Edc4/Snd1/Caprin1/Upf1/Mtor/Hnrnpu/Xrn1/Cnot1/Zc3h4/Lrpprc/Cnot3/Tnrc6a/Smg5/Pan2/Rock1	43	RNA	IT_UP
GO:1990138	neuron projection extension	36/1012	211/28891	3.29379e-15	3.03618e-13	2.01405e-13	Ntrk3/Tmem108/Anapc2/Cdh4/Ptprs/Slit2/Tnr/Ctnnb1/Nlgn3/Spag9/Megf8/Usp9x/Bmpr2/Vcl/Lrp1/Afdn/Sema4b/Plxna1/Arhgap32/Eif4g2/Itsn2/Plxna4/Iqgap1/Unc13a/L1cam/Dip2b/Clasp2/Spg11/Cyfip2/Dbn1/Cyfip1/Islr2/Itgb1/Ulk1/Map1b/Dnm2	36	Other	IT_UP
GO:0043254	regulation of protein-containing complex assembly	53/1012	437/28891	4.01725e-15	3.6486e-13	2.4203e-13	Cd36/Evl/Add1/Abca3/Akap9/Gsn/Tbcd/Dyrk1a/Unc13b/Slit2/Prrt2/Rictor/Stxbp5/Arfgef1/Vcp/Add3/Tenm1/Add2/Fhod3/Farp2/Dab2ip/Git1/Prkd1/Dctn1/Gba2/Rab3gap1/Arhgef2/Myo1c/Mtor/Trappc12/Sptb/Unc13a/Cand1/Dlg1/Tfrc/Nckap1/Snap91/Sptbn1/Clasp2/Cyfip2/Ncam1/Sorl1/Sptan1/Dbn1/Cyfip1/Eif4g1/Ulk1/Lamp2/Map1b/Camsap3/Hip1r/Ckap5/Camsap2	53	Other	IT_UP
GO:0036465	synaptic vesicle recycling	24/1012	90/28891	4.33834e-15	3.88313e-13	2.57587e-13	Nlgn1/Pip5k1c/Gripap1/Nlgn3/Nlgn2/Canx/Ap3d1/Dennd1a/Git1/Ap3b2/Itsn2/Pclo/Scrib/Cltc/Itsn1/Synj1/Snap91/Ap2b1/Cyfip1/Amph/Dnm3/Ston2/Dnm2/Rock1	24	synapse	IT_UP
GO:0007156	homophilic cell adhesion via plasma membrane adhesion molecules	26/1012	109/28891	5.91676e-15	5.19077e-13	3.44329e-13	Igsf9b/Pcdhb14/Nectin1/Cdh20/Plxnb2/Cdh11/Cadm1/Pcdhga4/Sdk2/Kirrel3/Cdh4/Ptprf/Fat3/Pcdh19/Cdhr1/Pcdh8/Tenm3/Pcdh15/Ptpn23/Dchs1/Cdh6/L1cam/Robo2/Cdh2/Clstn1/Nrcam	26	Other	IT_UP
GO:0010976	positive regulation of neuron projection development	38/1012	239/28891	6.04639e-15	5.19077e-13	3.44329e-13	Apbb1/Plxnb2/Nlgn1/Ntrk3/Dhx36/Alk/Washc5/Vldlr/Magi2/Nrxn1/Marcks/Tenm3/Pum2/Trim67/Igf1r/Cask/Ahi1/Fig4/Dcc/Lrp1/Afdn/Tsc2/Itga3/Dab2ip/Prkd1/Caprin1/Mtor/Ephb2/Iqgap1/Nf1/Itpr1/Itga6/Cntn1/Ap2a1/Dbn1/Cyfip1/Itgb1/Cx3cl1	38	Other	IT_UP
GO:0035418	protein localization to synapse	25/1012	100/28891	6.05142e-15	5.19077e-13	3.44329e-13	Nlgn1/Dlg4/Ogt/Gripap1/Magi2/Nrxn1/Nlgn3/Nrxn2/Grip1/Kif5b/Nrxn3/Nlgn2/Nbea/Git1/Gphn/Pclo/Scrib/Rapgef4/Map1a/Bsn/Dlg1/Kif5c/Dlgap1/Clstn1/Grin1	25	synapse	IT_UP
GO:0007612	learning	34/1012	192/28891	6.16112e-15	5.21247e-13	3.45769e-13	Cacna1e/Adgrb3/Grm7/Brsk1/Dgki/Atp1a2/Cntnap2/Tnr/Nrxn1/Nlgn3/Nrxn2/Ctnnd2/Zzef1/Kcnq2/Nrxn3/Slc8a2/Atp8a1/Htt/Abca7/Git1/Map1a/Mtor/Ephb2/Atp1a3/Nf1/Slc12a5/Synj1/Tanc1/Grin1/Itgb1/Shank2/Sorcs3/Amph/Ckap5	34	Other	IT_UP
GO:0007411	axon guidance	39/1012	252/28891	6.65061e-15	5.47656e-13	3.63287e-13	Epha4/Nectin1/Apbb1/Plxnb2/Enah/Evl/Epha5/Cdh4/Ptpro/Slit2/Alcam/Plxna2/Lmtk2/Kif5b/Megf8/Bmpr2/Dcc/Lrp1/Plxnb1/Sema4b/Plxna1/Myh10/Trio/Plxna4/Ephb2/Nfasc/Mycbp2/Cntn2/L1cam/Cntn1/Ank3/Kif5c/Cyfip2/Ncam1/Robo2/Plxnc1/Cyfip1/Neo1/Nrcam	39	Other	IT_UP
GO:0097485	neuron projection guidance	39/1012	252/28891	6.65061e-15	5.47656e-13	3.63287e-13	Epha4/Nectin1/Apbb1/Plxnb2/Enah/Evl/Epha5/Cdh4/Ptpro/Slit2/Alcam/Plxna2/Lmtk2/Kif5b/Megf8/Bmpr2/Dcc/Lrp1/Plxnb1/Sema4b/Plxna1/Myh10/Trio/Plxna4/Ephb2/Nfasc/Mycbp2/Cntn2/L1cam/Cntn1/Ank3/Kif5c/Cyfip2/Ncam1/Robo2/Plxnc1/Cyfip1/Neo1/Nrcam	39	Other	IT_UP
GO:0034331	cell junction maintenance	19/1012	53/28891	7.21565e-15	5.86367e-13	3.88966e-13	Dgkz/Adgrb3/Nlgn1/Appl1/Cadm1/Whrn/Cntnap2/Cntnap1/Nrxn1/Sort1/Afdn/Erc1/Tjp1/Plekha7/Plxna4/Adgrl3/Epb41l3/Itgb1/Camsap3	19	Other	IT_UP
GO:0006417	regulation of translation	51/1012	418/28891	1.04962e-14	8.41875e-13	5.58457e-13	Plxnb2/Gigyf2/Tpr/Eif2b5/Ogt/Dhx9/Dhx36/Ago2/Ncl/Ago1/Csde1/Cpeb4/Cnot10/Ilf3/Gemin5/Aars1/Pum1/Fxr2/Tnrc6b/Tnrc6c/Ago3/Aco1/Larp1/Pum2/Eprs1/Wfs1/Eif2ak3/Eef2/Nolc1/Eif4enif1/Abcf1/Gcn1/Eif4g2/Eif3b/Caprin1/Scrib/Upf1/Larp4/Mtor/Hnrnpu/Xrn1/Cnot1/Cyfip1/Lrpprc/Eif4g1/Eif4g3/Cnot3/Tnrc6a/Dapk1/Pan2/Rock1	51	Other	IT_UP
GO:0019226	transmission of nerve impulse	25/1012	103/28891	1.27273e-14	1.00774e-12	6.68484e-13	Cacna1e/Cacna1h/Cacna1a/Ntrk3/Grm7/Hcn1/Gria1/Cntnap2/Tnr/Cntnap1/Scn2a/Kcnq2/Dpp6/Plec/Rapgef4/Mtor/Nfasc/Kcnma1/Grik2/Myh14/Ank3/Scn1a/Npr2/Nrcam/Scn8a	25	synapse	IT_UP
GO:1902903	regulation of supramolecular fiber organization	49/1012	393/28891	1.51357e-14	1.18326e-12	7.84917e-13	Eml4/Evl/Add1/Akap9/Gsn/Tbcd/Dyrk1a/Cit/Washc5/Slit2/Rictor/Arfgef1/Add3/Nf2/Tenm1/Ctnna2/Synpo2/Rp1/Add2/Fhod3/Pik3ca/Git1/Tjp1/Prkd1/Dctn1/Gba2/Wdr47/Map1a/Arhgef2/Myo1c/Mtor/Sptb/Dlg1/Nckap1/Sptbn1/Clasp2/Cyfip2/Sptan1/Dbn1/Cyfip1/Map1s/Map1b/Wasf2/Camsap3/Hip1r/Ckap5/Taok1/Camsap2/Cx3cl1	49	Other	IT_UP
GO:1904375	regulation of protein localization to cell periphery	30/1012	156/28891	2.47512e-14	1.91079e-12	1.26752e-12	Epb41/Appl1/Abca2/Ogt/Gripap1/Dpp10/Magi2/Nrxn1/Atp2c1/Grip1/Atp2b4/Kif5b/Hectd1/Dpp6/Lrp1/Ppp1r9b/Nbea/Itga3/Egfr/Sorbs1/Rapgef4/Ephb2/Myo5a/Cltc/Dlg1/Sptbn1/Cnst/Epb41l2/Eif4g1/Itgb1	30	Other	IT_UP
GO:0007043	cell-cell junction assembly	31/1012	168/28891	3.00538e-14	2.29151e-12	1.52007e-12	Cdh20/Cdh11/Nphp4/Tbcd/Cdh4/Ptpro/Cntnap2/Cntnap1/Ctnnb1/Ctnnd1/Ctnnd2/Pkp4/Pdcd6ip/Mpdz/Vcl/Afdn/Tjp1/Arvcf/Myo1c/Ephb2/Actn4/Nfasc/Ace/Epb41l3/Dlg1/Cdh6/Ctnna1/Pkn2/Cdh2/Itgb1/Rock1	31	Other	IT_UP
GO:0007163	establishment or maintenance of cell polarity	37/1012	239/28891	3.25187e-14	2.44921e-12	1.62468e-12	Frmd4a/Dlg4/Coro7/Gsn/Brsk1/Dlg3/Crb2/Crb1/Cep290/Mtcl1/Myh9/Rictor/Myo18a/Zw10/Arfgef1/Kcnq2/Igf1r/Pdcd6ip/Htt/Tsc2/Dctn1/Llgl1/Scrib/Arhgef2/Dlg1/Sipa1l3/Ctnna1/Dock7/Nckap1/Snap91/Ank3/Clasp2/Itgb1/Exoc4/Map1b/Camsap3/Ckap5	37	Other	IT_UP
GO:0099068	postsynapse assembly	18/1012	50/28891	3.40402e-14	2.53134e-12	1.67916e-12	Psd/Nlgn1/Grid2/Ntrk3/Lrfn1/Ptprs/Magi2/Ptprd/Nrxn1/Nlgn3/Nrxn2/Nrxn3/Nlgn2/Ephb2/Dock7/Cdh2/Lrrc4b/Lrp4	18	synapse	IT_UP
GO:0010970	transport along microtubule	32/1012	180/28891	3.44288e-14	2.53134e-12	1.67916e-12	Dync1i2/Copg2/Wdr19/Kif1b/Tmem108/Kif1a/Ift140/Copg1/Fyco1/Madd/Wdr35/Kif5b/Htt/Ap3d1/Ift122/Ap3b2/Arhgap21/Syne2/Ift172/Map1a/Myo5a/Pcm1/Bsn/Hnrnpu/Lamp1/Dync1h1/Ank3/Kif5c/Spg11/Dync2h1/Map1b/Camsap3	32	transport	IT_UP
GO:0048588	developmental cell growth	41/1012	291/28891	3.58601e-14	2.60555e-12	1.72839e-12	Trip10/Ntrk3/Tmem108/Anapc2/Cdh4/Ptprs/Slit2/Tnr/Ctnnb1/Pum2/Nlgn3/Spag9/Megf8/Usp9x/Bmpr2/Vcl/Lrp1/Afdn/Sema4b/Plxna1/Arhgap32/Eif4g2/Itsn2/Plxna4/Mtor/Iqgap1/Unc13a/L1cam/Dip2b/Omg/Clasp2/Spg11/Cyfip2/Npr2/Dbn1/Cyfip1/Islr2/Itgb1/Ulk1/Map1b/Dnm2	41	Other	IT_UP
GO:0097061	dendritic spine organization	25/1012	108/28891	4.13541e-14	2.9698e-12	1.97001e-12	Epha4/Nlgn1/Dlg4/Dip2a/Dhx36/Kif1a/Epha5/Cntnap2/Ppfia2/Marcks/Nlgn3/Ctnnd2/Igf1r/Cask/Insr/Afdn/Itga3/Srcin1/Caprin1/Ephb2/Tanc1/Dbn1/Grin1/Ckap5/Dnm3	25	synapse	IT_UP
GO:0072594	establishment of protein localization to organelle	52/1012	452/28891	6.23199e-14	4.424e-12	2.93465e-12	Nup98/Cd36/Ranbp2/Tpr/Appl1/Bag6/Adar/Ubr5/Cse1l/Stat3/Kpnb1/Tnpo1/Ryr2/Nup214/Akap1/Hspa4/Nolc1/Eif4enif1/Kcnq2/Usp9x/Pik3c3/Nedd4/Vps13a/Ranbp6/Sort1/Pex6/Ap3d1/Ipo11/Tsc2/Ift122/Sec63/Prkd1/Vps8/Vps41/Rab3gap1/Rab3gap2/Scrib/Hk1/Ptpn23/Vps13c/Nf1/Pik3r4/Lamp1/Hgs/Spg11/Sorl1/Ipo7/Lonp2/Lamp2/Vps53/Ipo9/Ipo5	52	Other	IT_UP
GO:0001505	regulation of neurotransmitter levels	35/1012	220/28891	6.98741e-14	4.90389e-12	3.25299e-12	Cacna1e/Nlgn1/Cacna1a/Brsk1/Dgki/Unc13c/Atp1a2/Unc13b/Cspg5/Grm8/Ppfia2/Prrt2/Nrxn1/Ppfia3/Stxbp5/Sv2a/Nrxn2/Nrxn3/Cask/Gpr158/Slc4a8/Sv2c/Erc1/Git1/Pclo/Atp2a2/Rab3gap1/Scrib/Vps18/Unc13a/Nf1/Synj1/Snap91/Itgb1/Rimbp2	35	Other	IT_UP
GO:1904377	positive regulation of protein localization to cell periphery	21/1012	75/28891	7.72164e-14	5.3583e-12	3.55442e-12	Epb41/Dpp10/Nrxn1/Atp2c1/Grip1/Atp2b4/Kif5b/Dpp6/Lrp1/Ppp1r9b/Itga3/Egfr/Sorbs1/Ephb2/Myo5a/Dlg1/Sptbn1/Cnst/Epb41l2/Eif4g1/Itgb1	21	Other	IT_UP
GO:0007264	small GTPase mediated signal transduction	50/1012	428/28891	1.05369e-13	7.23065e-12	4.79644e-12	Dgkz/Psd/Als2/Mcf2l/Ogt/Dgki/Bcr/Kpnb1/Slit2/Iqsec1/Madd/Arfgef3/Arfgef1/Trim67/Sipa1l2/Heg1/Rasa2/Ralgapa1/Tsc2/Arhgap32/Itga3/Dennd1a/Iqsec3/Farp2/Dab2ip/Git1/Dock3/Arfgef2/Rapgef4/Uso1/Arhgef2/Ephb2/Itsn1/Nf1/Itgav/Arhgef12/Sipa1l3/Dock7/Nckap1/Dock9/Ksr1/Pdgfrb/Rasa3/Cdh2/Cyfip1/Itgb1/Ulk1/Wasf2/Dnm2/Rock1	50	Other	IT_UP
GO:0051494	negative regulation of cytoskeleton organization	31/1012	176/28891	1.12218e-13	7.61603e-12	5.05209e-12	Eml4/Evl/Add1/Tmem67/Mdm1/Gsn/Tbcd/Dyrk1a/Slit2/Arfgef1/Add3/Ctnna2/Rp1/Add2/Fhod3/Pik3ca/Tjp1/Wdr47/Map1a/Arhgef2/Sptb/Sptbn1/Clasp2/Sptan1/Dbn1/Map1b/Wasf2/Camsap3/Hip1r/Taok1/Camsap2	31	Other	IT_UP
GO:0007034	vacuolar transport	30/1012	165/28891	1.17248e-13	7.87091e-12	5.22116e-12	Als2/Lyst/Rbsn/Gak/Vcp/Scyl2/Vps16/Vps51/Pik3c3/Nedd4/Vps13a/Sort1/Lrp1/Ap3d1/Vps11/Vps8/Vps41/Ap1g1/Vps18/Ptpn23/Vps13c/Clec16a/Pik3r4/Lamp1/Hgs/Sorl1/Lamp2/Vps53/Vps39/Epg5	30	transport	IT_UP
GO:0006402	mRNA catabolic process	37/1012	249/28891	1.20064e-13	7.97326e-12	5.28905e-12	Smg7/Gigyf2/Zc3h14/Exosc10/Smg6/Dhx9/Dhx36/Ago2/Ago1/Csde1/Cnot10/Smg8/Pum1/Fxr2/Xrn2/Tnrc6b/Tnrc6c/Ago3/Smg1/Mrto4/Larp1/Pum2/Eif4enif1/Thrap3/Edc4/Snd1/Caprin1/Upf1/Mtor/Hnrnpu/Xrn1/Cnot1/Cnot3/Tnrc6a/Smg5/Pan2/Rock1	37	RNA	IT_UP
GO:0097479	synaptic vesicle localization	19/1012	61/28891	1.38095e-13	9.07311e-12	6.01864e-12	Nlgn1/Magi2/Madd/Nrxn1/Ctnnb1/Nlgn3/Kif5b/Nlgn2/Ap3d1/Ap3b2/Pclo/Rab3gap1/Bsn/Synj1/Snap91/Kif5c/Spg11/Cdh2/Dnm3	19	synapse	IT_UP
GO:0022604	regulation of cell morphogenesis	39/1012	277/28891	1.54587e-13	1.00498e-11	6.6665e-12	Epha4/Plxnb2/Epb41/Dlg4/Prpf40a/Dhx36/Anapc2/Ptprf/Il1rapl1/Ptprd/Myh9/Marcks/Plxna2/Kdr/Spag9/Grip1/Nf2/Cask/Strip1/Plxnb1/Afdn/Plxna1/Myh10/Itsn2/Plxna4/Caprin1/Larp4/Ephb2/Unc13a/Epb41l3/Taok2/Dlg1/Pdzd8/Myh14/Plxnc1/Dbn1/Cyfip1/Epb41l2/Cul7	39	Other	IT_UP
GO:0050773	regulation of dendrite development	28/1012	145/28891	1.61741e-13	1.04053e-11	6.90236e-12	Epha4/Adgrb3/Dlg4/Sez6/Dhx36/Anapc2/Ptprf/Cit/Alk/Il1rapl1/Fat3/Vldlr/Ptprd/Marcks/Grip1/Cask/Nedd4/Afdn/Dab2ip/Caprin1/Rapgef4/Ephb2/Iqgap1/Dbn1/Cyfip1/Grin1/Camsap2/Cul7	28	synapse	IT_UP
GO:0030534	adult behavior	32/1012	191/28891	1.90229e-13	1.20478e-11	7.9919e-12	Epha4/Gigyf2/Tpgs1/Sez6/Cacna1a/Grm7/Alk/Atp1a2/Pum1/Oxr1/Cntnap2/Nrxn1/Nlgn3/Grm2/Nrxn2/Sez6l2/Pcdh15/Nrxn3/Sdk1/Sez6l/Nlgn2/Wdr47/Atp1a3/Kcnma1/Npc1/Scn1a/Grin1/Shank2/Ncstn/Unc79/Crebbp/Scn8a	32	Other	IT_UP
GO:0000956	nuclear-transcribed mRNA catabolic process	26/1012	125/28891	1.91173e-13	1.20478e-11	7.9919e-12	Smg7/Exosc10/Smg6/Dhx9/Dhx36/Ago2/Ago1/Csde1/Smg8/Xrn2/Tnrc6b/Tnrc6c/Smg1/Mrto4/Eif4enif1/Thrap3/Edc4/Caprin1/Upf1/Hnrnpu/Xrn1/Cnot1/Cnot3/Tnrc6a/Smg5/Pan2	26	RNA	IT_UP
GO:0099054	presynapse assembly	18/1012	55/28891	2.30247e-13	1.43637e-11	9.52815e-12	Nlgn1/Cadm1/Grid2/Ntrk3/Ptprs/Il1rapl1/Ptprd/Nrxn1/Nlgn3/Slitrk2/Mdga2/Nlgn2/Pclo/Bsn/Eif4g1/Lrrc4b/Farp1/Lrp4	18	synapse	IT_UP
GO:0007030	Golgi organization	27/1012	137/28891	2.61546e-13	1.61531e-11	1.07151e-11	Akap9/Coro7/Cit/Huwe1/Cog1/Rbsn/Gak/Myo18a/Zw10/Arfgef1/Syne1/Vps51/Vcpip1/Htt/Prkd1/Arhgap21/Trappc11/Uso1/Trappc12/Cltc/Clasp2/Dync2h1/Golga2/Camsap3/Camsap2/Dnm2/Cul7	27	Other	IT_UP
GO:0099172	presynapse organization	19/1012	63/28891	2.66812e-13	1.63152e-11	1.08226e-11	Nlgn1/Cadm1/Grid2/Ntrk3/Ptprs/Il1rapl1/Ptprd/Nrxn1/Nlgn3/Slitrk2/Mdga2/Nlgn2/Pclo/Bsn/Snap91/Eif4g1/Lrrc4b/Farp1/Lrp4	19	synapse	IT_UP
GO:0006836	neurotransmitter transport	35/1012	230/28891	2.7012e-13	1.63555e-11	1.08494e-11	Cacna1e/Nlgn1/Cacna1a/Brsk1/Dgki/Unc13c/Atp1a2/Unc13b/Cspg5/Grm8/Ppfia2/Prrt2/Nrxn1/Ppfia3/Stxbp5/Sv2a/Nrxn2/Nrxn3/Cask/Gpr158/Slc4a8/Sv2c/Erc1/Git1/Pclo/Atp2a2/Rab3gap1/Scrib/Vps18/Unc13a/Nf1/Synj1/Snap91/Itgb1/Rimbp2	35	transport	IT_UP
GO:0032956	regulation of actin cytoskeleton organization	44/1012	351/28891	2.79138e-13	1.67375e-11	1.11028e-11	Pam/Evl/Add1/Iqgap2/Gsn/Epha5/Cit/Myo3b/Washc5/Slit2/Rictor/Arfgef1/Bcas3/Add3/Nf2/Tenm1/Ctnna2/Synpo2/Add2/Lrp1/Fhod3/Pik3ca/Tjp1/Prkd1/Gba2/Slc4a2/Myo1c/Mtor/Sptb/Taok2/Dlg1/Nckap1/Sptbn1/Pdgfrb/Clasp2/Cyfip2/Sptan1/Dbn1/Cyfip1/Wasf2/Hip1r/Taok1/Cx3cl1/Rock1	44	Other	IT_UP
GO:0034249	negative regulation of amide metabolic process	36/1012	243/28891	2.82505e-13	1.67765e-11	1.11286e-11	Gigyf2/Tpr/Dhx9/Dhx36/Ago2/Ncl/Ago1/Csde1/Cpeb4/Cnot10/Ilf3/Pum1/Fxr2/Tnrc6b/Tnrc6c/Ago3/Larp1/Eprs1/Wfs1/Eif2ak3/Spon1/Eif4enif1/Abca7/Caprin1/Scrib/Upf1/Hnrnpu/Xrn1/Cnot1/Sorl1/Eif4g1/Cnot3/Tnrc6a/Dapk1/Pan2/Rock1	36	metabolism	IT_UP
GO:0007041	lysosomal transport	26/1012	128/28891	3.43874e-13	2.00355e-11	1.32905e-11	Als2/Lyst/Rbsn/Gak/Vcp/Scyl2/Vps16/Vps51/Pik3c3/Nedd4/Sort1/Lrp1/Ap3d1/Vps11/Vps41/Ap1g1/Vps18/Clec16a/Pik3r4/Lamp1/Hgs/Sorl1/Lamp2/Vps53/Vps39/Epg5	26	transport	IT_UP
GO:0051261	protein depolymerization	26/1012	128/28891	3.43874e-13	2.00355e-11	1.32905e-11	Eml4/Evl/Add1/Gsn/Gak/Add3/Rp1/Add2/Asph/Htt/Pik3ca/Wdr47/Map1a/Arhgef2/Sptb/Synj1/Sptbn1/Clasp2/Sptan1/Mical3/Map1s/Map1b/Camsap3/Arhgef1/Taok1/Camsap2	26	Other	IT_UP
GO:0031623	receptor internalization	28/1012	150/28891	3.9058e-13	2.25441e-11	1.49546e-11	Cd36/Dlg4/Pip5k1c/Gria1/Iqsec1/Vac14/Magi2/Scyl2/Tbc1d5/Insr/Nedd4/Ahi1/Gria2/Pld2/Myo6/Scrib/Ap2a2/Cltc/Tfrc/Synj1/Hgs/Ap2b1/Hip1/Ap2a1/Itgb1/Ulk1/Dnm3/Dnm2	28	RNA	IT_UP
GO:0006892	post-Golgi vesicle-mediated transport	23/1012	99/28891	3.95841e-13	2.26363e-11	1.50157e-11	Gga1/Rbsn/Gak/Atp2c1/Sorcs1/Vps35l/Sort1/Ap3d1/Nbea/Llgl1/Myo1b/Ap1g1/Arfgef2/Myo5a/Lamp1/Sptbn1/Ank3/Sorl1/Cnst/Exoc4/Exoc1/Dnm2/Plcb3	23	transport	IT_UP
GO:0140238	presynaptic endocytosis	21/1012	81/28891	4.10069e-13	2.32348e-11	1.54127e-11	Nlgn1/Pip5k1c/Nlgn3/Nlgn2/Canx/Ap3d1/Dennd1a/Ap3b2/Itsn2/Scrib/Aak1/Cltc/Itsn1/Synj1/Snap91/Ap2b1/Amph/Dnm3/Ston2/Dnm2/Rock1	21	synapse	IT_UP
GO:0016050	vesicle organization	44/1012	359/28891	6.14527e-13	3.45029e-11	2.28875e-11	Sec23a/Dlg4/Als2/Lyst/Pikfyve/Atp6v0a1/Unc13c/Unc13b/Washc5/Prrt2/Myo18a/Sec23ip/Trappc10/Kif5b/Pdcd6ip/Pik3c3/C2cd5/Sort1/Ap3d1/Pla2g4a/Erc1/Ap3b2/Vps11/Vps8/Vps41/Trappc11/Sec24a/Ap1g1/Trappc9/Arfgef2/Uso1/Vps18/Ap1b1/Trappc12/Unc13a/Mia3/Synj1/Snap91/Spg11/Snx19/Sec31a/Rimbp2/Dnm3/Vps39	44	Other	IT_UP
GO:0050772	positive regulation of axonogenesis	23/1012	101/28891	6.22779e-13	3.46512e-11	2.29858e-11	Plxnb2/Ntrk3/Anapc2/Cdh4/Nrdc/Plxna2/Megf8/Bmpr2/Lrp1/Plxnb1/Plxna1/Arhgap32/Eif4g2/Plxna4/L1cam/Snap91/Robo2/Plxnc1/Dbn1/Cyfip1/Golga2/Islr2/Map1b	23	Other	IT_UP
GO:0021700	developmental maturation	46/1012	389/28891	6.66449e-13	3.67499e-11	2.4378e-11	Adgrb3/C3/Nlgn1/Dlg4/Sez6/Kcnb1/Nsun2/Cacna1a/Atp6v0a1/Anapc2/Unc13c/Unc13b/Washc5/Adgrl1/Cntnap2/Cntnap1/Nrxn1/Ctnnb1/Kdr/Tdrd7/Sez6l2/Kcnq2/Sez6l/Plxnb1/Ap3d1/Farp2/Dab2ip/Ankrd17/Ap1g1/Mtor/Myo5a/Nfasc/Unc13a/Dchs1/Nf1/Cntn2/Reck/Kcnma1/Ank3/Ano6/Snx19/Npr2/Clstn1/Grin1/Nrcam/Rock1	46	Other	IT_UP
GO:0097104	postsynaptic membrane assembly	9/1012	10/28891	7.43053e-13	4.06114e-11	2.69396e-11	Nlgn1/Magi2/Nrxn1/Nlgn3/Nrxn2/Nlgn2/Ephb2/Cdh2/Lrp4	9	synapse	IT_UP
GO:0048675	axon extension	27/1012	143/28891	7.70384e-13	4.17359e-11	2.76854e-11	Ntrk3/Anapc2/Cdh4/Ptprs/Slit2/Tnr/Nlgn3/Megf8/Usp9x/Bmpr2/Vcl/Lrp1/Sema4b/Arhgap32/Eif4g2/Plxna4/L1cam/Dip2b/Clasp2/Spg11/Dbn1/Cyfip1/Islr2/Itgb1/Ulk1/Map1b/Dnm2	27	Other	IT_UP
GO:0048167	regulation of synaptic plasticity	46/1012	393/28891	9.61024e-13	5.12916e-11	3.40242e-11	Epha4/Nlgn1/Dlg4/Kcnb1/Grid2/Slc24a1/Brsk1/Dgki/Anapc2/Unc13c/Unc13b/Slc4a10/Gria1/Prrt2/Tnr/Ppfia3/Nlgn3/Grm2/Kdr/Grip1/Ctnnd2/Zzef1/Kcnq2/Slc8a2/Htt/Lnpep/Myo6/Erc1/Rab3gap1/Map1a/Adcy8/Atp2b2/Ephb2/Unc13a/Sorcs2/Ace/Nf1/Grik2/Adcy1/Spg11/Dbn1/Grin1/Shank2/Sorcs3/Ckap5/Ncstn	46	synapse	IT_UP
GO:1904861	excitatory synapse assembly	15/1012	38/28891	9.63379e-13	5.12916e-11	3.40242e-11	Plxnb2/Nlgn1/Grid2/Ntrk3/Lrfn1/Srgap2/Ptprs/Cntnap2/Ptprd/Nrxn1/Nrxn2/Nrxn3/Nlgn2/Lrrc4/Lrrc4b	15	synapse	IT_UP
GO:0045807	positive regulation of endocytosis	32/1012	204/28891	1.21905e-12	6.38041e-11	4.23243e-11	Cd36/C3/Add1/Nlgn1/Appl1/Bcr/Sirpa/Magi2/Myh9/Myo18a/Mib1/Scyl2/Tbc1d5/Insr/Ahi1/Lrp1/Pld2/Abca7/Mertk/Actn4/Itsn1/Synj1/Snap91/Ano6/Ap2b1/Hip1/Ap2a1/Itgb1/Amph/Hip1r/Ckap5/Dnm2	32	Other	IT_UP
GO:0050905	neuromuscular process	32/1012	204/28891	1.21905e-12	6.38041e-11	4.23243e-11	Gigyf2/Dlg4/Grid2/Cacna1a/Bcr/Aars1/Cntnap2/Prrt2/Tnr/Cntnap1/Nrxn1/Nlgn3/Ctnna2/Pcdh15/Aplp2/Nlgn2/Myh10/Prkd1/Dctn1/Map1a/Atp2b2/Mtor/Myo5a/Adcy5/Mycbp2/Itpr1/Kcnma1/Myh14/Scn1a/Npr2/Dbn1/Grin1	32	Other	IT_UP
GO:0060998	regulation of dendritic spine development	21/1012	86/28891	1.46436e-12	7.5999e-11	5.04138e-11	Nlgn1/Dhx36/Kif1a/Ptprs/Ppfia2/Marcks/Nlgn3/Sdk1/Cask/Nlgn2/Afdn/Tsc2/Asap1/Eif4g2/Caprin1/Mtor/Ephb2/Itsn1/Dbn1/Dnm3/Crebbp	21	synapse	IT_UP
GO:0016079	synaptic vesicle exocytosis	24/1012	115/28891	1.49442e-12	7.6913e-11	5.10202e-11	Cacna1e/Nlgn1/Cacna1a/Unc13c/Unc13b/Cspg5/Ppfia2/Prrt2/Ppfia3/Stxbp5/Sv2a/Cask/Slc4a8/Sv2c/Erc1/Git1/Pclo/Atp2a2/Rab3gap1/Scrib/Vps18/Unc13a/Synj1/Rimbp2	24	synapse	IT_UP
GO:0032271	regulation of protein polymerization	32/1012	206/28891	1.59951e-12	8.1641e-11	5.41564e-11	Evl/Add1/Akap9/Gsn/Tbcd/Dyrk1a/Slit2/Rictor/Arfgef1/Add3/Tenm1/Add2/Fhod3/Git1/Dctn1/Gba2/Myo1c/Mtor/Sptb/Dlg1/Nckap1/Sptbn1/Clasp2/Cyfip2/Sptan1/Dbn1/Cyfip1/Map1b/Camsap3/Hip1r/Ckap5/Camsap2	32	Other	IT_UP
GO:0034655	nucleobase-containing compound catabolic process	47/1012	414/28891	1.64196e-12	8.31208e-11	5.51381e-11	Smg7/Gigyf2/Zc3h14/Dis3/Ampd3/Exosc10/Nsun2/Smg6/Dhx9/Dhx36/Ago2/Ago1/Pde2a/Csde1/Cnot10/Entpd3/Smg8/Pum1/Fxr2/Xrn2/Tnrc6b/Tnrc6c/Zswim8/Ago3/Smg1/Mrto4/Larp1/Pum2/Vcp/Eif4enif1/Mtrex/Thrap3/Edc4/Snd1/Caprin1/Upf1/Mtor/Hnrnpu/Xrn1/Cnot1/Zc3h4/Lrpprc/Cnot3/Tnrc6a/Smg5/Pan2/Rock1	47	Other	IT_UP
GO:0048488	synaptic vesicle endocytosis	20/1012	78/28891	1.85769e-12	9.32772e-11	6.18753e-11	Nlgn1/Pip5k1c/Nlgn3/Nlgn2/Canx/Ap3d1/Dennd1a/Ap3b2/Itsn2/Scrib/Cltc/Itsn1/Synj1/Snap91/Ap2b1/Amph/Dnm3/Ston2/Dnm2/Rock1	20	synapse	IT_UP
GO:0017148	negative regulation of translation	33/1012	220/28891	1.94542e-12	9.68943e-11	6.42747e-11	Gigyf2/Tpr/Dhx9/Dhx36/Ago2/Ncl/Ago1/Csde1/Cpeb4/Cnot10/Ilf3/Pum1/Fxr2/Tnrc6b/Tnrc6c/Ago3/Larp1/Eprs1/Wfs1/Eif2ak3/Eif4enif1/Caprin1/Scrib/Upf1/Hnrnpu/Xrn1/Cnot1/Eif4g1/Cnot3/Tnrc6a/Dapk1/Pan2/Rock1	33	Other	IT_UP
GO:0051966	regulation of synaptic transmission, glutamatergic	21/1012	88/28891	2.37235e-12	1.17213e-10	7.77531e-11	Dgkz/Plppr4/Nlgn1/Grm7/Dgki/Gria4/Grm8/Tnr/Nrxn1/Nlgn3/Grm2/Nlgn2/Gria2/Egfr/Rab3gap1/Myo5a/Grik2/Grm1/Cdh2/Grin1/Shank2	21	synapse	IT_UP
GO:0099111	microtubule-based transport	33/1012	222/28891	2.51229e-12	1.23142e-10	8.16862e-11	Dync1i2/Copg2/Wdr19/Kif1b/Tmem108/Kif1a/Ift140/Copg1/Fyco1/Madd/Wdr35/Kif5b/Htt/Ap3d1/Ift122/Ap3b2/Arhgap21/Syne2/Ift172/Map1a/Myo5a/Pcm1/Bsn/Hnrnpu/Ofd1/Lamp1/Dync1h1/Ank3/Kif5c/Spg11/Dync2h1/Map1b/Camsap3	33	transport	IT_UP
GO:1901890	positive regulation of cell junction assembly	25/1012	129/28891	2.95303e-12	1.43606e-10	9.52606e-11	Adgrb3/Nlgn1/Nphp4/Dlg4/Grid2/Ntrk3/Slit2/Adgrl1/Il1rapl1/Cntnap2/Ptprd/Nrxn1/Myh9/Nlgn3/Kdr/Slitrk2/Adgrl2/Nlgn2/Adgrl3/Epb41l5/Ephb2/Iqgap1/Clstn1/Lrrc4b/Rock1	25	Other	IT_UP
GO:1903078	positive regulation of protein localization to plasma membrane	18/1012	63/28891	3.17534e-12	1.5321e-10	1.01632e-10	Dpp10/Nrxn1/Atp2c1/Grip1/Atp2b4/Kif5b/Dpp6/Lrp1/Ppp1r9b/Itga3/Egfr/Sorbs1/Ephb2/Myo5a/Dlg1/Sptbn1/Cnst/Itgb1	18	Other	IT_UP
GO:0071805	potassium ion transmembrane transport	32/1012	212/28891	3.53795e-12	1.69383e-10	1.1236e-10	Slc9a1/Kcnt1/Kcnb1/Akap9/Slc12a2/Slc24a1/Wwp2/Hcn1/Atp1a2/Dpp10/Kcna6/Kcnh2/Grip1/Atp1a4/Kcnq2/Nedd4/Dpp6/Hcn4/Slc12a6/Wnk2/Atp1a3/Ank2/Dlg1/Slc12a5/Atp12a/Atp1a1/Kcnma1/Ank3/Ano6/Itgb1/Dnm2/Slc12a4	32	transport	IT_UP
GO:0072583	clathrin-dependent endocytosis	16/1012	48/28891	3.59604e-12	1.70839e-10	1.13326e-10	Gak/Magi2/Scyl2/Canx/Itsn2/Ap2a2/Aak1/Cltc/Itsn1/Snap91/Ap2b1/Ap2a1/Hip1r/Ston2/Dnm2/Tnk2	16	Other	IT_UP
GO:0031331	positive regulation of cellular catabolic process	42/1012	349/28891	3.78221e-12	1.78313e-10	1.18283e-10	Rnf31/Gigyf2/Ufl1/Abca2/Dhx9/Dhx36/Ago2/Tpcn1/Csde1/Pum1/Fxr2/Fyco1/Tnrc6b/Tnrc6c/Zswim8/Rptor/Larp1/Nrdc/Sh3bp4/Kdr/Elapor1/Wdr24/Eif4enif1/Insr/Htt/Tsc2/Git1/Prkd1/Caprin1/Rab3gap1/Rab3gap2/Upf1/Mtor/Hnrnpu/Clec16a/Cnot1/Ulk1/Cnot3/Tnrc6a/Dapk1/Pan2/Rock1	42	Other	IT_UP
GO:0034504	protein localization to nucleus	41/1012	335/28891	3.96287e-12	1.85415e-10	1.22994e-10	Nup98/Cd36/Mepce/Ranbp2/Tpr/Appl1/Ogt/Pikfyve/Adar/Ubr5/Cse1l/Stat3/Kpnb1/Tnpo1/Nup214/Eif2ak3/Nf2/Syne1/Akap1/Nolc1/Eif4enif1/Kcnq2/Xpo1/Ranbp6/Htt/Ipo11/Tsc2/Abca7/Prkd1/Osbpl8/Mtor/Hnrnpu/Jak1/Nf1/Ctnna1/Tfrc/Spg11/Ipo7/Ipo9/Ipo5/Crebbp	41	Other	IT_UP
GO:0043242	negative regulation of protein-containing complex disassembly	21/1012	91/28891	4.76567e-12	2.21299e-10	1.46799e-10	Eml4/Evl/Add1/Scaf8/Gsn/Add3/Rp1/Add2/Pik3ca/Wdr47/Map1a/Arhgef2/Sptb/Clec16a/Sptbn1/Clasp2/Sptan1/Map1b/Camsap3/Taok1/Camsap2	21	Other	IT_UP
GO:1902904	negative regulation of supramolecular fiber organization	29/1012	178/28891	5.25984e-12	2.42424e-10	1.60811e-10	Eml4/Evl/Add1/Gsn/Tbcd/Dyrk1a/Slit2/Arfgef1/Add3/Ctnna2/Rp1/Add2/Fhod3/Pik3ca/Tjp1/Wdr47/Map1a/Arhgef2/Sptb/Sptbn1/Clasp2/Sptan1/Dbn1/Map1b/Wasf2/Camsap3/Hip1r/Taok1/Camsap2	29	Other	IT_UP
GO:0051258	protein polymerization	37/1012	282/28891	5.61308e-12	2.56788e-10	1.7034e-10	Evl/Add1/Akap9/Gsn/Tbcd/Dyrk1a/Washc5/Slit2/Rictor/Arfgef1/Tubgcp3/Add3/Tenm1/Rp1/Add2/Fhod3/Git1/Dctn1/Gba2/Myo1c/Mtor/Sptb/Dlg1/Tubgcp2/Nckap1/Sptbn1/Clasp2/Cyfip2/Sptan1/Dbn1/Cyfip1/Golga2/Map1b/Camsap3/Hip1r/Ckap5/Camsap2	37	Other	IT_UP
GO:0051056	regulation of small GTPase mediated signal transduction	33/1012	230/28891	6.77588e-12	3.07705e-10	2.04115e-10	Dgkz/Psd/Mcf2l/Ogt/Dgki/Bcr/Slit2/Iqsec1/Madd/Arfgef3/Arfgef1/Trim67/Sipa1l2/Heg1/Rasa2/Ralgapa1/Tsc2/Itga3/Dennd1a/Iqsec3/Dab2ip/Git1/Arfgef2/Arhgef2/Ephb2/Nf1/Itgav/Sipa1l3/Pdgfrb/Rasa3/Cdh2/Itgb1/Dnm2	33	Other	IT_UP
GO:0006874	intracellular calcium ion homeostasis	40/1012	327/28891	7.37186e-12	3.32326e-10	2.20448e-10	Pde4d/Immt/Micu1/Atp13a3/Micu3/Cacna1a/Slc24a1/Inpp4b/Atp13a1/Ryr2/Sv2a/Atp2c1/Wfs1/Atp2b4/Asph/Slc8a2/Slc8a1/Htt/Plch1/Erc1/Prkd1/Atp2a2/Adcy8/Atp2b2/Myo5a/Ank2/Itgav/Itpr1/Plch2/Pdzd8/Atp2b1/Grik2/Grm1/Pacs2/Clstn1/Grin1/Cx3cl1/Trpc4/Itpr2/Plcb3	40	calcium	IT_UP
GO:1901652	response to peptide	49/1012	464/28891	7.8966e-12	3.53401e-10	2.34428e-10	Epha4/Cd36/Slc9a1/Appl1/Eif2b5/Ide/Cacna1a/Ogt/Ncl/Ptprf/Stat3/Sts/Abcc1/Marcks/Ctnnb1/Eprs1/Ankrd26/Igf1r/Insr/C2cd5/Ncoa1/Sort1/Cad/Lrp1/Pld2/Tsc2/Pik3ca/Prkd1/Erbin/Sorbs1/Atp2a2/Osbpl8/Adcy8/Uso1/Arhgef2/Myo1c/Mtor/Atp1a3/Myo5a/Lonp1/Jak1/Vps13c/Scap/Cacna2d1/Atp2b1/Sorl1/Npr2/Cyfip1/Rock1	49	Other	IT_UP
GO:0008380	RNA splicing	48/1012	449/28891	8.3671e-12	3.70064e-10	2.45481e-10	Nup98/Aqr/Dhx8/Htatsf1/Son/Rbm12b2/Iws1/Cwc22/Paxbp1/Dhx9/Prpf40a/Zcchc8/Ncl/Polr2a/Cactin/Sart3/Dyrk1a/Rbm5/Virma/Gemin5/Acin1/Fxr2/Tcerg1/Sf3b1/Sf3b3/Usp4/Rbm25/Prpf8/Wbp11/Ddx46/Prpf6/Srpk2/Prpf4b/Snrnp200/Eftud2/Mtrex/Rbm12/Thrap3/Sf3a1/Rbm19/Ddx20/Srrm1/Pnn/Arvcf/Hnrnpu/Sart1/Cdk13/Zc3h13	48	RNA	IT_UP
GO:0043113	receptor clustering	19/1012	75/28891	8.38875e-12	3.70064e-10	2.45481e-10	Wdr19/Nlgn1/Dlg4/Cacna1a/Gsn/Dlg3/Gripap1/Magi2/Nrxn1/Nrxn2/Nlgn2/Ift122/Gphn/Sorbs1/Scrib/Dlg1/Grik2/Cdh2/Lrp4	19	Other	IT_UP
GO:1901879	regulation of protein depolymerization	21/1012	95/28891	1.15456e-11	5.05713e-10	3.35464e-10	Eml4/Evl/Add1/Gsn/Add3/Rp1/Add2/Asph/Pik3ca/Wdr47/Map1a/Arhgef2/Sptb/Sptbn1/Clasp2/Sptan1/Map1s/Map1b/Camsap3/Taok1/Camsap2	21	Other	IT_UP
GO:0030900	forebrain development	46/1012	425/28891	1.49368e-11	6.49644e-10	4.3094e-10	Kirrel3/Ncor2/Srgap2/Tmem108/Cep120/Kif1a/Epha5/Alk/Atp1a2/Ptprs/Slc4a10/Fxr2/Slit2/Cntnap2/Gak/Tnr/Scn2a/Ctnnb1/Ogdh/Scyl2/Nf2/Kcnq2/Usp9x/Aplp2/Htt/Afdn/Plxna1/Pgap1/Myh10/Dab2ip/Egfr/Plxna4/Wdr47/Rab3gap1/Syne2/Trappc9/Ephb2/Pcm1/Dmxl2/Nf1/Dock7/Ncam1/Robo2/Cdh2/Dync2h1/Grin1	46	Other	IT_UP
GO:0099565	chemical synaptic transmission, postsynaptic	23/1012	117/28891	1.60372e-11	6.92627e-10	4.59453e-10	Igsf9b/Nlgn1/Dlg4/Sez6/Grid2/Dgki/Tmem108/Unc13b/Gria1/Cntnap2/Nrxn1/Nlgn3/Slc8a2/Nlgn2/Afdn/Pclo/Rab3gap1/Grik2/Grm1/Dbn1/Grin1/Ckap5/Cx3cl1	23	synapse	IT_UP
GO:0097120	receptor localization to synapse	20/1012	87/28891	1.65342e-11	7.09133e-10	4.70403e-10	Nlgn1/Dlg4/Ogt/Dlg3/Gripap1/Magi2/Nrxn1/Grip1/Kif5b/Nrxn3/Nbea/Git1/Gphn/Scrib/Rapgef4/Dlg1/Kif5c/Clstn1/Dbn1/Itgb1	20	synapse	IT_UP
GO:0061387	regulation of extent of cell growth	24/1012	129/28891	1.99308e-11	8.48916e-10	5.63127e-10	Ntrk3/Anapc2/Cdh4/Ptprs/Slit2/Tnr/Pum2/Megf8/Bmpr2/Lrp1/Sema4b/Arhgap32/Eif4g2/Plxna4/L1cam/Dip2b/Omg/Clasp2/Dbn1/Cyfip1/Islr2/Ulk1/Map1b/Dnm2	24	Other	IT_UP
GO:0030865	cortical cytoskeleton organization	16/1012	53/28891	2.00833e-11	8.49549e-10	5.63548e-10	Epb41/Actn1/Nlgn1/Iqgap2/Pdcd6ip/Strip1/Epb41l1/Fhod3/Llgl1/Plec/Iqgap1/Epb41l3/Dlg1/Nckap1/Epb41l2/Rock1	16	Other	IT_UP
GO:0006869	lipid transport	47/1012	445/28891	2.10684e-11	8.85158e-10	5.87168e-10	Plppr4/Cd36/Abca2/Osbpl10/Gramd1a/Abca3/Atp9b/Pla2r1/Scarb1/Abca5/Abcc1/Vldlr/Eprs1/C2cd2l/Osbpl9/Vps51/Gramd1b/Vps13a/Atp8a1/Lrp1/Mttp/Hdlbp/Esyt2/Abca7/Pla2g4a/Pitpnm1/Atp11b/Atp9a/Osbpl8/Sec24a/Tex2/Atp11a/Atg2b/Ace/Vps13c/Pitpnm2/Itgav/Pdzd8/Abca8b/Esyt1/Spg11/Npc1/Ano6/Vps53/Osbpl5/Abca9/Abcc4	47	transport	IT_UP
GO:0055074	calcium ion homeostasis	41/1012	353/28891	2.12313e-11	8.85976e-10	5.87711e-10	Pde4d/Immt/Micu1/Atp13a3/Micu3/Cacna1a/Slc24a1/Inpp4b/Atp13a1/Ryr2/Sv2a/Atp2c1/Kdr/Wfs1/Atp2b4/Asph/Slc8a2/Slc8a1/Htt/Plch1/Erc1/Prkd1/Atp2a2/Adcy8/Atp2b2/Myo5a/Ank2/Itgav/Itpr1/Plch2/Pdzd8/Atp2b1/Grik2/Grm1/Pacs2/Clstn1/Grin1/Cx3cl1/Trpc4/Itpr2/Plcb3	41	calcium	IT_UP
GO:0044270	cellular nitrogen compound catabolic process	47/1012	446/28891	2.27744e-11	9.37699e-10	6.22022e-10	Smg7/Gigyf2/Zc3h14/Dis3/Ampd3/Exosc10/Nsun2/Smg6/Dhx9/Dhx36/Ago2/Ago1/Pde2a/Csde1/Cnot10/Entpd3/Smg8/Pum1/Fxr2/Xrn2/Tnrc6b/Tnrc6c/Zswim8/Ago3/Smg1/Mrto4/Larp1/Pum2/Vcp/Eif4enif1/Mtrex/Thrap3/Edc4/Snd1/Caprin1/Upf1/Mtor/Hnrnpu/Xrn1/Cnot1/Zc3h4/Lrpprc/Cnot3/Tnrc6a/Smg5/Pan2/Rock1	47	Other	IT_UP
GO:0046700	heterocycle catabolic process	47/1012	446/28891	2.27744e-11	9.37699e-10	6.22022e-10	Smg7/Gigyf2/Zc3h14/Dis3/Ampd3/Exosc10/Nsun2/Smg6/Dhx9/Dhx36/Ago2/Ago1/Pde2a/Csde1/Cnot10/Entpd3/Smg8/Pum1/Fxr2/Xrn2/Tnrc6b/Tnrc6c/Zswim8/Ago3/Smg1/Mrto4/Larp1/Pum2/Vcp/Eif4enif1/Mtrex/Thrap3/Edc4/Snd1/Caprin1/Upf1/Mtor/Hnrnpu/Xrn1/Cnot1/Zc3h4/Lrpprc/Cnot3/Tnrc6a/Smg5/Pan2/Rock1	47	Other	IT_UP
GO:0060078	regulation of postsynaptic membrane potential	24/1012	130/28891	2.36428e-11	9.67007e-10	6.41463e-10	Igsf9b/Nlgn1/Dlg4/Sez6/Grid2/Dgki/Tmem108/Hcn1/Unc13b/Gria1/Cntnap2/Nrxn1/Nlgn3/Slc8a2/Nlgn2/Afdn/Pclo/Rab3gap1/Grik2/Ano6/Dbn1/Grin1/Ckap5/Cx3cl1	24	synapse	IT_UP
GO:0010639	negative regulation of organelle organization	43/1012	387/28891	2.95724e-11	1.20157e-09	7.97063e-10	Eml4/Evl/Add1/Tpr/Tmem67/Exosc10/Mdm1/Smg6/Gsn/Tbcd/Dyrk1a/Huwe1/Slit2/Prrt2/Zw10/Arfgef1/Add3/Ctnna2/Rp1/Add2/Fhod3/Pik3ca/Tjp1/Wdr47/Map1a/Arhgef2/Mtor/Sptb/Hnrnpu/Usp10/Clec16a/Tfrc/Sptbn1/Clasp2/Sptan1/Dbn1/Map1b/Wasf2/Camsap3/Hip1r/Taok1/Camsap2/Dnm2	43	Other	IT_UP
GO:1902074	response to salt	40/1012	343/28891	3.28995e-11	1.32802e-09	8.80942e-10	Cd36/Add1/Nlgn1/Ufl1/Dlg4/Kcnb1/Slc12a2/Hcn1/Adgrv1/Nrxn1/Ryr2/Grm2/Pcdh15/Atp2b4/Kcnq2/Igf1r/Sdk1/Mylk/Asph/Slc8a1/Htt/Ppp1r9b/Pik3ca/Pla2g4a/Hsp90b1/Egfr/Sorbs1/Adgrl3/Plec/Adcy8/Mtor/Iqgap1/Itpr1/Kcnma1/Ncam1/Npr2/Sec31a/Grin1/Ncstn/Crebbp	40	Other	IT_UP
GO:0098876	vesicle-mediated transport to the plasma membrane	26/1012	155/28891	3.35291e-11	1.34465e-09	8.91972e-10	Gga1/Gripap1/Vps50/Atp2c1/Lmtk2/Grip1/Vps51/Vps35l/Dennd1a/Atp9a/Llgl1/Scrib/Arfgef2/Ptpn23/Hgs/Sptbn1/Ank3/Sorl1/Clstn1/Cnst/Exoc4/Vps53/Exoc1/Vps39/Epg5/Dnm2	26	transport	IT_UP
GO:1901880	negative regulation of protein depolymerization	19/1012	81/28891	3.63093e-11	1.44675e-09	9.59699e-10	Eml4/Evl/Add1/Gsn/Add3/Rp1/Add2/Pik3ca/Wdr47/Map1a/Arhgef2/Sptb/Sptbn1/Clasp2/Sptan1/Map1b/Camsap3/Taok1/Camsap2	19	Other	IT_UP
GO:1901653	cellular response to peptide	40/1012	346/28891	4.30636e-11	1.70488e-09	1.13093e-09	Epha4/Cd36/Slc9a1/Appl1/Ide/Cacna1a/Ogt/Ncl/Ptprf/Stat3/Abcc1/Marcks/Ctnnb1/Eprs1/Ankrd26/Igf1r/Insr/C2cd5/Ncoa1/Lrp1/Tsc2/Pik3ca/Prkd1/Sorbs1/Osbpl8/Adcy8/Uso1/Arhgef2/Myo1c/Mtor/Atp1a3/Myo5a/Lonp1/Jak1/Cacna2d1/Atp2b1/Sorl1/Npr2/Cyfip1/Rock1	40	Other	IT_UP
GO:0035725	sodium ion transmembrane transport	27/1012	169/28891	4.5093e-11	1.77385e-09	1.17668e-09	Slc9a1/Cacna1h/Slc12a2/Slc24a1/Tpcn1/Hcn1/Atp1a2/Scn2a/Grip1/Atp1a4/Atp2b4/Kcnq2/Kif5b/Nedd4/Slc8a2/Slc8a1/Hcn4/Slc4a8/Wnk2/Atp1a3/Atp12a/Atp1a1/Ank3/Ano6/Scn1a/Dnm2/Scn8a	27	transport	IT_UP
GO:0035176	social behavior	17/1012	64/28891	4.61311e-11	1.8032e-09	1.19615e-09	Dlg4/Grid1/Cntnap2/Nrxn1/Rptor/Nlgn3/Nrxn2/Kcnq2/Nrxn3/Vps13a/Htt/Nlgn2/Tsc2/Mtor/Pcm1/Grin1/Shank2	17	Other	IT_UP
GO:0034765	regulation of monoatomic ion transmembrane transport	49/1012	490/28891	5.52393e-11	2.14565e-09	1.42331e-09	Pde4d/Cacna1e/Slc9a1/Cacna1h/Cacna2d4/Kcnb1/Akap9/Cacna1a/Wwp2/Tpcn1/Hcn1/Atp1a2/Dpp10/Ryr2/Scn2a/Nlgn3/Kcna6/Kcnh2/Grip1/Atp2b4/Kcnq2/Kif5b/Nedd4/Asph/Dpp6/Slc8a1/Hcn4/Htt/Wnk2/Cacna2d3/Prkd1/Cacna2d2/Hk1/Mtor/Ephb2/Myo5a/Oga/Ank2/Dlg1/Cacna2d1/Kcnma1/Ank3/Ano6/Scn1a/Grin1/Itgb1/Cx3cl1/Dnm2/Scn8a	49	transport	IT_UP
GO:0099558	maintenance of synapse structure	12/1012	28/28891	5.79852e-11	2.23823e-09	1.48473e-09	Dgkz/Adgrb3/Nlgn1/Appl1/Cadm1/Cntnap2/Nrxn1/Sort1/Erc1/Plxna4/Adgrl3/Itgb1	12	synapse	IT_UP
GO:0006813	potassium ion transport	33/1012	249/28891	5.97297e-11	2.29125e-09	1.51989e-09	Slc9a1/Kcnt1/Kcnb1/Akap9/Slc12a2/Slc24a1/Wwp2/Hcn1/Atp1a2/Dpp10/Kcna6/Kcnh2/Grip1/Atp1a4/Kcnq2/Kif5b/Nedd4/Dpp6/Hcn4/Slc12a6/Wnk2/Atp1a3/Ank2/Dlg1/Slc12a5/Atp12a/Atp1a1/Kcnma1/Ank3/Ano6/Itgb1/Dnm2/Slc12a4	33	transport	IT_UP
GO:0070507	regulation of microtubule cytoskeleton organization	26/1012	159/28891	6.03845e-11	2.30207e-09	1.52707e-09	Eml4/Tpr/Akap9/Tbcd/Dyrk1a/Hsph1/Rp1/Mpdz/Eml3/Git1/Dctn1/Gba2/Wdr47/Map1a/Arhgef2/Hnrnpu/Cltc/Dync1h1/Clasp2/Map1s/Map1b/Camsap3/Ckap5/Taok1/Camsap2/Rock1	26	Other	IT_UP
GO:0046777	protein autophosphorylation	32/1012	238/28891	7.96869e-11	3.0193e-09	2.00285e-09	Epha4/Slk/Pikfyve/Dyrk1a/Aatk/Alk/Myo3b/Bcr/Flt1/Smg1/Kdr/Lmtk2/Eif2ak3/Ctnnd1/Igf1r/Insr/Cad/Mink1/Wnk2/Prkd1/Egfr/Hk1/Mtor/Tnks1bp1/Iqgap1/Ace/Trpm7/Taok3/Pdgfrb/Ulk1/Taok1/Dapk1	32	Other	IT_UP
GO:0030866	cortical actin cytoskeleton organization	14/1012	42/28891	8.11101e-11	3.05449e-09	2.02619e-09	Epb41/Iqgap2/Pdcd6ip/Strip1/Epb41l1/Fhod3/Llgl1/Plec/Iqgap1/Epb41l3/Dlg1/Nckap1/Epb41l2/Rock1	14	Other	IT_UP
GO:0034332	adherens junction organization	16/1012	58/28891	9.17775e-11	3.43526e-09	2.27878e-09	Epha4/Cdh20/Cdh11/Add1/Tbcd/Cdh4/Ctnnb1/Vcl/Afdn/Tjp1/Plekha7/Plec/Ptpn23/Cdh6/Cdh2/Camsap3	16	Other	IT_UP
GO:0060997	dendritic spine morphogenesis	18/1012	76/28891	1.00018e-10	3.72117e-09	2.46843e-09	Epha4/Nlgn1/Dlg4/Dip2a/Dhx36/Kif1a/Epha5/Ppfia2/Marcks/Nlgn3/Ctnnd2/Cask/Afdn/Srcin1/Caprin1/Ephb2/Dbn1/Dnm3	18	synapse	IT_UP
GO:0051703	biological process involved in intraspecies interaction between organisms	17/1012	67/28891	1.02136e-10	3.7772e-09	2.5056e-09	Dlg4/Grid1/Cntnap2/Nrxn1/Rptor/Nlgn3/Nrxn2/Kcnq2/Nrxn3/Vps13a/Htt/Nlgn2/Tsc2/Mtor/Pcm1/Grin1/Shank2	17	Other	IT_UP
GO:0019439	aromatic compound catabolic process	47/1012	467/28891	1.10143e-10	4.04905e-09	2.68593e-09	Smg7/Gigyf2/Zc3h14/Dis3/Ampd3/Exosc10/Nsun2/Smg6/Dhx9/Dhx36/Ago2/Ago1/Pde2a/Csde1/Cnot10/Entpd3/Smg8/Pum1/Fxr2/Xrn2/Tnrc6b/Tnrc6c/Zswim8/Ago3/Smg1/Mrto4/Larp1/Pum2/Vcp/Eif4enif1/Mtrex/Thrap3/Edc4/Snd1/Caprin1/Upf1/Mtor/Hnrnpu/Xrn1/Cnot1/Zc3h4/Lrpprc/Cnot3/Tnrc6a/Smg5/Pan2/Rock1	47	Other	IT_UP
GO:0007265	Ras protein signal transduction	39/1012	342/28891	1.13581e-10	4.15074e-09	2.75339e-09	Dgkz/Psd/Als2/Mcf2l/Ogt/Dgki/Bcr/Kpnb1/Iqsec1/Madd/Arfgef3/Arfgef1/Trim67/Heg1/Rasa2/Arhgap32/Itga3/Dennd1a/Iqsec3/Farp2/Dab2ip/Git1/Arfgef2/Rapgef4/Arhgef2/Ephb2/Nf1/Arhgef12/Nckap1/Ksr1/Pdgfrb/Rasa3/Cdh2/Cyfip1/Itgb1/Ulk1/Wasf2/Dnm2/Rock1	39	Other	IT_UP
GO:0006816	calcium ion transport	47/1012	469/28891	1.27258e-10	4.61621e-09	3.06216e-09	Pde4d/Cacna1e/Micu1/Slc9a1/Epb41/Cacna1h/Cacna2d4/Micu3/Cacna1a/Slc24a1/Tpcn1/Atp1a2/Ryr2/Ctnnb1/Atp2c1/Wfs1/Atp2b4/Cask/Mylk/Asph/Slc8a2/Slc8a1/Htt/Plch1/Cacna2d3/Prkd1/Atp2a2/Cacna2d2/Atp2b2/Myo5a/Ace/Oga/Ank2/Itgav/Cacna2d1/Itpr1/Trpm7/Plch2/Atp2b1/Pdgfrb/Spg11/Ano6/Grin1/Cx3cl1/Trpc4/Itpr2/Plcb3	47	calcium	IT_UP
GO:0048638	regulation of developmental growth	43/1012	405/28891	1.27813e-10	4.61621e-09	3.06216e-09	C3/Acacb/Trip10/Eppk1/Ntrk3/Anapc2/Cdh4/Ptprs/Stat3/Slit2/Tnr/Pum2/Ankrd26/Spag9/Igf1r/Megf8/Bmpr2/Insr/Lrp1/Afdn/Sema4b/Arhgap32/Pik3ca/Eif4g2/Itsn2/Plxna4/Cacna2d2/Mtor/Unc13a/Atrn/Mycbp2/Dlg1/L1cam/Dip2b/Omg/Clasp2/Ncam1/Dbn1/Cyfip1/Islr2/Ulk1/Map1b/Dnm2	43	Other	IT_UP
GO:0032386	regulation of intracellular transport	39/1012	346/28891	1.60636e-10	5.74022e-09	3.80777e-09	Cd36/Tpr/Abca2/Iws1/Kcnb1/Nsun2/Ogt/Dhx9/Ubr5/Inpp4b/Usp7/Gripap1/Cep290/Mtcl1/Nup214/Nf2/Akap1/Nolc1/Ppp1r12a/Kif5b/Nedd4/Xpo1/Asph/C2cd5/Pgap1/Prkd1/Atp9a/Vps11/Myo1c/Pcm1/Ptpn23/Nf1/Lamp1/Dync1h1/Ank3/Sorl1/Dbn1/Map1b/Ipo5	39	transport	IT_UP
GO:0019228	neuronal action potential	16/1012	60/28891	1.60793e-10	5.74022e-09	3.80777e-09	Cacna1h/Hcn1/Gria1/Cntnap2/Scn2a/Kcnq2/Dpp6/Rapgef4/Mtor/Kcnma1/Grik2/Myh14/Ank3/Scn1a/Npr2/Scn8a	16	Other	IT_UP
GO:1903076	regulation of protein localization to plasma membrane	22/1012	120/28891	1.83742e-10	6.52179e-09	4.32622e-09	Appl1/Gripap1/Dpp10/Nrxn1/Atp2c1/Grip1/Atp2b4/Kif5b/Hectd1/Dpp6/Lrp1/Ppp1r9b/Itga3/Egfr/Sorbs1/Ephb2/Myo5a/Cltc/Dlg1/Sptbn1/Cnst/Itgb1	22	Other	IT_UP
GO:1901361	organic cyclic compound catabolic process	48/1012	491/28891	1.88768e-10	6.66188e-09	4.41915e-09	Smg7/Gigyf2/Zc3h14/Dis3/Ampd3/Exosc10/Nsun2/Smg6/Dhx9/Dhx36/Ago2/Ago1/Pde2a/Csde1/Cnot10/Entpd3/Scarb1/Smg8/Pum1/Fxr2/Xrn2/Tnrc6b/Tnrc6c/Zswim8/Ago3/Smg1/Mrto4/Larp1/Pum2/Vcp/Eif4enif1/Mtrex/Thrap3/Edc4/Snd1/Caprin1/Upf1/Mtor/Hnrnpu/Xrn1/Cnot1/Zc3h4/Lrpprc/Cnot3/Tnrc6a/Smg5/Pan2/Rock1	48	Other	IT_UP
GO:0000375	RNA splicing, via transesterification reactions	36/1012	304/28891	2.05868e-10	7.08717e-09	4.70127e-09	Nup98/Aqr/Dhx8/Htatsf1/Son/Cwc22/Paxbp1/Dhx9/Prpf40a/Ncl/Cactin/Sart3/Dyrk1a/Rbm5/Gemin5/Acin1/Fxr2/Sf3b1/Sf3b3/Usp4/Rbm25/Prpf8/Ddx46/Prpf6/Srpk2/Prpf4b/Snrnp200/Eftud2/Thrap3/Sf3a1/Rbm19/Ddx20/Srrm1/Hnrnpu/Sart1/Cdk13	36	RNA	IT_UP
GO:0000377	RNA splicing, via transesterification reactions with bulged adenosine as nucleophile	36/1012	304/28891	2.05868e-10	7.08717e-09	4.70127e-09	Nup98/Aqr/Dhx8/Htatsf1/Son/Cwc22/Paxbp1/Dhx9/Prpf40a/Ncl/Cactin/Sart3/Dyrk1a/Rbm5/Gemin5/Acin1/Fxr2/Sf3b1/Sf3b3/Usp4/Rbm25/Prpf8/Ddx46/Prpf6/Srpk2/Prpf4b/Snrnp200/Eftud2/Thrap3/Sf3a1/Rbm19/Ddx20/Srrm1/Hnrnpu/Sart1/Cdk13	36	RNA	IT_UP
GO:0000398	mRNA splicing, via spliceosome	36/1012	304/28891	2.05868e-10	7.08717e-09	4.70127e-09	Nup98/Aqr/Dhx8/Htatsf1/Son/Cwc22/Paxbp1/Dhx9/Prpf40a/Ncl/Cactin/Sart3/Dyrk1a/Rbm5/Gemin5/Acin1/Fxr2/Sf3b1/Sf3b3/Usp4/Rbm25/Prpf8/Ddx46/Prpf6/Srpk2/Prpf4b/Snrnp200/Eftud2/Thrap3/Sf3a1/Rbm19/Ddx20/Srrm1/Hnrnpu/Sart1/Cdk13	36	RNA	IT_UP
GO:1903311	regulation of mRNA metabolic process	36/1012	304/28891	2.05868e-10	7.08717e-09	4.70127e-09	Nup98/Gigyf2/Zc3h14/Son/Iws1/Dhx9/Dhx36/Ago2/Ncl/Csde1/Papola/Dyrk1a/Rbm5/Acin1/Pum1/Fxr2/Safb/Tnrc6b/Tnrc6c/Larp1/Rbm25/Pum2/Srpk2/Eif4enif1/Leo1/Thrap3/Srrm1/Caprin1/Upf1/Mtor/Hnrnpu/Cnot1/Cnot3/Tnrc6a/Pan2/Rock1	36	RNA	IT_UP
GO:0048259	regulation of receptor-mediated endocytosis	23/1012	132/28891	2.06556e-10	7.08717e-09	4.70127e-09	C3/Dlg4/Abca2/Pip5k1c/Iqsec1/Vac14/Magi2/Scyl2/Tbc1d5/Insr/Nedd4/Ahi1/Pld2/Scrib/Aak1/Itgav/Synj1/Snap91/Hip1/Ap2a1/Hip1r/Dnm2/Tnk2	23	Other	IT_UP
GO:0007160	cell-matrix adhesion	31/1012	235/28891	2.54883e-10	8.69699e-09	5.76914e-09	Cd36/Itgb5/Cdh11/Actn1/Slk/Bcr/Sirpa/Myh9/Ctnnb1/Kdr/Ptprk/Itgb8/Cask/Vcl/Lrp1/Mink1/Itga3/Sorbs1/Epb41l5/Iqgap1/Taok2/Nf1/Itgav/Cntn2/L1cam/Trpm7/Itga6/Clasp2/Itgb1/Camsap3/Rock1	31	Other	IT_UP
GO:0098698	postsynaptic specialization assembly	13/1012	38/28891	2.65898e-10	9.02298e-09	5.98539e-09	Nlgn1/Grid2/Ntrk3/Lrfn1/Ptprs/Ptprd/Nrxn1/Nlgn3/Nrxn2/Nrxn3/Nlgn2/Dock7/Lrrc4b	13	synapse	IT_UP
GO:0098900	regulation of action potential	17/1012	71/28891	2.75052e-10	9.2694e-09	6.14885e-09	Cd36/Slc9a1/Kcnb1/Akap9/Hcn1/Cntnap2/Ryr2/Kcnq2/Slc8a2/Hcn4/Atp2a2/Rapgef4/Ank2/Dlg1/Cacna2d1/Ank3/Trpc4	17	Other	IT_UP
GO:0030010	establishment of cell polarity	26/1012	170/28891	2.76161e-10	9.2694e-09	6.14885e-09	Frmd4a/Coro7/Gsn/Brsk1/Crb2/Crb1/Myh9/Rictor/Myo18a/Zw10/Arfgef1/Kcnq2/Igf1r/Htt/Tsc2/Dctn1/Llgl1/Scrib/Arhgef2/Sipa1l3/Dock7/Clasp2/Itgb1/Exoc4/Map1b/Camsap3	26	Other	IT_UP
GO:0031109	microtubule polymerization or depolymerization	23/1012	134/28891	2.82097e-10	9.41745e-09	6.24705e-09	Eml4/Akap9/Tbcd/Dyrk1a/Tubgcp3/Rp1/Htt/Git1/Dctn1/Gba2/Wdr47/Map1a/Arhgef2/Tubgcp2/Clasp2/Map1s/Golga2/Map1b/Camsap3/Ckap5/Arhgef1/Taok1/Camsap2	23	Other	IT_UP
GO:0032886	regulation of microtubule-based process	33/1012	265/28891	3.14102e-10	1.04295e-08	6.91842e-09	Eml4/Tpr/Tmem67/Akap9/Mdm1/Spice1/Tbcd/Cep120/Dyrk1a/Hsph1/Rp1/Pdcd6ip/Xpo1/Mpdz/Eml3/Git1/Dctn1/Gba2/Wdr47/Map1a/Arhgef2/Hnrnpu/Cltc/Lamp1/Dync1h1/Clasp2/Map1s/Map1b/Camsap3/Ckap5/Taok1/Camsap2/Rock1	33	Other	IT_UP
GO:0009306	protein secretion	44/1012	434/28891	3.44059e-10	1.1345e-08	7.52571e-09	Frmd4a/Cacna1e/Apbb1/Copg2/Kcnb1/Lyst/Slc12a2/Epha5/Unc13b/Mia2/Copg1/Madd/Myh9/Stxbp5/Rptor/Myo18a/Sel1l/C2cd2l/Kif5b/Cask/Ahi1/Lrp1/Mttp/Htt/Nlgn2/Slc4a8/Myh10/Srcin1/Egfr/Llgl1/Pclo/Sec24a/Ap1g1/Rapgef4/Adcy8/Myo5a/Adcy5/Ap1b1/Ptpn23/Oga/Mia3/Itpr1/Snx19/Neo1	44	Other	IT_UP
GO:0140694	non-membrane-bounded organelle assembly	42/1012	402/28891	3.45348e-10	1.1345e-08	7.52571e-09	Tpr/Mdm1/Spice1/Gsn/Cep120/Csde1/Washc5/Kpnb1/Mrto4/Nop2/Pum2/Tubgcp3/Ddb1/Eif4enif1/Cep135/Dhx29/Fhod3/Eml3/Myh10/Farp2/Dhx30/Xrcc5/Prkd1/Caprin1/Plec/Arhgef2/Trappc12/Hnrnpu/Cltc/Prrc2c/Usp10/Tubgcp2/Dync1h1/Cnot1/Pdgfrb/Clasp2/Kif2a/Pogz/Golga2/Itgb1/Ubap2l/Atxn2l	42	Other	IT_UP
GO:0006888	endoplasmic reticulum to Golgi vesicle-mediated transport	22/1012	124/28891	3.55161e-10	1.16057e-08	7.69862e-09	Sec23a/Copg2/Mia2/Copb2/Copg1/Copb1/Zw10/Vcp/Copa/Trappc10/Htt/Pgap1/Trappc11/Sec24a/Trappc9/Uso1/Trappc12/Mia3/Ank1/Sorl1/Sec31a/Golga2	22	transport	IT_UP
GO:0097091	synaptic vesicle clustering	10/1012	20/28891	3.57317e-10	1.16147e-08	7.70458e-09	Nlgn1/Magi2/Nrxn1/Ctnnb1/Nlgn3/Nlgn2/Pclo/Bsn/Snap91/Cdh2	10	synapse	IT_UP
GO:0030516	regulation of axon extension	21/1012	113/28891	3.64934e-10	1.18002e-08	7.82764e-09	Ntrk3/Anapc2/Cdh4/Ptprs/Slit2/Tnr/Megf8/Bmpr2/Lrp1/Sema4b/Arhgap32/Eif4g2/Plxna4/L1cam/Dip2b/Clasp2/Dbn1/Cyfip1/Islr2/Map1b/Dnm2	21	Other	IT_UP
GO:0035592	establishment of protein localization to extracellular region	44/1012	435/28891	3.70167e-10	1.1907e-08	7.89852e-09	Frmd4a/Cacna1e/Apbb1/Copg2/Kcnb1/Lyst/Slc12a2/Epha5/Unc13b/Mia2/Copg1/Madd/Myh9/Stxbp5/Rptor/Myo18a/Sel1l/C2cd2l/Kif5b/Cask/Ahi1/Lrp1/Mttp/Htt/Nlgn2/Slc4a8/Myh10/Srcin1/Egfr/Llgl1/Pclo/Sec24a/Ap1g1/Rapgef4/Adcy8/Myo5a/Adcy5/Ap1b1/Ptpn23/Oga/Mia3/Itpr1/Snx19/Neo1	44	Other	IT_UP
GO:0045055	regulated exocytosis	33/1012	267/28891	3.82683e-10	1.21987e-08	8.09199e-09	Cacna1e/Cacna1h/Nlgn1/Kcnb1/Cacna1a/Unc13c/Bcr/Unc13b/Cspg5/Ppfia2/Prrt2/Myh9/Ppfia3/Stxbp5/Sv2a/Cask/Slc4a8/Pld2/Sv2c/Erc1/Git1/Vps41/Pclo/Atp2a2/Rab3gap1/Scrib/Ap1g1/Rapgef4/Vps18/Unc13a/Synj1/Lamp1/Rimbp2	33	Other	IT_UP
GO:0051965	positive regulation of synapse assembly	18/1012	82/28891	3.83184e-10	1.21987e-08	8.09199e-09	Adgrb3/Nlgn1/Dlg4/Grid2/Ntrk3/Slit2/Adgrl1/Il1rapl1/Ptprd/Nrxn1/Nlgn3/Slitrk2/Adgrl2/Nlgn2/Adgrl3/Ephb2/Clstn1/Lrrc4b	18	synapse	IT_UP
GO:0140029	exocytic process	20/1012	104/28891	5.06151e-10	1.60307e-08	1.0634e-08	Nlgn1/Kcnb1/Unc13c/Unc13b/Prrt2/Ppfia3/Stxbp5/Sv2a/Erc1/Vps11/Pclo/Rab3gap1/Scrib/Vps18/Unc13a/Synj1/Ncam1/Rimbp2/Exoc4/Exoc1	20	Other	IT_UP
GO:0071692	protein localization to extracellular region	44/1012	441/28891	5.71018e-10	1.79929e-08	1.19356e-08	Frmd4a/Cacna1e/Apbb1/Copg2/Kcnb1/Lyst/Slc12a2/Epha5/Unc13b/Mia2/Copg1/Madd/Myh9/Stxbp5/Rptor/Myo18a/Sel1l/C2cd2l/Kif5b/Cask/Ahi1/Lrp1/Mttp/Htt/Nlgn2/Slc4a8/Myh10/Srcin1/Egfr/Llgl1/Pclo/Sec24a/Ap1g1/Rapgef4/Adcy8/Myo5a/Adcy5/Ap1b1/Ptpn23/Oga/Mia3/Itpr1/Snx19/Neo1	44	Other	IT_UP
GO:0001941	postsynaptic membrane organization	14/1012	48/28891	6.08381e-10	1.90729e-08	1.2652e-08	Nlgn1/Dlg4/Magi2/Nrxn1/Nlgn3/Nrxn2/Nlgn2/Lrrc4/Gphn/Sorbs1/Ephb2/Cdh2/Dbn1/Lrp4	14	synapse	IT_UP
GO:0043010	camera-type eye development	40/1012	380/28891	7.28468e-10	2.27223e-08	1.50728e-08	Nectin1/C3/Wdr19/Nphp4/Rpgrip1/Mdm1/Ntrk3/Sdk2/Cc2d2a/Hcn1/Ift140/Crb2/Stat3/Flt1/Fat3/Crb1/Cep290/Slc4a7/Rp1l1/Tenm3/Ctnnb1/Kdr/Tdrd7/Nf2/Pde6c/Rp1/Bmpr2/Ahi1/Myh10/Ift122/Egfr/Mertk/Rab3gap1/Ift172/Scrib/Ephb2/Dlg1/Nf1/Pdgfrb/Impg2	40	Other	IT_UP
GO:0042552	myelination	27/1012	191/28891	7.68673e-10	2.38559e-08	1.58248e-08	Eif2b5/Abca2/Ntrk3/Pikfyve/Tenm4/Cntnap2/Cntnap1/Nrdc/Ctnnb1/Eif2ak3/Fig4/Mpdz/Mios/Plec/Mtor/Myo5a/Nfasc/Atrn/Epb41l3/Dlg1/Nf1/Omg/Cntn1/Cdh2/Cyfip1/Ckap5/Ncstn	27	Other	IT_UP
GO:0042063	gliogenesis	41/1012	397/28891	7.92855e-10	2.44833e-08	1.6241e-08	Epha4/Ufl1/Eif2b5/Abca2/Ntrk3/Srgap2/Stat3/Tenm4/Cul4b/Dner/Flt1/Cspg5/Cntnap2/Crb1/Abcc1/Cntnap1/Ctnnb1/Nlgn3/Nf2/Lrp1/Mios/Afdn/Dab2ip/Egfr/Wdr47/Syne2/Scrib/Plec/Mtor/Nf1/Synj1/Omg/Il6st/Cntn1/Cdh2/Grin1/Exoc4/Ckap5/Ncstn/Cx3cl1/Trpc4	41	Other	IT_UP
GO:0007215	glutamate receptor signaling pathway	14/1012	49/28891	8.24377e-10	2.53301e-08	1.68027e-08	Kcnb1/Grm7/Cpeb4/Dagla/Grm8/Grm2/Grip1/Gria2/Atp1a3/Unc13a/Grm1/Grin1/Ncstn/Cx3cl1	14	Other	IT_UP
GO:0055075	potassium ion homeostasis	12/1012	34/28891	8.60632e-10	2.63132e-08	1.74548e-08	Slc12a9/Slc12a2/Atp1a2/Kcnh2/Atp1a4/Slc12a6/Atp1a3/Slc12a5/Atp12a/Atp1a1/Kcnma1/Slc12a4	12	Other	IT_UP
GO:0030902	hindbrain development	26/1012	179/28891	8.70387e-10	2.64804e-08	1.75657e-08	Sez6/Grid2/Cacna1a/Whrn/Ptprs/Aars1/Cntnap2/Nrxn1/Slc4a7/Ctnnb1/Ogdh/Plxna2/Ctnna2/Sez6l2/Igf1r/Usp9x/Sez6l/Myh10/Scrib/Atp2b2/Ephb2/Atrn/Cntn1/Grin1/Itgb1/Ulk1	26	Other	IT_UP
GO:0031644	regulation of nervous system process	25/1012	167/28891	9.61418e-10	2.90258e-08	1.92543e-08	Igsf9b/Nlgn1/Dlg4/Tmem108/Dlgap4/Unc13b/Tenm4/Cntnap2/Tnr/Nrxn1/Nrdc/Nlgn3/Nrxn2/Eif2ak3/Fig4/Slc8a2/Nlgn2/Afdn/Pclo/Rapgef4/Grik2/Grm1/Dlgap1/Dbn1/Grin1	25	Other	IT_UP
GO:0097090	presynaptic membrane organization	8/1012	12/28891	9.63455e-10	2.90258e-08	1.92543e-08	Nlgn1/Il1rapl1/Ptprd/Nrxn1/Nlgn3/Nlgn2/Cntn2/Lrp4	8	synapse	IT_UP
GO:0031589	cell-substrate adhesion	39/1012	368/28891	9.77119e-10	2.92946e-08	1.94325e-08	Cd36/Itgb5/Cdh11/Actn1/Slk/Bcr/Sirpa/Cspg5/Myh9/Marcks/Ctnnb1/Kdr/Ptprk/Itgb8/Cask/Vcl/Lrp1/Mink1/Itga3/Srcin1/Sorbs1/Mertk/Epb41l5/Radil/Actn4/Iqgap1/Taok2/Nf1/Itgav/Cntn2/L1cam/Trpm7/Itga6/Clasp2/Dbn1/Itgb1/Camsap3/Dnm2/Rock1	39	Other	IT_UP
GO:0007018	microtubule-based movement	44/1012	449/28891	1.00363e-09	2.9944e-08	1.98633e-08	Cacna1e/Dync1i2/Copg2/Wdr19/Tpgs1/Nphp4/Kif1b/Tmem108/Kif1a/Ift140/Kpnb1/Copg1/Fyco1/Madd/Kifap3/Wdr35/Atp1a4/Atp2b4/Kif5b/Vps13a/Htt/Ap3d1/Ift122/Ap3b2/Arhgap21/Syne2/Ift172/Ktn1/Map1a/Myo5a/Pcm1/Bsn/Hnrnpu/Fmn2/Ofd1/Lamp1/Dync1h1/Ank3/Kif5c/Spg11/Kif2a/Dync2h1/Map1b/Camsap3	44	Other	IT_UP
GO:0022406	membrane docking	18/1012	87/28891	1.0682e-09	3.15908e-08	2.09557e-08	Kcnb1/Unc13c/Unc13b/Cep290/Ppfia3/Esyt2/Vps11/Atp2a2/Uso1/Vps18/Unc13a/Pdzd8/Esyt1/Ncam1/Pacs2/Exoc4/Exoc1/Rock1	18	Other	IT_UP
GO:1905515	non-motile cilium assembly	17/1012	77/28891	1.06905e-09	3.15908e-08	2.09557e-08	Cep250/Tmem67/Rpgrip1/Cc2d2a/Ift140/Cep290/Pcdh15/Rp1/Cep135/Ahi1/Htt/Ift122/Dctn1/Ift172/Pcm1/Dync2h1/Dnm2	17	Other	IT_UP
GO:0007272	ensheathment of neurons	27/1012	194/28891	1.09306e-09	3.19941e-08	2.12233e-08	Eif2b5/Abca2/Ntrk3/Pikfyve/Tenm4/Cntnap2/Cntnap1/Nrdc/Ctnnb1/Eif2ak3/Fig4/Mpdz/Mios/Plec/Mtor/Myo5a/Nfasc/Atrn/Epb41l3/Dlg1/Nf1/Omg/Cntn1/Cdh2/Cyfip1/Ckap5/Ncstn	27	Other	IT_UP
GO:0008366	axon ensheathment	27/1012	194/28891	1.09306e-09	3.19941e-08	2.12233e-08	Eif2b5/Abca2/Ntrk3/Pikfyve/Tenm4/Cntnap2/Cntnap1/Nrdc/Ctnnb1/Eif2ak3/Fig4/Mpdz/Mios/Plec/Mtor/Myo5a/Nfasc/Atrn/Epb41l3/Dlg1/Nf1/Omg/Cntn1/Cdh2/Cyfip1/Ckap5/Ncstn	27	Other	IT_UP
GO:0070588	calcium ion transmembrane transport	38/1012	354/28891	1.11525e-09	3.24896e-08	2.15519e-08	Pde4d/Cacna1e/Micu1/Slc9a1/Cacna1h/Cacna2d4/Micu3/Cacna1a/Slc24a1/Tpcn1/Atp1a2/Ryr2/Atp2c1/Atp2b4/Asph/Slc8a2/Slc8a1/Htt/Plch1/Prkd1/Atp2a2/Cacna2d2/Atp2b2/Myo5a/Oga/Ank2/Itgav/Cacna2d1/Itpr1/Trpm7/Plch2/Atp2b1/Ano6/Grin1/Cx3cl1/Trpc4/Itpr2/Plcb3	38	calcium	IT_UP
GO:0030832	regulation of actin filament length	25/1012	169/28891	1.24019e-09	3.59597e-08	2.38538e-08	Evl/Add1/Gsn/Cit/Myo3b/Slit2/Rictor/Arfgef1/Add3/Tenm1/Add2/Fhod3/Pik3ca/Gba2/Myo1c/Mtor/Sptb/Dlg1/Nckap1/Sptbn1/Cyfip2/Sptan1/Dbn1/Cyfip1/Hip1r	25	Other	IT_UP
GO:0071826	protein-RNA complex organization	26/1012	183/28891	1.41391e-09	4.07108e-08	2.70055e-08	Dhx8/Dhx9/Ago2/Ago1/Sart3/Adar/Rbm5/Gemin5/Sf3b1/Ago3/Mrto4/Nop2/Usp4/Prpf8/Vcp/Prpf6/Srpk2/Snrnp200/Kif5b/Dhx29/Sf3a1/Ddx20/Dhx30/Xrcc5/Eif3a/Ckap5	26	RNA	IT_UP
GO:0048814	regulation of dendrite morphogenesis	19/1012	99/28891	1.41723e-09	4.07108e-08	2.70055e-08	Epha4/Adgrb3/Dlg4/Dhx36/Anapc2/Ptprf/Cit/Il1rapl1/Ptprd/Marcks/Grip1/Cask/Nedd4/Afdn/Caprin1/Ephb2/Dbn1/Grin1/Cul7	19	synapse	IT_UP
GO:0021537	telencephalon development	33/1012	281/28891	1.44028e-09	4.11813e-08	2.73176e-08	Kirrel3/Ncor2/Srgap2/Tmem108/Cep120/Epha5/Alk/Atp1a2/Ptprs/Fxr2/Slit2/Tnr/Scn2a/Ctnnb1/Ogdh/Nf2/Kcnq2/Usp9x/Htt/Afdn/Myh10/Dab2ip/Egfr/Plxna4/Wdr47/Syne2/Trappc9/Ephb2/Dmxl2/Nf1/Robo2/Cdh2/Grin1	33	Other	IT_UP
GO:0099174	regulation of presynapse organization	13/1012	43/28891	1.52656e-09	4.34472e-08	2.88206e-08	Nlgn1/Grid2/Ntrk3/Il1rapl1/Nrxn1/Nlgn3/Slitrk2/Mdga2/Nlgn2/Snap91/Eif4g1/Lrrc4b/Farp1	13	synapse	IT_UP
GO:0008154	actin polymerization or depolymerization	27/1012	197/28891	1.54281e-09	4.37083e-08	2.89939e-08	Enah/Evl/Add1/Gsn/Cit/Washc5/Slit2/Rictor/Arfgef1/Add3/Tenm1/Add2/Fhod3/Pik3ca/Gba2/Myo1c/Mtor/Sptb/Dlg1/Nckap1/Sptbn1/Cyfip2/Sptan1/Mical3/Dbn1/Cyfip1/Hip1r	27	Other	IT_UP
GO:0043547	positive regulation of GTPase activity	31/1012	253/28891	1.60507e-09	4.52643e-08	3.0026e-08	Asap2/Tbck/Als2/Ntrk3/Srgap2/Bcr/Agap1/Pkp4/Ric1/Tbc1d5/Sipa1l2/Plxnb1/Ralgapa1/Tsc2/Dennd1a/Iqsec3/Asap1/Rab3gap1/Scrib/Rapgef4/Lars1/Nf1/Sipa1l3/Dock7/Tbc1d10b/Dock9/Itga6/Snx13/Itgb1/Amph/Cx3cl1	31	Other	IT_UP
GO:0006913	nucleocytoplasmic transport	38/1012	359/28891	1.65602e-09	4.62786e-08	3.06989e-08	Nup98/Cd36/Ranbp2/Tpr/Appl1/Iws1/Nsun2/Dhx9/Adar/Ubr5/Inpp4b/Cse1l/Nup160/Stat3/Kpnb1/Nup210/Tnpo1/Nup214/Xpo5/Xpo7/Akap1/Nolc1/Eif4enif1/Ppp1r12a/Kcnq2/Nedd4/Xpo1/Ranbp6/Ipo11/Nemf/Tsc2/Prkd1/Zc3h11a/Nf1/Spg11/Ipo7/Ipo9/Ipo5	38	transport	IT_UP
GO:0051169	nuclear transport	38/1012	359/28891	1.65602e-09	4.62786e-08	3.06989e-08	Nup98/Cd36/Ranbp2/Tpr/Appl1/Iws1/Nsun2/Dhx9/Adar/Ubr5/Inpp4b/Cse1l/Nup160/Stat3/Kpnb1/Nup210/Tnpo1/Nup214/Xpo5/Xpo7/Akap1/Nolc1/Eif4enif1/Ppp1r12a/Kcnq2/Nedd4/Xpo1/Ranbp6/Ipo11/Nemf/Tsc2/Prkd1/Zc3h11a/Nf1/Spg11/Ipo7/Ipo9/Ipo5	38	transport	IT_UP
GO:0046578	regulation of Ras protein signal transduction	27/1012	199/28891	1.93351e-09	5.37899e-08	3.56815e-08	Dgkz/Psd/Mcf2l/Ogt/Dgki/Bcr/Iqsec1/Madd/Arfgef3/Arfgef1/Trim67/Heg1/Rasa2/Itga3/Dennd1a/Iqsec3/Dab2ip/Git1/Arfgef2/Arhgef2/Ephb2/Nf1/Pdgfrb/Rasa3/Cdh2/Itgb1/Dnm2	27	Other	IT_UP
GO:0044091	membrane biogenesis	15/1012	61/28891	2.06657e-09	5.70167e-08	3.78219e-08	Nlgn1/Il1rapl1/Magi2/Ptprd/Nrxn1/Nlgn3/Nrxn2/Ankle2/Nlgn2/Ephb2/Sptbn1/Ank3/Cdh2/Exoc4/Lrp4	15	Other	IT_UP
GO:0010506	regulation of autophagy	34/1012	300/28891	2.06796e-09	5.70167e-08	3.78219e-08	Soga3/Rnf31/Ufl1/Tpcn1/Atp6v0a1/Stat3/Fyco1/Mtcl1/Rptor/Larp1/Wdr6/Sh3bp4/Kdr/Elapor1/Wdr24/Pik3c3/Htt/Tecpr1/Tsc2/Eif4g2/Prkd1/Rab3gap1/Rab3gap2/Mtor/Vps13c/Usp10/Clec16a/Pik3r4/Npc1/Eif4g1/Golga2/Ulk1/Dapk1/Rock1	34	Other	IT_UP
GO:0097105	presynaptic membrane assembly	7/1012	9/28891	2.14617e-09	5.89099e-08	3.90778e-08	Nlgn1/Il1rapl1/Ptprd/Nrxn1/Nlgn3/Nlgn2/Lrp4	7	synapse	IT_UP
GO:0010959	regulation of metal ion transport	44/1012	461/28891	2.27223e-09	6.20941e-08	4.119e-08	Pde4d/Slc9a1/Epb41/Akap9/Cacna1a/Wwp2/Atp1a2/Dpp10/Ryr2/Ctnnb1/Kcnh2/Wfs1/Grip1/Atp2b4/Kif5b/Cask/Mylk/Nedd4/Asph/Dpp6/Slc8a1/Htt/Wnk2/Prkd1/Atp2b2/Myo5a/Ace/Oga/Ank2/Dlg1/Cacna2d1/Itpr1/Atp1a1/Atp2b1/Cntn1/Ank3/Pdgfrb/Spg11/Ano6/Grin1/Itgb1/Cx3cl1/Dnm2/Trpc4	44	transport	IT_UP
GO:0050885	neuromuscular process controlling balance	16/1012	71/28891	2.39746e-09	6.52278e-08	4.32688e-08	Gigyf2/Dlg4/Cacna1a/Bcr/Aars1/Tnr/Cntnap1/Nrxn1/Pcdh15/Aplp2/Nlgn2/Myh10/Atp2b2/Myo5a/Adcy5/Kcnma1	16	Other	IT_UP
GO:0043434	response to peptide hormone	40/1012	396/28891	2.42572e-09	6.57071e-08	4.35867e-08	Slc9a1/Appl1/Eif2b5/Ide/Ogt/Ncl/Ptprf/Stat3/Sts/Marcks/Ctnnb1/Eprs1/Ankrd26/Igf1r/Insr/C2cd5/Ncoa1/Sort1/Cad/Pld2/Tsc2/Pik3ca/Prkd1/Sorbs1/Atp2a2/Osbpl8/Adcy8/Uso1/Myo1c/Mtor/Myo5a/Lonp1/Jak1/Vps13c/Scap/Atp2b1/Sorl1/Npr2/Cyfip1/Rock1	40	Other	IT_UP
GO:0140056	organelle localization by membrane tethering	17/1012	81/28891	2.454e-09	6.61829e-08	4.39024e-08	Kcnb1/Unc13c/Unc13b/Cep290/Ppfia3/Esyt2/Vps11/Atp2a2/Uso1/Vps18/Unc13a/Pdzd8/Esyt1/Ncam1/Pacs2/Exoc4/Exoc1	17	Other	IT_UP
GO:0006605	protein targeting	34/1012	303/28891	2.6766e-09	7.18725e-08	4.76766e-08	Nlgn1/Kcnb1/Ogt/Pikfyve/Bag6/Nacad/Mtcl1/Vps51/Hspa4/Usp9x/Pik3c3/Nedd4/Vps13a/C2cd5/Sort1/Pex6/Ap3d1/Myo6/Nbea/Sec63/Erbin/Vps8/Vps41/Myo1c/Vps13c/Oga/Pik3r4/Hgs/Ank3/Sorl1/Lonp2/Lamp2/Exoc4/Vps53	34	Other	IT_UP
GO:0031110	regulation of microtubule polymerization or depolymerization	18/1012	92/28891	2.76522e-09	7.39306e-08	4.90418e-08	Eml4/Akap9/Tbcd/Dyrk1a/Rp1/Git1/Dctn1/Gba2/Wdr47/Map1a/Arhgef2/Clasp2/Map1s/Map1b/Camsap3/Ckap5/Taok1/Camsap2	18	Other	IT_UP
GO:0022037	metencephalon development	21/1012	127/28891	3.3614e-09	8.92114e-08	5.91783e-08	Sez6/Grid2/Cacna1a/Whrn/Ptprs/Aars1/Cntnap2/Nrxn1/Slc4a7/Ogdh/Sez6l2/Igf1r/Usp9x/Sez6l/Myh10/Scrib/Atp2b2/Atrn/Cntn1/Grin1/Ulk1	21	Other	IT_UP
GO:0071709	membrane assembly	14/1012	54/28891	3.36565e-09	8.92114e-08	5.91783e-08	Nlgn1/Il1rapl1/Magi2/Ptprd/Nrxn1/Nlgn3/Nrxn2/Ankle2/Nlgn2/Ephb2/Sptbn1/Ank3/Cdh2/Lrp4	14	Other	IT_UP
GO:0031032	actomyosin structure organization	28/1012	218/28891	3.414e-09	9.01063e-08	5.97719e-08	Itgb5/Epb41/Evl/Iqgap2/Myh9/Myo18a/Nf2/Pdcd6ip/Epb41l1/Fhod3/Myh10/Tjp1/Prkd1/Sorbs1/Plec/Epb41l5/Mtor/Iqgap1/Epb41l3/Trpm7/Myh14/Pdgfrb/Cdc42bpb/Clasp2/Epb41l2/Itgb1/Wasf2/Rock1	28	Other	IT_UP
GO:0098884	postsynaptic neurotransmitter receptor internalization	12/1012	38/28891	3.73356e-09	9.74651e-08	6.46533e-08	Pip5k1c/Iqsec1/Vac14/Nedd4/Myo6/Scrib/Ap2a2/Synj1/Ap2b1/Hip1/Ap2a1/Dnm3	12	synapse	IT_UP
GO:0140239	postsynaptic endocytosis	12/1012	38/28891	3.73356e-09	9.74651e-08	6.46533e-08	Pip5k1c/Iqsec1/Vac14/Nedd4/Myo6/Scrib/Ap2a2/Synj1/Ap2b1/Hip1/Ap2a1/Dnm3	12	synapse	IT_UP
GO:0048880	sensory system development	42/1012	435/28891	3.74016e-09	9.74651e-08	6.46533e-08	Nectin1/C3/Wdr19/Nphp4/Rpgrip1/Mdm1/Ntrk3/Sdk2/Cc2d2a/Hcn1/Ift140/Crb2/Stat3/Flt1/Fat3/Crb1/Cep290/Slc4a7/Rp1l1/Tenm3/Ctnnb1/Kdr/Tmem132e/Tdrd7/Nf2/Pde6c/Rp1/Bmpr2/Ahi1/Myh10/Ift122/Egfr/Mertk/Rab3gap1/Ift172/Scrib/Ephb2/Dlg1/Nf1/Sipa1l3/Pdgfrb/Impg2	42	vision	IT_UP
GO:0006814	sodium ion transport	31/1012	262/28891	3.76102e-09	9.75969e-08	6.47408e-08	Slc9a1/Cacna1h/Slc12a2/Slc24a1/Tpcn1/Hcn1/Atp1a2/Slc4a10/Slc4a7/Scn2a/Grip1/Atp1a4/Atp2b4/Kcnq2/Kif5b/Nedd4/Slc8a2/Slc8a1/Hcn4/Slc38a10/Slc4a8/Wnk2/Atp1a3/Atp12a/Atp1a1/Cntn1/Ank3/Ano6/Scn1a/Dnm2/Scn8a	31	transport	IT_UP
GO:0150115	cell-substrate junction organization	19/1012	105/28891	3.97877e-09	1.02815e-07	6.82025e-08	Cdh11/Actn1/Slk/Bcr/Iqsec1/Myh9/Kdr/Ptprk/Vcl/Lrp1/Sorbs1/Plec/Epb41l5/Iqgap1/Taok2/Itgav/Clasp2/Camsap3/Rock1	19	Other	IT_UP
GO:0008064	regulation of actin polymerization or depolymerization	24/1012	166/28891	4.22487e-09	1.08561e-07	7.20136e-08	Evl/Add1/Gsn/Cit/Slit2/Rictor/Arfgef1/Add3/Tenm1/Add2/Fhod3/Pik3ca/Gba2/Myo1c/Mtor/Sptb/Dlg1/Nckap1/Sptbn1/Cyfip2/Sptan1/Dbn1/Cyfip1/Hip1r	24	Other	IT_UP
GO:0050775	positive regulation of dendrite morphogenesis	15/1012	64/28891	4.23625e-09	1.08561e-07	7.20136e-08	Epha4/Dlg4/Dhx36/Anapc2/Ptprf/Il1rapl1/Ptprd/Marcks/Grip1/Cask/Afdn/Caprin1/Ephb2/Dbn1/Cul7	15	synapse	IT_UP
GO:0060079	excitatory postsynaptic potential	18/1012	95/28891	4.73955e-09	1.20956e-07	8.02363e-08	Nlgn1/Dlg4/Sez6/Grid2/Dgki/Tmem108/Cntnap2/Nrxn1/Nlgn3/Slc8a2/Nlgn2/Afdn/Pclo/Rab3gap1/Grik2/Dbn1/Grin1/Ckap5	18	synapse	IT_UP
GO:0110053	regulation of actin filament organization	32/1012	280/28891	4.99054e-09	1.26838e-07	8.41376e-08	Evl/Add1/Gsn/Cit/Washc5/Slit2/Rictor/Arfgef1/Add3/Nf2/Tenm1/Ctnna2/Synpo2/Add2/Fhod3/Pik3ca/Tjp1/Gba2/Myo1c/Mtor/Sptb/Dlg1/Nckap1/Sptbn1/Clasp2/Cyfip2/Sptan1/Dbn1/Cyfip1/Wasf2/Hip1r/Cx3cl1	32	Other	IT_UP
GO:0006623	protein targeting to vacuole	13/1012	47/28891	5.15563e-09	1.29964e-07	8.62114e-08	Pik3c3/Nedd4/Vps13a/Sort1/Ap3d1/Vps8/Vps41/Vps13c/Pik3r4/Hgs/Sorl1/Lamp2/Vps53	13	Other	IT_UP
GO:1990573	potassium ion import across plasma membrane	13/1012	47/28891	5.15563e-09	1.29964e-07	8.62114e-08	Slc12a2/Atp1a2/Kcnh2/Atp1a4/Hcn4/Slc12a6/Wnk2/Atp1a3/Dlg1/Slc12a5/Atp12a/Atp1a1/Slc12a4	13	Other	IT_UP
GO:0060074	synapse maturation	12/1012	39/28891	5.22132e-09	1.31085e-07	8.6955e-08	Adgrb3/Nlgn1/Sez6/Anapc2/Adgrl1/Cntnap1/Nrxn1/Sez6l2/Sez6l/Dab2ip/Clstn1/Rock1	12	synapse	IT_UP
GO:0050805	negative regulation of synaptic transmission	16/1012	75/28891	5.61489e-09	1.40395e-07	9.31308e-08	Kcnb1/Grid2/Slc24a1/Dgki/Gabbr1/Gria1/Cntnap2/Tnr/Grm2/Rapgef4/Adcy8/Myo5a/Sorcs2/Grik2/Shank2/Sorcs3	16	synapse	IT_UP
GO:0006606	protein import into nucleus	25/1012	182/28891	5.90177e-09	1.46973e-07	9.74945e-08	Nup98/Cd36/Ranbp2/Tpr/Appl1/Adar/Ubr5/Cse1l/Stat3/Kpnb1/Tnpo1/Nup214/Akap1/Nolc1/Eif4enif1/Kcnq2/Ranbp6/Ipo11/Tsc2/Prkd1/Nf1/Spg11/Ipo7/Ipo9/Ipo5	25	Other	IT_UP
GO:0001558	regulation of cell growth	43/1012	459/28891	6.0314e-09	1.49598e-07	9.92357e-08	Trip10/Slc9a1/Ntrk3/Anapc2/Cdh4/Ptprs/Usp47/Slit2/Tnr/Rictor/Rptor/Pum2/Smarca2/Sh3bp4/Spag9/Nf2/Megf8/Bmpr2/Lrp1/Afdn/Sema4b/Arhgap32/Ppp1r9b/Dab2ip/Eif4g2/Itsn2/Egfr/Plxna4/Sbf1/Mtor/Unc13a/L1cam/Dip2b/Omg/Clasp2/Clstn1/Dbn1/Cyfip1/Eif4g1/Islr2/Ulk1/Map1b/Dnm2	43	Other	IT_UP
GO:0060999	positive regulation of dendritic spine development	15/1012	66/28891	6.67542e-09	1.6491e-07	1.09393e-07	Nlgn1/Dhx36/Marcks/Nlgn3/Cask/Nlgn2/Afdn/Tsc2/Eif4g2/Caprin1/Mtor/Ephb2/Itsn1/Dbn1/Crebbp	15	synapse	IT_UP
GO:0061157	mRNA destabilization	18/1012	97/28891	6.70539e-09	1.6499e-07	1.09446e-07	Gigyf2/Dhx9/Dhx36/Ago2/Csde1/Pum1/Fxr2/Tnrc6b/Tnrc6c/Eif4enif1/Caprin1/Upf1/Hnrnpu/Cnot1/Cnot3/Tnrc6a/Pan2/Rock1	18	RNA	IT_UP
GO:0048593	camera-type eye morphogenesis	23/1012	157/28891	6.83915e-09	1.67613e-07	1.11186e-07	Nectin1/Rpgrip1/Sdk2/Hcn1/Crb2/Stat3/Flt1/Fat3/Crb1/Slc4a7/Tenm3/Ctnnb1/Kdr/Tdrd7/Pde6c/Rp1/Ahi1/Ift122/Ift172/Scrib/Ephb2/Nf1/Impg2	23	Other	IT_UP
GO:0007158	neuron cell-cell adhesion	7/1012	10/28891	6.9363e-09	1.68656e-07	1.11878e-07	Nlgn1/Astn1/Astn2/Tnr/Nrxn1/Nlgn3/Nlgn2	7	Other	IT_UP
GO:0097119	postsynaptic density protein 95 clustering	7/1012	10/28891	6.9363e-09	1.68656e-07	1.11878e-07	Nlgn1/Nrxn1/Nrxn2/Nlgn2/Lrrc4/Cdh2/Dbn1	7	synapse	IT_UP
GO:0001654	eye development	41/1012	428/28891	7.18888e-09	1.74112e-07	1.15497e-07	Nectin1/C3/Wdr19/Nphp4/Rpgrip1/Mdm1/Ntrk3/Sdk2/Cc2d2a/Hcn1/Ift140/Crb2/Stat3/Flt1/Fat3/Crb1/Cep290/Slc4a7/Rp1l1/Tenm3/Ctnnb1/Kdr/Tdrd7/Nf2/Pde6c/Rp1/Bmpr2/Ahi1/Myh10/Ift122/Egfr/Mertk/Rab3gap1/Ift172/Scrib/Ephb2/Dlg1/Nf1/Sipa1l3/Pdgfrb/Impg2	41	Other	IT_UP
GO:1903313	positive regulation of mRNA metabolic process	22/1012	145/28891	7.48202e-09	1.80504e-07	1.19737e-07	Nup98/Gigyf2/Dhx9/Dhx36/Ago2/Ncl/Csde1/Pum1/Fxr2/Tnrc6b/Tnrc6c/Eif4enif1/Leo1/Thrap3/Caprin1/Upf1/Hnrnpu/Cnot1/Cnot3/Tnrc6a/Pan2/Rock1	22	RNA	IT_UP
GO:0017157	regulation of exocytosis	28/1012	226/28891	7.66881e-09	1.8429e-07	1.22249e-07	Cacna1e/Cacna1h/Nlgn1/Kcnb1/Cacna1a/Bcr/Unc13b/Il1rapl1/Cspg5/Ppfia2/Stxbp5/Pdcd6ip/Cask/Slc4a8/Pld2/Sv2c/Git1/Atp9a/Pclo/Atp2a2/Rab3gap1/Ap1g1/Rapgef4/Vps18/Myo5a/Lamp1/Hgs/Clasp2	28	Other	IT_UP
GO:0048041	focal adhesion assembly	17/1012	87/28891	7.75829e-09	1.85718e-07	1.23196e-07	Cdh11/Actn1/Slk/Bcr/Myh9/Kdr/Ptprk/Vcl/Lrp1/Sorbs1/Epb41l5/Iqgap1/Taok2/Itgav/Clasp2/Camsap3/Rock1	17	Other	IT_UP
GO:0007044	cell-substrate junction assembly	18/1012	98/28891	7.94777e-09	1.89519e-07	1.25717e-07	Cdh11/Actn1/Slk/Bcr/Myh9/Kdr/Ptprk/Vcl/Lrp1/Sorbs1/Plec/Epb41l5/Iqgap1/Taok2/Itgav/Clasp2/Camsap3/Rock1	18	Other	IT_UP
GO:0010770	positive regulation of cell morphogenesis	15/1012	67/28891	8.3242e-09	1.97732e-07	1.31165e-07	Epha4/Dlg4/Dhx36/Anapc2/Ptprf/Il1rapl1/Ptprd/Marcks/Grip1/Cask/Afdn/Caprin1/Ephb2/Dbn1/Cul7	15	Other	IT_UP
GO:0032288	myelin assembly	10/1012	26/28891	8.48093e-09	1.99917e-07	1.32615e-07	Abca2/Pikfyve/Tenm4/Cntnap1/Fig4/Mios/Nfasc/Epb41l3/Cntn1/Ckap5	10	Other	IT_UP
GO:0038083	peptidyl-tyrosine autophosphorylation	10/1012	26/28891	8.48093e-09	1.99917e-07	1.32615e-07	Dyrk1a/Aatk/Alk/Kdr/Ctnnd1/Igf1r/Insr/Egfr/Iqgap1/Ace	10	Other	IT_UP
GO:0030833	regulation of actin filament polymerization	22/1012	146/28891	8.52206e-09	2.00123e-07	1.32751e-07	Evl/Add1/Gsn/Slit2/Rictor/Arfgef1/Add3/Tenm1/Add2/Fhod3/Gba2/Myo1c/Mtor/Sptb/Dlg1/Nckap1/Sptbn1/Cyfip2/Sptan1/Dbn1/Cyfip1/Hip1r	22	Other	IT_UP
GO:0009895	negative regulation of catabolic process	36/1012	349/28891	8.77171e-09	2.04668e-07	1.35766e-07	Acacb/Nsun2/Ogt/Dhx9/Dhx36/Bag6/Csde1/Usp7/Alk/Stat3/Sf3b3/Usp19/Rptor/Larp1/Wdr6/Ric1/Eif4enif1/Atp2b4/Usp9x/Thrap3/Tsc2/Dab2ip/Eif4g2/Git1/Egfr/Map1a/Mtor/Hnrnpu/Fmn2/Mycbp2/Clec16a/Npc1/Sorl1/Lrpprc/Eif4g1/Golga2	36	Other	IT_UP
GO:0150063	visual system development	41/1012	431/28891	8.78188e-09	2.04668e-07	1.35766e-07	Nectin1/C3/Wdr19/Nphp4/Rpgrip1/Mdm1/Ntrk3/Sdk2/Cc2d2a/Hcn1/Ift140/Crb2/Stat3/Flt1/Fat3/Crb1/Cep290/Slc4a7/Rp1l1/Tenm3/Ctnnb1/Kdr/Tdrd7/Nf2/Pde6c/Rp1/Bmpr2/Ahi1/Myh10/Ift122/Egfr/Mertk/Rab3gap1/Ift172/Scrib/Ephb2/Dlg1/Nf1/Sipa1l3/Pdgfrb/Impg2	41	vision	IT_UP
GO:0006418	tRNA aminoacylation for protein translation	12/1012	41/28891	9.88531e-09	2.29518e-07	1.5225e-07	Aars1/Cars1/Eprs1/Tars3/Lars2/Mars1/Aars2/Iars1/Lars1/Iars2/Vars2/Vars1	12	RNA	IT_UP
GO:0051170	import into nucleus	25/1012	187/28891	1.03279e-08	2.38895e-07	1.5847e-07	Nup98/Cd36/Ranbp2/Tpr/Appl1/Adar/Ubr5/Cse1l/Stat3/Kpnb1/Tnpo1/Nup214/Akap1/Nolc1/Eif4enif1/Kcnq2/Ranbp6/Ipo11/Tsc2/Prkd1/Nf1/Spg11/Ipo7/Ipo9/Ipo5	25	Other	IT_UP
GO:0042147	retrograde transport, endosome to Golgi	17/1012	89/28891	1.11297e-08	2.56481e-07	1.70137e-07	Pikfyve/Usp7/Gga1/Rbsn/Vps50/Spag9/Vps51/Ric1/Trappc10/Tbc1d5/Heatr5b/Erc1/Dctn1/Atp9a/Cltc/Tbc1d10b/Vps53	17	transport	IT_UP
GO:0061001	regulation of dendritic spine morphogenesis	14/1012	59/28891	1.17166e-08	2.69002e-07	1.78442e-07	Epha4/Nlgn1/Dhx36/Kif1a/Ppfia2/Marcks/Nlgn3/Cask/Afdn/Srcin1/Caprin1/Ephb2/Dbn1/Dnm3	14	synapse	IT_UP
GO:0008344	adult locomotory behavior	19/1012	112/28891	1.20748e-08	2.76199e-07	1.83216e-07	Epha4/Gigyf2/Sez6/Cacna1a/Atp1a2/Pum1/Oxr1/Sez6l2/Pcdh15/Sez6l/Nlgn2/Wdr47/Atp1a3/Kcnma1/Npc1/Scn1a/Grin1/Shank2/Scn8a	19	Other	IT_UP
GO:0018108	peptidyl-tyrosine phosphorylation	34/1012	322/28891	1.26135e-08	2.87458e-07	1.90685e-07	Epha4/Cd36/Ptpn4/Dlg4/Ncl/Dlg3/Dyrk1a/Aatk/Alk/Flt1/Rictor/Kdr/Nf2/Ctnnd1/Zzef1/Igf1r/Insr/Aplp2/Srcin1/Egfr/Arhgef2/Hk1/Mtor/Ephb2/Iqgap1/Lonp1/Jak1/Ace/Il6st/Cntn1/Pdgfrb/Itgb1/Tnk2/Lrp4	34	Other	IT_UP
GO:0097107	postsynaptic density assembly	10/1012	27/28891	1.30466e-08	2.95415e-07	1.95963e-07	Grid2/Ntrk3/Lrfn1/Ptprs/Ptprd/Nrxn1/Nrxn2/Nrxn3/Nlgn2/Lrrc4b	10	synapse	IT_UP
GO:0070252	actin-mediated cell contraction	18/1012	101/28891	1.30583e-08	2.95415e-07	1.95963e-07	Pde4d/Cacna1h/Akap9/Gsn/Atp1a2/Ryr2/Kcnh2/Hcn4/Pik3ca/Atp2a2/Epb41l5/Ank2/Dlg1/Cacna2d1/Atp1a1/Scn1a/Dbn1/Rock1	18	Other	IT_UP
GO:0043270	positive regulation of monoatomic ion transport	31/1012	277/28891	1.42049e-08	3.2018e-07	2.12391e-07	Slc9a1/Akap9/Hcn1/Ryr2/Nlgn3/Kcnh2/Wfs1/Kif5b/Cask/Mylk/Asph/Dpp6/Htt/Wnk2/Atp2b2/Ephb2/Myo5a/Oga/Ank2/Dlg1/Cacna2d1/Itpr1/Atp2b1/Cntn1/Ank3/Pdgfrb/Ano6/Grin1/Cx3cl1/Dnm2/Trpc4	31	transport	IT_UP
GO:0018212	peptidyl-tyrosine modification	34/1012	324/28891	1.47315e-08	3.29644e-07	2.18669e-07	Epha4/Cd36/Ptpn4/Dlg4/Ncl/Dlg3/Dyrk1a/Aatk/Alk/Flt1/Rictor/Kdr/Nf2/Ctnnd1/Zzef1/Igf1r/Insr/Aplp2/Srcin1/Egfr/Arhgef2/Hk1/Mtor/Ephb2/Iqgap1/Lonp1/Jak1/Ace/Il6st/Cntn1/Pdgfrb/Itgb1/Tnk2/Lrp4	34	Other	IT_UP
GO:0045927	positive regulation of growth	34/1012	324/28891	1.47315e-08	3.29644e-07	2.18669e-07	C3/Acacb/Trip10/Slc9a1/Ntrk3/Anapc2/Cdh4/Usp47/Rictor/Rptor/Pum2/Wfs1/Igf1r/Megf8/Bmpr2/Insr/Ahi1/Lrp1/Afdn/Arhgap32/Eif4g2/Itsn2/Egfr/Cacna2d2/Mtor/Unc13a/Dlg1/L1cam/Ncam1/Dbn1/Cyfip1/Eif4g1/Islr2/Map1b	34	Other	IT_UP
GO:0072666	establishment of protein localization to vacuole	14/1012	60/28891	1.47924e-08	3.29812e-07	2.18781e-07	Pik3c3/Nedd4/Vps13a/Sort1/Ap3d1/Vps8/Vps41/Ptpn23/Vps13c/Pik3r4/Hgs/Sorl1/Lamp2/Vps53	14	Other	IT_UP
GO:0050779	RNA destabilization	18/1012	102/28891	1.53426e-08	3.39627e-07	2.25291e-07	Gigyf2/Dhx9/Dhx36/Ago2/Csde1/Pum1/Fxr2/Tnrc6b/Tnrc6c/Eif4enif1/Caprin1/Upf1/Hnrnpu/Cnot1/Cnot3/Tnrc6a/Pan2/Rock1	18	RNA	IT_UP
GO:0061014	positive regulation of mRNA catabolic process	18/1012	102/28891	1.53426e-08	3.39627e-07	2.25291e-07	Gigyf2/Dhx9/Dhx36/Ago2/Csde1/Pum1/Fxr2/Tnrc6b/Tnrc6c/Eif4enif1/Caprin1/Upf1/Hnrnpu/Cnot1/Cnot3/Tnrc6a/Pan2/Rock1	18	RNA	IT_UP
GO:0022613	ribonucleoprotein complex biogenesis	41/1012	440/28891	1.58023e-08	3.48554e-07	2.31213e-07	Dis3/Exosc10/Dhx9/Ago2/Ncl/Ago1/Sart3/Adar/Rbm5/Tsr1/Tbl3/Gemin5/Cul4b/Sf3b1/Ago3/Mrto4/Nop2/Usp4/Prpf8/Wbp11/Prpf6/Gnl2/Srpk2/Snrnp200/Ddx27/Ddx54/Xpo1/Mtrex/Las1l/Dhx29/Sf3a1/Rrp12/Ddx20/Dhx30/Xrcc5/Pelp1/Sart1/Eif3a/Pdcd11/Ckap5/Ipo9	41	Other	IT_UP
GO:0099612	protein localization to axon	7/1012	11/28891	1.84949e-08	4.06493e-07	2.69647e-07	Cntnap2/Cntnap1/Copa/Nfasc/Epb41l3/Cntn2/Ank3	7	Other	IT_UP
GO:0007528	neuromuscular junction development	14/1012	61/28891	1.85831e-08	4.06983e-07	2.69972e-07	Als2/Unc13c/Unc13b/Cntnap2/Cntnap1/Nedd4/Gphn/Dctn1/Sorbs1/Cacna2d2/Unc13a/Mycbp2/Spg11/Lrp4	14	Other	IT_UP
GO:0140115	export across plasma membrane	15/1012	71/28891	1.93208e-08	4.21643e-07	2.79697e-07	Kcnb1/Atp1a2/Abcc1/Kcnh2/Atp1a4/Slc8a2/Slc8a1/Atp1a3/Dlg1/Atp12a/Atp1a1/Atp2b1/Ano6/Abcc5/Abcc4	15	Other	IT_UP
GO:0043488	regulation of mRNA stability	23/1012	166/28891	2.01329e-08	4.37819e-07	2.90427e-07	Gigyf2/Zc3h14/Dhx9/Dhx36/Ago2/Csde1/Pum1/Fxr2/Tnrc6b/Tnrc6c/Larp1/Pum2/Eif4enif1/Thrap3/Caprin1/Upf1/Mtor/Hnrnpu/Cnot1/Cnot3/Tnrc6a/Pan2/Rock1	23	RNA	IT_UP
GO:0086003	cardiac muscle cell contraction	15/1012	72/28891	2.36202e-08	5.11854e-07	3.39538e-07	Pde4d/Cacna1h/Akap9/Gsn/Atp1a2/Ryr2/Kcnh2/Hcn4/Pik3ca/Atp2a2/Ank2/Dlg1/Cacna2d1/Atp1a1/Scn1a	15	Other	IT_UP
GO:0043039	tRNA aminoacylation	12/1012	44/28891	2.39569e-08	5.17336e-07	3.43174e-07	Aars1/Cars1/Eprs1/Tars3/Lars2/Mars1/Aars2/Iars1/Lars1/Iars2/Vars2/Vars1	12	RNA	IT_UP
GO:0021543	pallium development	24/1012	182/28891	2.65358e-08	5.69045e-07	3.77475e-07	Kirrel3/Srgap2/Tmem108/Cep120/Epha5/Alk/Ptprs/Fxr2/Slit2/Scn2a/Ctnnb1/Ogdh/Nf2/Kcnq2/Usp9x/Afdn/Dab2ip/Egfr/Wdr47/Syne2/Trappc9/Nf1/Cdh2/Grin1	24	Other	IT_UP
GO:0043487	regulation of RNA stability	24/1012	182/28891	2.65358e-08	5.69045e-07	3.77475e-07	Gigyf2/Zc3h14/Nsun2/Dhx9/Dhx36/Ago2/Csde1/Pum1/Fxr2/Tnrc6b/Tnrc6c/Larp1/Pum2/Eif4enif1/Thrap3/Caprin1/Upf1/Mtor/Hnrnpu/Cnot1/Cnot3/Tnrc6a/Pan2/Rock1	24	RNA	IT_UP
GO:0046928	regulation of neurotransmitter secretion	18/1012	106/28891	2.86496e-08	6.12249e-07	4.06135e-07	Cacna1e/Nlgn1/Cacna1a/Unc13b/Cspg5/Grm8/Ppfia2/Stxbp5/Cask/Gpr158/Slc4a8/Sv2c/Git1/Atp2a2/Rab3gap1/Vps18/Unc13a/Nf1	18	Other	IT_UP
GO:0099518	vesicle cytoskeletal trafficking	15/1012	73/28891	2.87728e-08	6.12761e-07	4.06475e-07	Kif1b/Kif1a/Fyco1/Ppfia2/Madd/Kif5b/Myo1d/Htt/Ap3d1/Myo6/Ap3b2/Myo1b/Myo1c/Myo5a/Actn4	15	Other	IT_UP
GO:0016241	regulation of macroautophagy	19/1012	118/28891	2.91287e-08	6.18209e-07	4.10088e-07	Rnf31/Atp6v0a1/Fyco1/Larp1/Kdr/Elapor1/Wdr24/Pik3c3/Htt/Tecpr1/Tsc2/Rab3gap1/Rab3gap2/Mtor/Vps13c/Clec16a/Pik3r4/Npc1/Ulk1	19	Other	IT_UP
GO:0043038	amino acid activation	12/1012	45/28891	3.16303e-08	6.66146e-07	4.41887e-07	Aars1/Cars1/Eprs1/Tars3/Lars2/Mars1/Aars2/Iars1/Lars1/Iars2/Vars2/Vars1	12	Other	IT_UP
GO:0099590	neurotransmitter receptor internalization	12/1012	45/28891	3.16303e-08	6.66146e-07	4.41887e-07	Pip5k1c/Iqsec1/Vac14/Nedd4/Myo6/Scrib/Ap2a2/Synj1/Ap2b1/Hip1/Ap2a1/Dnm3	12	RNA	IT_UP
GO:0030041	actin filament polymerization	23/1012	170/28891	3.1711e-08	6.66146e-07	4.41887e-07	Evl/Add1/Gsn/Washc5/Slit2/Rictor/Arfgef1/Add3/Tenm1/Add2/Fhod3/Gba2/Myo1c/Mtor/Sptb/Dlg1/Nckap1/Sptbn1/Cyfip2/Sptan1/Dbn1/Cyfip1/Hip1r	23	Other	IT_UP
GO:0045773	positive regulation of axon extension	13/1012	54/28891	3.23573e-08	6.7742e-07	4.49366e-07	Ntrk3/Anapc2/Cdh4/Megf8/Bmpr2/Lrp1/Arhgap32/Eif4g2/L1cam/Dbn1/Cyfip1/Islr2/Map1b	13	Other	IT_UP
GO:0043112	receptor metabolic process	16/1012	85/28891	3.7224e-08	7.76674e-07	5.15206e-07	Abca2/Als2/Gria3/Ide/Gria1/Snx25/Lmtk2/Usp9x/Nedd4/Pex6/Gria2/Git1/Scrib/Arfgef2/Pik3r4/Sorl1	16	metabolism	IT_UP
GO:0048489	synaptic vesicle transport	12/1012	46/28891	4.14341e-08	8.61607e-07	5.71546e-07	Nlgn1/Madd/Ctnnb1/Kif5b/Ap3d1/Ap3b2/Rab3gap1/Synj1/Snap91/Kif5c/Spg11/Dnm3	12	synapse	IT_UP
GO:0015748	organophosphate ester transport	20/1012	133/28891	4.15959e-08	8.62069e-07	5.71852e-07	Abca3/Lrrc8a/Atp9b/Scarb1/Abcc1/Lrrc8c/Atp8a1/Mttp/Abca7/Pitpnm1/Atp11b/Atp9a/Osbpl8/Atp11a/Pitpnm2/Ano6/Abcc5/Osbpl5/Epg5/Abcc4	20	transport	IT_UP
GO:2000809	positive regulation of synaptic vesicle clustering	6/1012	8/28891	4.79873e-08	9.91202e-07	6.57513e-07	Nlgn1/Magi2/Nlgn3/Nlgn2/Snap91/Cdh2	6	synapse	IT_UP
GO:1903034	regulation of response to wounding	23/1012	174/28891	4.92231e-08	1.01334e-06	6.72198e-07	Epha4/Cd36/Eppk1/Ntrk3/Slc12a2/Ptprf/Ptprs/Stat3/Tnr/Pum2/Arfgef1/Igf1r/Cask/Mylk/Lrp1/Git1/Mtor/Ephb2/Omg/Clasp2/Ano6/Itgb1/Neo1	23	Other	IT_UP
GO:1903532	positive regulation of secretion by cell	37/1012	390/28891	4.97117e-08	1.02e-06	6.76614e-07	Frmd4a/Apbb1/Cacna1h/Nlgn1/Kcnb1/Slc12a2/Unc13b/Gabbr1/Myh9/Stxbp5/Myo18a/C2cd2l/Kif5b/Pdcd6ip/Cask/Lrp1/Gpr158/Nlgn2/Slc4a8/Pld2/Myh10/Pla2g4a/Prkd1/Egfr/Rab3gap1/Sec24a/Ap1g1/Rapgef4/Adcy8/Unc13a/Ptpn23/Oga/Itsn1/Itpr1/Lamp1/Hgs/Clasp2	37	Other	IT_UP
GO:0000910	cytokinesis	24/1012	188/28891	4.99268e-08	1.02102e-06	6.77292e-07	Son/Iqgap2/Prpf40a/Cit/Washc5/Myh9/Pkp4/Igf1r/Pdcd6ip/Pik3c3/Birc6/Myh10/Git1/Plec/Iqgap1/Fmn2/Pik3r4/Pkn2/Sptbn1/Ank3/Exoc4/Exoc1/Cul7/Rock1	24	Other	IT_UP
GO:0071205	protein localization to juxtaparanode region of axon	5/1012	5/28891	5.22327e-08	1.06465e-06	7.06234e-07	Cntnap2/Cntnap1/Nfasc/Epb41l3/Cntn2	5	Other	IT_UP
GO:0008088	axo-dendritic transport	16/1012	87/28891	5.24831e-08	1.06502e-06	7.06482e-07	Kif1b/Tmem108/Kif1a/Madd/Kif5b/Htt/Ap3d1/Ap3b2/Map1a/Myo5a/Bsn/Hnrnpu/Dync1h1/Ank3/Kif5c/Spg11	16	synapse	IT_UP
GO:0032868	response to insulin	29/1012	262/28891	5.25959e-08	1.06502e-06	7.06482e-07	Slc9a1/Appl1/Ide/Ogt/Ncl/Ptprf/Marcks/Eprs1/Ankrd26/Igf1r/Insr/C2cd5/Ncoa1/Sort1/Cad/Tsc2/Pik3ca/Sorbs1/Osbpl8/Uso1/Myo1c/Mtor/Myo5a/Lonp1/Vps13c/Scap/Atp2b1/Sorl1/Cyfip1	29	Other	IT_UP
GO:0022618	protein-RNA complex assembly	23/1012	175/28891	5.4822e-08	1.10647e-06	7.33977e-07	Dhx9/Ago2/Ago1/Sart3/Adar/Rbm5/Gemin5/Sf3b1/Ago3/Mrto4/Nop2/Usp4/Prpf8/Prpf6/Srpk2/Snrnp200/Dhx29/Sf3a1/Ddx20/Dhx30/Xrcc5/Eif3a/Ckap5	23	RNA	IT_UP
GO:0008306	associative learning	19/1012	123/28891	5.80319e-08	1.16744e-06	7.74422e-07	Cacna1e/Grm7/Brsk1/Atp1a2/Cntnap2/Tnr/Nlgn3/Zzef1/Htt/Abca7/Map1a/Mtor/Atp1a3/Nf1/Tanc1/Grin1/Itgb1/Shank2/Ckap5	19	Other	IT_UP
GO:0031114	regulation of microtubule depolymerization	11/1012	39/28891	6.28799e-08	1.25678e-06	8.33686e-07	Eml4/Rp1/Wdr47/Map1a/Arhgef2/Clasp2/Map1s/Map1b/Camsap3/Taok1/Camsap2	11	Other	IT_UP
GO:1905606	regulation of presynapse assembly	11/1012	39/28891	6.28799e-08	1.25678e-06	8.33686e-07	Nlgn1/Grid2/Ntrk3/Il1rapl1/Nrxn1/Slitrk2/Mdga2/Nlgn2/Eif4g1/Lrrc4b/Farp1	11	synapse	IT_UP
GO:0071375	cellular response to peptide hormone stimulus	31/1012	296/28891	6.61499e-08	1.31788e-06	8.74213e-07	Slc9a1/Appl1/Ide/Ogt/Ncl/Ptprf/Stat3/Marcks/Ctnnb1/Eprs1/Ankrd26/Igf1r/Insr/C2cd5/Ncoa1/Tsc2/Pik3ca/Prkd1/Sorbs1/Osbpl8/Adcy8/Uso1/Myo1c/Mtor/Myo5a/Lonp1/Jak1/Atp2b1/Sorl1/Cyfip1/Rock1	31	Other	IT_UP
GO:1903539	protein localization to postsynaptic membrane	14/1012	67/28891	6.64404e-08	1.31941e-06	8.75228e-07	Dlg4/Ogt/Gripap1/Magi2/Grip1/Nrxn3/Nbea/Git1/Gphn/Scrib/Rapgef4/Dlg1/Clstn1/Grin1	14	synapse	IT_UP
GO:0051651	maintenance of location in cell	28/1012	250/28891	6.92162e-08	1.37013e-06	9.08871e-07	Pde4d/Akap9/Mprip/Gsn/Ryr2/Syne1/Vps13a/Asph/Slc8a1/Htt/Plch1/Prkd1/Arhgap21/Hk1/Myo5a/Hnrnpu/Vps13c/Ank2/Itgav/Itpr1/Plch2/Ank3/Sorl1/Dbn1/Tnrc6a/Cx3cl1/Itpr2/Plcb3	28	Other	IT_UP
GO:1904951	positive regulation of establishment of protein localization	35/1012	362/28891	7.14946e-08	1.4107e-06	9.35789e-07	Frmd4a/Apbb1/Tpr/Kcnb1/Cep120/Ubr5/Unc13b/Cep290/Mtcl1/Myh9/Myo18a/Atp2c1/C2cd2l/Kif5b/Cep135/Cask/Asph/C2cd5/Lrp1/Nlgn2/Myh10/Prkd1/Egfr/Sec24a/Rapgef4/Adcy8/Myo1c/Pcm1/Ptpn23/Oga/Itpr1/Ank3/Sorl1/Cnst/Ipo5	35	Other	IT_UP
GO:0048639	positive regulation of developmental growth	26/1012	221/28891	7.5249e-08	1.48006e-06	9.81794e-07	C3/Acacb/Trip10/Ntrk3/Anapc2/Cdh4/Pum2/Igf1r/Megf8/Bmpr2/Insr/Lrp1/Afdn/Arhgap32/Eif4g2/Itsn2/Cacna2d2/Mtor/Unc13a/Dlg1/L1cam/Ncam1/Dbn1/Cyfip1/Islr2/Map1b	26	Other	IT_UP
GO:0021549	cerebellum development	18/1012	113/28891	7.95198e-08	1.55909e-06	1.03422e-06	Sez6/Grid2/Cacna1a/Whrn/Ptprs/Aars1/Cntnap2/Nrxn1/Ogdh/Sez6l2/Igf1r/Usp9x/Sez6l/Myh10/Atp2b2/Atrn/Cntn1/Ulk1	18	Other	IT_UP
GO:0098739	import across plasma membrane	25/1012	207/28891	7.97777e-08	1.5592e-06	1.03429e-06	Cacna1e/Cd36/Slc9a1/Slc3a2/Lrrc8a/Cacna1a/Slc12a2/Atp1a2/Abcc1/Kcnh2/Atp1a4/Slc8a2/Lrrc8c/Slc8a1/Hcn4/Slc12a6/Wnk2/Atp1a3/Dlg1/Slc12a5/Atp12a/Atp1a1/Grm1/Itgb1/Slc12a4	25	Other	IT_UP
GO:0062237	protein localization to postsynapse	14/1012	68/28891	8.09859e-08	1.57782e-06	1.04664e-06	Dlg4/Ogt/Gripap1/Magi2/Grip1/Nrxn3/Nbea/Git1/Gphn/Scrib/Rapgef4/Dlg1/Clstn1/Grin1	14	synapse	IT_UP
GO:0032412	regulation of monoatomic ion transmembrane transporter activity	30/1012	283/28891	8.20632e-08	1.59378e-06	1.05723e-06	Pde4d/Slc9a1/Nlgn1/Dlg4/Akap9/Cacna1a/Wwp2/Hcn1/Atp1a2/Nrxn1/Ryr2/Nlgn3/Grip1/Kif5b/Nedd4/Asph/Htt/Mink1/Nlgn2/Wnk2/Hk1/Ephb2/Myo5a/Ank2/Dlg1/Cacna2d1/Ank3/Itgb1/Dnm2/Dapk1	30	transport	IT_UP
GO:0051588	regulation of neurotransmitter transport	19/1012	126/28891	8.62026e-08	1.66893e-06	1.10708e-06	Cacna1e/Nlgn1/Cacna1a/Unc13b/Cspg5/Grm8/Ppfia2/Stxbp5/Cask/Gpr158/Slc4a8/Sv2c/Git1/Atp2a2/Rab3gap1/Vps18/Unc13a/Nf1/Itgb1	19	transport	IT_UP
GO:0031111	negative regulation of microtubule polymerization or depolymerization	12/1012	49/28891	8.91797e-08	1.72117e-06	1.14174e-06	Eml4/Tbcd/Dyrk1a/Rp1/Wdr47/Map1a/Arhgef2/Clasp2/Map1b/Camsap3/Taok1/Camsap2	12	Other	IT_UP
GO:0007019	microtubule depolymerization	13/1012	59/28891	1.00488e-07	1.92737e-06	1.27852e-06	Eml4/Rp1/Htt/Wdr47/Map1a/Arhgef2/Clasp2/Map1s/Map1b/Camsap3/Arhgef1/Taok1/Camsap2	13	Other	IT_UP
GO:2000300	regulation of synaptic vesicle exocytosis	13/1012	59/28891	1.00488e-07	1.92737e-06	1.27852e-06	Cacna1e/Nlgn1/Unc13b/Cspg5/Ppfia2/Stxbp5/Cask/Slc4a8/Sv2c/Git1/Atp2a2/Rab3gap1/Vps18	13	synapse	IT_UP
GO:0090150	establishment of protein localization to membrane	29/1012	270/28891	1.01256e-07	1.93609e-06	1.2843e-06	Kcnb1/Ogt/Pikfyve/Bag6/Gga1/Atp13a1/Gripap1/Nacad/Mtcl1/Atp2c1/Grip1/Hspa4/C2cd5/Afdn/Tsc2/Sec63/Rab3gap1/Rab3gap2/Scrib/Myo1c/Emc1/Oga/Sptbn1/Ank3/Npc1/Sorl1/Clstn1/Cnst/Exoc4	29	Other	IT_UP
GO:0030307	positive regulation of cell growth	25/1012	210/28891	1.0582e-07	2.01711e-06	1.33805e-06	Trip10/Slc9a1/Ntrk3/Anapc2/Cdh4/Usp47/Rictor/Rptor/Pum2/Megf8/Bmpr2/Lrp1/Afdn/Arhgap32/Eif4g2/Itsn2/Egfr/Mtor/Unc13a/L1cam/Dbn1/Cyfip1/Eif4g1/Islr2/Map1b	25	Other	IT_UP
GO:1905874	regulation of postsynaptic density organization	8/1012	19/28891	1.18163e-07	2.24547e-06	1.48953e-06	Grid2/Lrfn1/Ptprs/Ptprd/Nrxn1/Cdh2/Dbn1/Lrrc4b	8	synapse	IT_UP
GO:0072665	protein localization to vacuole	15/1012	81/28891	1.24071e-07	2.3505e-06	1.5592e-06	Sh3bp4/Pik3c3/Nedd4/Vps13a/Sort1/Ap3d1/Vps8/Vps41/Ptpn23/Vps13c/Pik3r4/Hgs/Sorl1/Lamp2/Vps53	15	Other	IT_UP
GO:0021695	cerebellar cortex development	14/1012	71/28891	1.43479e-07	2.70986e-06	1.79759e-06	Sez6/Grid2/Cacna1a/Whrn/Aars1/Cntnap2/Nrxn1/Ogdh/Sez6l2/Usp9x/Sez6l/Myh10/Atp2b2/Ulk1	14	Other	IT_UP
GO:0051235	maintenance of location	35/1012	373/28891	1.48614e-07	2.7983e-06	1.85625e-06	Pde4d/Cd36/C3/Acacb/Akap9/Mprip/Gsn/Scarb1/Ryr2/Syne1/Ctnnd1/Vps13a/Asph/Slc8a1/Htt/Plch1/Prkd1/Arhgap21/Osbpl8/Hk1/Myo5a/Hnrnpu/Vps13c/Ank2/Itgav/Itpr1/Plch2/Ank3/Npc1/Sorl1/Dbn1/Tnrc6a/Cx3cl1/Itpr2/Plcb3	35	Other	IT_UP
GO:0032409	regulation of transporter activity	31/1012	307/28891	1.50862e-07	2.83198e-06	1.87859e-06	Pde4d/Slc9a1/Nlgn1/Dlg4/Akap9/Cacna1a/Wwp2/Hcn1/Atp1a2/Nrxn1/Ryr2/Nlgn3/Grip1/Kif5b/Insr/Nedd4/Asph/Htt/Mink1/Nlgn2/Wnk2/Hk1/Ephb2/Myo5a/Ank2/Dlg1/Cacna2d1/Ank3/Itgb1/Dnm2/Dapk1	31	transport	IT_UP
GO:0000288	nuclear-transcribed mRNA catabolic process, deadenylation-dependent decay	13/1012	61/28891	1.52793e-07	2.85091e-06	1.89115e-06	Dhx9/Dhx36/Ago2/Csde1/Tnrc6b/Tnrc6c/Eif4enif1/Caprin1/Hnrnpu/Cnot1/Cnot3/Tnrc6a/Pan2	13	RNA	IT_UP
GO:0006903	vesicle targeting	13/1012	61/28891	1.52793e-07	2.85091e-06	1.89115e-06	Nlgn1/Trappc10/Wdr11/Ahi1/Fam91a1/Pclo/Trappc11/Scrib/Trappc9/Trappc12/Clasp2/Exoc4/Exoc1	13	Other	IT_UP
GO:0010001	glial cell differentiation	30/1012	292/28891	1.63598e-07	3.04332e-06	2.01878e-06	Epha4/Eif2b5/Abca2/Ntrk3/Stat3/Tenm4/Cul4b/Dner/Cspg5/Cntnap2/Crb1/Abcc1/Cntnap1/Ctnnb1/Nlgn3/Lrp1/Mios/Afdn/Egfr/Plec/Mtor/Nf1/Omg/Il6st/Cntn1/Cdh2/Exoc4/Ckap5/Ncstn/Trpc4	30	Other	IT_UP
GO:0048592	eye morphogenesis	23/1012	186/28891	1.69816e-07	3.14007e-06	2.08296e-06	Nectin1/Rpgrip1/Sdk2/Hcn1/Crb2/Stat3/Flt1/Fat3/Crb1/Slc4a7/Tenm3/Ctnnb1/Kdr/Tdrd7/Pde6c/Rp1/Ahi1/Ift122/Ift172/Scrib/Ephb2/Nf1/Impg2	23	Other	IT_UP
GO:0061013	regulation of mRNA catabolic process	23/1012	186/28891	1.69816e-07	3.14007e-06	2.08296e-06	Gigyf2/Zc3h14/Dhx9/Dhx36/Ago2/Csde1/Pum1/Fxr2/Tnrc6b/Tnrc6c/Larp1/Pum2/Eif4enif1/Thrap3/Caprin1/Upf1/Mtor/Hnrnpu/Cnot1/Cnot3/Tnrc6a/Pan2/Rock1	23	RNA	IT_UP
GO:0022898	regulation of transmembrane transporter activity	30/1012	294/28891	1.89875e-07	3.50051e-06	2.32206e-06	Pde4d/Slc9a1/Nlgn1/Dlg4/Akap9/Cacna1a/Wwp2/Hcn1/Atp1a2/Nrxn1/Ryr2/Nlgn3/Grip1/Kif5b/Nedd4/Asph/Htt/Mink1/Nlgn2/Wnk2/Hk1/Ephb2/Myo5a/Ank2/Dlg1/Cacna2d1/Ank3/Itgb1/Dnm2/Dapk1	30	transport	IT_UP
GO:0006403	RNA localization	22/1012	173/28891	1.91095e-07	3.51252e-06	2.33002e-06	Nup98/Ranbp2/Tpr/Iws1/Exosc10/Nsun2/Dhx9/Dhx36/Nup160/Kpnb1/Nup210/Pum2/Nup214/Xpo5/Prpf6/Xpo1/Htt/Zc3h11a/Hnrnpu/Kif5c/Lrpprc/Ckap5	22	RNA	IT_UP
GO:0046488	phosphatidylinositol metabolic process	20/1012	146/28891	2.01188e-07	3.68705e-06	2.4458e-06	Ttc7b/Pip5k1c/Pikfyve/Efr3b/Inpp4b/Vac14/Smg1/Ocrl/Inpp4a/Pik3c3/Fig4/Pigo/Pgap1/Pik3ca/Pik3r4/Synj1/Plch2/Pdgfrb/Pi4ka/Plcb3	20	metabolism	IT_UP
GO:0048679	regulation of axon regeneration	10/1012	35/28891	2.19993e-07	4.01975e-06	2.6665e-06	Epha4/Ntrk3/Ptprf/Ptprs/Tnr/Pum2/Igf1r/Lrp1/Omg/Neo1	10	Other	IT_UP
GO:0009416	response to light stimulus	32/1012	329/28891	2.24815e-07	4.09574e-06	2.7169e-06	Cacna1e/Ube4b/Cacna2d4/Cep250/Dhx36/Pold1/Brsk1/Atp1a2/Usp47/Cul4b/Slc4a10/Cntnap2/Crb1/Nlgn3/Pde6c/Ddb1/Ptprk/Rp1/Zzef1/Nedd4/Htt/Abca7/Egfr/Mtor/Atp1a3/Nf1/Map4k3/Tanc1/Grin1/Itgb1/Ckap5/Crebbp	32	vision	IT_UP
GO:0051222	positive regulation of protein transport	33/1012	346/28891	2.3027e-07	4.18278e-06	2.77465e-06	Frmd4a/Apbb1/Tpr/Kcnb1/Ubr5/Unc13b/Cep290/Mtcl1/Myh9/Myo18a/Atp2c1/C2cd2l/Kif5b/Cask/Asph/C2cd5/Lrp1/Nlgn2/Myh10/Prkd1/Egfr/Sec24a/Rapgef4/Adcy8/Myo1c/Pcm1/Ptpn23/Oga/Itpr1/Ank3/Sorl1/Cnst/Ipo5	33	transport	IT_UP
GO:0060048	cardiac muscle contraction	19/1012	134/28891	2.33278e-07	4.22501e-06	2.80265e-06	Pde4d/Slc9a1/Cacna1h/Akap9/Gsn/Atp1a2/Ryr2/Kcnh2/Slc8a1/Hcn4/Pik3ca/Atp2a2/Mtor/Atp1a3/Ank2/Dlg1/Cacna2d1/Atp1a1/Scn1a	19	Other	IT_UP
GO:0032869	cellular response to insulin stimulus	25/1012	219/28891	2.3875e-07	4.31147e-06	2.86001e-06	Slc9a1/Appl1/Ide/Ogt/Ncl/Ptprf/Marcks/Eprs1/Ankrd26/Igf1r/Insr/C2cd5/Ncoa1/Tsc2/Pik3ca/Sorbs1/Osbpl8/Uso1/Myo1c/Mtor/Myo5a/Lonp1/Atp2b1/Sorl1/Cyfip1	25	Other	IT_UP
GO:0018105	peptidyl-serine phosphorylation	32/1012	331/28891	2.57803e-07	4.64196e-06	3.07924e-06	Pde4d/Camkv/Akap9/Ntrk3/Ogt/Pikfyve/Brsk1/Dyrk1a/Rps6ka5/Myo3b/Nrxn1/Smg1/Rictor/Rptor/Lmtk2/Eif2ak3/Tenm1/Srpk2/Atp2b4/Pik3ca/Prkd1/Egfr/Hk1/Mtor/Tnks1bp1/Tfrc/Mast1/Dock7/Pkn2/Eif4g1/Ulk1/Rock1	32	Other	IT_UP
GO:0046530	photoreceptor cell differentiation	15/1012	86/28891	2.81899e-07	5.05819e-06	3.35534e-06	Nphp4/Tmem67/Rpgrip1/Sdk2/Hcn1/Ift140/Crb2/Stat3/Crb1/Slc4a7/Cdhr1/Rp1l1/Pde6c/Rp1/Ahi1	15	Other	IT_UP
GO:0001764	neuron migration	24/1012	206/28891	2.83422e-07	5.05819e-06	3.35534e-06	Apbb1/Plxnb2/Ntrk3/Kirrel3/Astn1/Astn2/Stat3/Fat3/Ctnnb1/Ctnna2/Usp9x/Mdga2/Dcc/Plxna1/Arhgap32/Itga3/Myh10/Dab2ip/Adgrl3/Arhgef2/Pcm1/Tubgcp2/Ulk1/Neo1	24	Other	IT_UP
GO:0001667	ameboidal-type cell migration	40/1012	471/28891	2.83552e-07	5.05819e-06	3.35534e-06	Adgra2/Evl/Appl1/Eppk1/Ago2/Scarb1/Crb2/Slit2/Iqsec1/Capn7/Myh9/Bcas3/Kdr/Atp2b4/Megf8/Bmpr2/Slc8a1/Sema4b/Tsc2/Itga3/Dab2ip/Prkd1/Plec/Epb41l5/Radil/Mtor/Actn4/Iqgap1/Ptpn23/Mia3/Col18a1/Nf1/Itgav/Pkn2/Nckap1/Clasp2/Cdh2/Itgb1/Wasf2/Rock1	40	Other	IT_UP
GO:0031345	negative regulation of cell projection organization	25/1012	221/28891	2.84195e-07	5.05819e-06	3.35534e-06	Epha4/Dync1i2/Evl/Nlgn1/Ptprf/Cit/Ptprs/Slit2/Fat3/Gak/Tnr/Nrxn1/Nlgn3/Lrp1/Sema4b/Tsc2/Itga3/Ephb2/Dip2b/Itgb1/Ulk1/Neo1/Dnm3/Dnm2/Lrp4	25	Other	IT_UP
GO:0007026	negative regulation of microtubule depolymerization	10/1012	36/28891	2.9506e-07	5.23646e-06	3.4736e-06	Eml4/Rp1/Wdr47/Map1a/Arhgef2/Clasp2/Map1b/Camsap3/Taok1/Camsap2	10	Other	IT_UP
GO:0051047	positive regulation of secretion	38/1012	437/28891	3.10696e-07	5.49815e-06	3.64719e-06	Frmd4a/Apbb1/Cacna1h/Nlgn1/Kcnb1/Slc12a2/Pla2r1/Unc13b/Gabbr1/Myh9/Stxbp5/Myo18a/C2cd2l/Kif5b/Pdcd6ip/Cask/Lrp1/Gpr158/Nlgn2/Slc4a8/Pld2/Myh10/Pla2g4a/Prkd1/Egfr/Rab3gap1/Sec24a/Ap1g1/Rapgef4/Adcy8/Unc13a/Ptpn23/Oga/Itsn1/Itpr1/Lamp1/Hgs/Clasp2	38	Other	IT_UP
GO:0045494	photoreceptor cell maintenance	11/1012	45/28891	3.14149e-07	5.54339e-06	3.6772e-06	Nphp4/Crb2/Adgrv1/Crb1/Cep290/Cdhr1/Rp1l1/Pcdh15/Rp1/Crocc/Map1a	11	Other	IT_UP
GO:0030007	intracellular potassium ion homeostasis	7/1012	15/28891	3.188e-07	5.59349e-06	3.71044e-06	Slc12a2/Atp1a2/Atp1a4/Atp1a3/Atp12a/Atp1a1/Kcnma1	7	Other	IT_UP
GO:0035845	photoreceptor cell outer segment organization	7/1012	15/28891	3.188e-07	5.59349e-06	3.71044e-06	Nphp4/Tmem67/Ift140/Crb1/Cdhr1/Rp1/Ahi1	7	Other	IT_UP
GO:0071496	cellular response to external stimulus	32/1012	335/28891	3.37713e-07	5.90854e-06	3.91942e-06	Kcnb1/Ogt/Pde2a/Cpeb4/Atp1a2/Rictor/Rptor/Ctnnb1/Elapor1/Wdr24/Eif2ak3/Pik3c3/Ncoa1/Mios/Gcn1/Tsc2/Prkd1/Wdr59/Vps41/Plec/Mtor/Lars1/Clec16a/Pik3r4/Tfrc/Atp1a1/Itga6/Eif4g1/Ulk1/Lamp2/Tnrc6a/Crebbp	32	RNA	IT_UP
GO:2000807	regulation of synaptic vesicle clustering	6/1012	10/28891	3.38769e-07	5.91028e-06	3.92058e-06	Nlgn1/Magi2/Nlgn3/Nlgn2/Snap91/Cdh2	6	synapse	IT_UP
GO:0042176	regulation of protein catabolic process	34/1012	369/28891	3.4168e-07	5.92758e-06	3.93205e-06	Ufl1/Abca2/Tmem67/Tmtc3/Ogt/Bag6/Dcaf1/Usp7/Gga1/Cul4b/Sf3b3/Usp19/Nrdc/Vcp/Wfs1/Eif2ak3/Ddb1/Ric1/Rnf40/Usp9x/Nedd4/Xpo1/Lrp1/Dab2ip/Egfr/Vps11/Map1a/Fmn2/Mycbp2/Clec16a/Psmd1/Sorl1/Dlgap1/Psmd2	34	Other	IT_UP
GO:0051402	neuron apoptotic process	34/1012	369/28891	3.4168e-07	5.92758e-06	3.93205e-06	Kcnb1/Grid2/Cacna1a/Grm7/Cpeb4/Ptprf/Aatk/Cit/Aars1/Oxr1/Hsph1/Scn2a/Ctnnb1/Kdr/Wfs1/Srpk2/Hspa4/Kcnq2/Lrp1/Htt/Pik3ca/Mtor/Itsn1/Nf1/Kcnma1/Grik2/Il6st/Spg11/Npr2/Grin1/Ncstn/Cx3cl1/Cdc34/Rock1	34	degeneration	IT_UP
GO:0031668	cellular response to extracellular stimulus	28/1012	271/28891	3.73298e-07	6.45796e-06	4.28388e-06	Kcnb1/Ogt/Cpeb4/Rictor/Rptor/Elapor1/Wdr24/Eif2ak3/Pik3c3/Ncoa1/Mios/Gcn1/Tsc2/Prkd1/Wdr59/Vps41/Plec/Mtor/Lars1/Clec16a/Pik3r4/Tfrc/Itga6/Eif4g1/Ulk1/Lamp2/Tnrc6a/Crebbp	28	Other	IT_UP
GO:0010038	response to metal ion	31/1012	320/28891	3.77735e-07	6.51646e-06	4.32268e-06	Pam/Add1/Nlgn1/Dlg4/Kcnb1/Slc12a2/Gsn/Hcn1/Adgrv1/Nrxn1/Ryr2/Aco1/Pcdh15/Kcnq2/Mylk/Asph/Htt/Pla2g4a/Gphn/Egfr/Adcy8/Iqgap1/Tfrc/Atp12a/Kcnma1/Ank3/Ncam1/Npc1/Cp/Sec31a/Ncstn	31	Other	IT_UP
GO:0098659	inorganic cation import across plasma membrane	18/1012	125/28891	3.80812e-07	6.53304e-06	4.33368e-06	Cacna1e/Slc9a1/Cacna1a/Slc12a2/Atp1a2/Kcnh2/Atp1a4/Slc8a2/Slc8a1/Hcn4/Slc12a6/Wnk2/Atp1a3/Dlg1/Slc12a5/Atp12a/Atp1a1/Slc12a4	18	Other	IT_UP
GO:0099587	inorganic ion import across plasma membrane	18/1012	125/28891	3.80812e-07	6.53304e-06	4.33368e-06	Cacna1e/Slc9a1/Cacna1a/Slc12a2/Atp1a2/Kcnh2/Atp1a4/Slc8a2/Slc8a1/Hcn4/Slc12a6/Wnk2/Atp1a3/Dlg1/Slc12a5/Atp12a/Atp1a1/Slc12a4	18	Other	IT_UP
GO:0032456	endocytic recycling	15/1012	88/28891	3.84683e-07	6.54492e-06	4.34156e-06	Gripap1/Vps50/Lmtk2/Grip1/Vps51/Vps35l/Dennd1a/Atp9a/Scrib/Ptpn23/Hgs/Sorl1/Vps53/Vps39/Epg5	15	Other	IT_UP
GO:0046785	microtubule polymerization	15/1012	88/28891	3.84683e-07	6.54492e-06	4.34156e-06	Akap9/Tbcd/Dyrk1a/Tubgcp3/Rp1/Git1/Dctn1/Gba2/Tubgcp2/Clasp2/Golga2/Map1b/Camsap3/Ckap5/Camsap2	15	Other	IT_UP
GO:1902117	positive regulation of organelle assembly	15/1012	88/28891	3.84683e-07	6.54492e-06	4.34156e-06	Tmem67/Cep120/Elapor1/Rp1/Pdcd6ip/Cep135/Htt/Crocc/Caprin1/Rab3gap1/Rab3gap2/Dync1h1/Cnot1/Ulk1/Ubap2l	15	Other	IT_UP
GO:0097242	amyloid-beta clearance	10/1012	37/28891	3.91673e-07	6.64553e-06	4.4083e-06	Cd36/C3/Ide/Igf1r/Insr/Lrp1/Abca7/Cltc/Lrp4/Rock1	10	Other	IT_UP
GO:0061351	neural precursor cell proliferation	25/1012	225/28891	3.99943e-07	6.76726e-06	4.48905e-06	Plxnb2/Rpgrip1/Ntrk3/Ncor2/Cep120/Kif1a/Dagla/Cntnap2/Gak/Kifap3/Ctnnb1/Nf2/Zzef1/Mios/Afdn/Wdr47/Arhgef2/Pcm1/Nf1/Ctnna1/Dock7/Cdh2/Dbn1/Itgb1/Cx3cl1	25	Other	IT_UP
GO:0006650	glycerophospholipid metabolic process	28/1012	272/28891	4.02511e-07	6.79209e-06	4.50553e-06	Dgkz/Ttc7b/Abca3/Pip5k1c/Pikfyve/Dgki/Efr3b/Inpp4b/Scarb1/Vac14/Smg1/Ocrl/Inpp4a/Pik3c3/Fig4/Pigo/Pld2/Pgap1/Pnpla6/Pik3ca/Pla2g4a/Gpcpd1/Pik3r4/Synj1/Plch2/Pdgfrb/Pi4ka/Plcb3	28	metabolism	IT_UP
GO:0042551	neuron maturation	13/1012	66/28891	4.04689e-07	6.81024e-06	4.51756e-06	Adgrb3/C3/Kcnb1/Cntnap2/Nrxn1/Kcnq2/Farp2/Mtor/Nfasc/Cntn2/Kcnma1/Ank3/Nrcam	13	Other	IT_UP
GO:1902473	regulation of protein localization to synapse	9/1012	29/28891	4.07815e-07	6.8442e-06	4.54009e-06	Nlgn1/Ogt/Gripap1/Magi2/Nlgn3/Nlgn2/Nbea/Rapgef4/Dlg1	9	synapse	IT_UP
GO:0050684	regulation of mRNA processing	19/1012	139/28891	4.17416e-07	6.98635e-06	4.63439e-06	Nup98/Zc3h14/Son/Iws1/Dhx9/Dhx36/Ncl/Papola/Dyrk1a/Rbm5/Acin1/Fxr2/Safb/Rbm25/Srpk2/Leo1/Thrap3/Srrm1/Hnrnpu	19	RNA	IT_UP
GO:0071625	vocalization behavior	8/1012	22/28891	4.55197e-07	7.5922e-06	5.03628e-06	Dlg4/Cntnap2/Nrxn1/Nlgn3/Nrxn2/Nrxn3/Myh14/Shank2	8	Other	IT_UP
GO:0033674	positive regulation of kinase activity	37/1012	426/28891	4.56073e-07	7.5922e-06	5.03628e-06	Dgkz/Epha4/Ranbp2/Dlg4/Als2/Ntrk3/Dlg3/Epha5/Alk/Flt1/Vldlr/Nrxn1/Marcks/Rptor/Kdr/Wdr24/Tenm1/Atp2b4/Igf1r/Insr/Slc8a2/Pik3ca/Dab2ip/Srcin1/Xrcc5/Egfr/Wdr59/Mertk/Osbpl8/Adcy8/Mtor/Iqgap1/Ace/Dlg1/Magi3/Taok3/Pdgfrb	37	Other	IT_UP
GO:0021953	central nervous system neuron differentiation	24/1012	212/28891	4.82005e-07	7.98087e-06	5.2941e-06	Epha4/Cdh11/Gigyf2/Grid2/Cacna1a/Slc4a10/Slit2/Nrxn1/Ogdh/Scyl2/Dcc/Plxna1/Plxna4/Gba2/Wdr47/Ift172/Atp2b2/Ephb2/Mycbp2/Spg11/Scyl1/Dync2h1/Ulk1/Taok1	24	Other	IT_UP
GO:0120032	regulation of plasma membrane bounded cell projection assembly	24/1012	212/28891	4.82005e-07	7.98087e-06	5.2941e-06	Evl/Nlgn1/Tmem67/Cep120/Myo3b/Ift140/Fxr2/Slit2/Nrxn1/Tenm1/Syne1/Rp1/Cep135/Htt/Crocc/Syne2/Mtor/Ephb2/Nckap1/Dbn1/Cyfip1/Wasf2/Dnm3/Dnm2	24	Other	IT_UP
GO:0016339	calcium-dependent cell-cell adhesion via plasma membrane cell adhesion molecules	10/1012	38/28891	5.14907e-07	8.50285e-06	5.64036e-06	Cdh20/Cdh11/Nlgn1/Cdh4/Nrxn1/Kifap3/Atp2c1/Arvcf/Cdh6/Cdh2	10	calcium	IT_UP
GO:1900076	regulation of cellular response to insulin stimulus	15/1012	90/28891	5.20133e-07	8.56625e-06	5.68241e-06	Ide/Ncl/Ptprf/Marcks/Ankrd26/Ncoa1/Tsc2/Sorbs1/Osbpl8/Uso1/Myo1c/Myo5a/Lonp1/Atp2b1/Sorl1	15	Other	IT_UP
GO:0022010	central nervous system myelination	9/1012	30/28891	5.64497e-07	9.24757e-06	6.13436e-06	Abca2/Tenm4/Cntnap2/Cntnap1/Mios/Omg/Cntn1/Ckap5/Ncstn	9	Other	IT_UP
GO:0032291	axon ensheathment in central nervous system	9/1012	30/28891	5.64497e-07	9.24757e-06	6.13436e-06	Abca2/Tenm4/Cntnap2/Cntnap1/Mios/Omg/Cntn1/Ckap5/Ncstn	9	Other	IT_UP
GO:0018209	peptidyl-serine modification	32/1012	343/28891	5.70939e-07	9.32835e-06	6.18795e-06	Pde4d/Camkv/Akap9/Ntrk3/Ogt/Pikfyve/Brsk1/Dyrk1a/Rps6ka5/Myo3b/Nrxn1/Smg1/Rictor/Rptor/Lmtk2/Eif2ak3/Tenm1/Srpk2/Atp2b4/Pik3ca/Prkd1/Egfr/Hk1/Mtor/Tnks1bp1/Tfrc/Mast1/Dock7/Pkn2/Eif4g1/Ulk1/Rock1	32	Other	IT_UP
GO:0031047	regulatory ncRNA-mediated gene silencing	24/1012	215/28891	6.23481e-07	1.01332e-05	6.72185e-06	Exosc10/Dhx9/Ago2/Ago1/Cnot10/Adar/Stat3/Pum1/Tnrc6b/Tnrc6c/Zswim8/Ago3/Srrt/Pum2/Tdrd7/Xpo5/Eif4enif1/Snd1/Cnot1/Helz/Dgcr8/Eif4g1/Cnot3/Tnrc6a	24	RNA	IT_UP
GO:0060491	regulation of cell projection assembly	24/1012	215/28891	6.23481e-07	1.01332e-05	6.72185e-06	Evl/Nlgn1/Tmem67/Cep120/Myo3b/Ift140/Fxr2/Slit2/Nrxn1/Tenm1/Syne1/Rp1/Cep135/Htt/Crocc/Syne2/Mtor/Ephb2/Nckap1/Dbn1/Cyfip1/Wasf2/Dnm3/Dnm2	24	Other	IT_UP
GO:0060292	long-term synaptic depression	10/1012	39/28891	6.70779e-07	1.08733e-05	7.21279e-06	Kcnb1/Grid2/Slc24a1/Dgki/Gria1/Grm2/Adcy8/Sorcs2/Shank2/Sorcs3	10	synapse	IT_UP
GO:0046486	glycerolipid metabolic process	34/1012	380/28891	6.7322e-07	1.08807e-05	7.21767e-06	Dgkz/C3/Ttc7b/Abca3/Pip5k1c/Pikfyve/Dgki/Efr3b/Inpp4b/Scarb1/Dagla/Vac14/Smg1/Sel1l/Ocrl/Inpp4a/Pik3c3/Fig4/Pigo/Mttp/Pld2/Pgap1/Pnpla6/Pik3ca/Pla2g4a/Gpcpd1/Pik3r4/Synj1/Plch2/Il6st/Pdgfrb/Pi4ka/Sorl1/Plcb3	34	metabolism	IT_UP
GO:0090128	regulation of synapse maturation	8/1012	23/28891	6.76517e-07	1.08807e-05	7.21767e-06	Adgrb3/Anapc2/Adgrl1/Cntnap1/Nrxn1/Dab2ip/Clstn1/Rock1	8	synapse	IT_UP
GO:1905244	regulation of modification of synaptic structure	8/1012	23/28891	6.76517e-07	1.08807e-05	7.21767e-06	Epha4/Camkv/Gripap1/Marcks/Myh10/Itsn1/Nf1/Cyfip1	8	synapse	IT_UP
GO:0099545	trans-synaptic signaling by trans-synaptic complex	6/1012	11/28891	7.23099e-07	1.15996e-05	7.6946e-06	Nlgn1/Cadm1/Il1rapl1/Ptprd/Ephb2/Farp1	6	synapse	IT_UP
GO:0001895	retina homeostasis	12/1012	59/28891	7.83893e-07	1.25423e-05	8.31991e-06	Nphp4/Whrn/Crb2/Adgrv1/Crb1/Cep290/Cdhr1/Rp1l1/Pcdh15/Rp1/Crocc/Map1a	12	Other	IT_UP
GO:1903115	regulation of actin filament-based movement	11/1012	49/28891	7.9327e-07	1.26595e-05	8.39767e-06	Pde4d/Cacna1h/Akap9/Atp1a2/Ryr2/Hcn4/Atp2a2/Ank2/Dlg1/Atp1a1/Dbn1	11	Other	IT_UP
GO:0015914	phospholipid transport	15/1012	93/28891	8.04545e-07	1.28064e-05	8.49509e-06	Abca3/Atp9b/Scarb1/Abcc1/Atp8a1/Mttp/Abca7/Pitpnm1/Atp11b/Atp9a/Osbpl8/Atp11a/Pitpnm2/Ano6/Osbpl5	15	transport	IT_UP
GO:0060041	retina development in camera-type eye	22/1012	188/28891	8.13643e-07	1.29179e-05	8.56906e-06	Nectin1/C3/Nphp4/Rpgrip1/Mdm1/Sdk2/Hcn1/Crb2/Stat3/Fat3/Crb1/Cep290/Slc4a7/Rp1l1/Pde6c/Rp1/Bmpr2/Ahi1/Myh10/Mertk/Pdgfrb/Impg2	22	Other	IT_UP
GO:0034764	positive regulation of transmembrane transport	28/1012	282/28891	8.36008e-07	1.32389e-05	8.78203e-06	C3/Slc9a1/Appl1/Akap9/Hcn1/Ryr2/Nlgn3/Kcnh2/Kif5b/Insr/Asph/Dpp6/C2cd5/Htt/Wnk2/Sorbs1/Osbpl8/Ephb2/Myo5a/Oga/Ank2/Cacna2d1/Ank3/Ano6/Grin1/Itgb1/Cx3cl1/Dnm2	28	transport	IT_UP
GO:0051017	actin filament bundle assembly	21/1012	174/28891	8.65007e-07	1.36151e-05	9.03155e-06	Itgb5/Evl/Actn1/Add1/Myh9/Marcks/Nf2/Synpo2/Add2/Myh10/Tjp1/Hsp90b1/Sorbs1/Myo1b/Mtor/Actn4/Fmn2/Clasp2/Dbn1/Wasf2/Cx3cl1	21	Other	IT_UP
GO:0070570	regulation of neuron projection regeneration	10/1012	40/28891	8.66374e-07	1.36151e-05	9.03155e-06	Epha4/Ntrk3/Ptprf/Ptprs/Tnr/Pum2/Igf1r/Lrp1/Omg/Neo1	10	Other	IT_UP
GO:0086004	regulation of cardiac muscle cell contraction	10/1012	40/28891	8.66374e-07	1.36151e-05	9.03155e-06	Pde4d/Cacna1h/Akap9/Atp1a2/Ryr2/Hcn4/Atp2a2/Ank2/Dlg1/Atp1a1	10	Other	IT_UP
GO:0031647	regulation of protein stability	30/1012	316/28891	8.8723e-07	1.39074e-05	9.22549e-06	Epha4/Apbb1/Gsn/Bag6/Ncor2/Ubr5/Usp7/Adgrv1/Usp19/Usp4/Naa15/Wfs1/Nf2/Ctnnd1/Usp9x/Asph/Pex6/Htt/Rab3gap1/Mtor/Aak1/Ank2/Wdr81/Lamp1/Nckap1/Hip1/Lamp2/Hip1r/Ipo9/Crebbp	30	Other	IT_UP
GO:0009612	response to mechanical stimulus	22/1012	189/28891	8.90871e-07	1.39292e-05	9.23989e-06	Slc9a1/Slc12a2/Gsn/Pde2a/Whrn/Atp1a2/Adgrv1/Cntnap2/Grm8/Nrxn1/Ryr2/Ctnnb1/Nrxn2/Pcdh15/Kcnq2/Slc8a1/Htt/Pik3ca/Plec/Atp2b2/Atp1a1/Scn1a	22	Other	IT_UP
GO:0048015	phosphatidylinositol-mediated signaling	8/1012	24/28891	9.836e-07	1.53402e-05	1.01759e-05	Gsn/Pik3c3/Plch1/Pik3ca/Synj1/Plch2/Pi4ka/Plcb3	8	Other	IT_UP
GO:1903305	regulation of regulated secretory pathway	20/1012	161/28891	9.90235e-07	1.54048e-05	1.02187e-05	Cacna1e/Cacna1h/Nlgn1/Kcnb1/Cacna1a/Bcr/Unc13b/Cspg5/Ppfia2/Stxbp5/Cask/Slc4a8/Pld2/Sv2c/Git1/Atp2a2/Rab3gap1/Ap1g1/Vps18/Lamp1	20	Other	IT_UP
GO:0051592	response to calcium ion	19/1012	147/28891	9.99503e-07	1.55099e-05	1.02885e-05	Add1/Nlgn1/Kcnb1/Hcn1/Adgrv1/Nrxn1/Ryr2/Pcdh15/Kcnq2/Mylk/Asph/Htt/Pla2g4a/Egfr/Adcy8/Iqgap1/Kcnma1/Sec31a/Ncstn	19	calcium	IT_UP
GO:0021761	limbic system development	17/1012	120/28891	1.00798e-06	1.56022e-05	1.03497e-05	Kirrel3/Tmem108/Epha5/Alk/Atp1a2/Ptprs/Fxr2/Cntnap2/Scn2a/Ctnnb1/Ogdh/Nf2/Kcnq2/Usp9x/Plxna1/Rab3gap1/Nf1	17	Other	IT_UP
GO:0070729	cyclic nucleotide transport	5/1012	7/28891	1.03411e-06	1.59666e-05	1.05914e-05	Lrrc8a/Abcc1/Lrrc8c/Abcc5/Abcc4	5	transport	IT_UP
GO:0021952	central nervous system projection neuron axonogenesis	9/1012	32/28891	1.03903e-06	1.60027e-05	1.06154e-05	Epha4/Cdh11/Slit2/Dcc/Plxna4/Wdr47/Ephb2/Mycbp2/Spg11	9	Other	IT_UP
GO:0099171	presynaptic modulation of chemical synaptic transmission	12/1012	61/28891	1.14376e-06	1.75719e-05	1.16563e-05	Grm7/Dgki/Unc13b/Grm8/Grm2/Apba1/Nrxn3/Myo6/Git1/Grik2/Adcy1/Hip1	12	synapse	IT_UP
GO:0061572	actin filament bundle organization	21/1012	177/28891	1.14694e-06	1.75769e-05	1.16596e-05	Itgb5/Evl/Actn1/Add1/Myh9/Marcks/Nf2/Synpo2/Add2/Myh10/Tjp1/Hsp90b1/Sorbs1/Myo1b/Mtor/Actn4/Fmn2/Clasp2/Dbn1/Wasf2/Cx3cl1	21	Other	IT_UP
GO:0034394	protein localization to cell surface	13/1012	72/28891	1.15565e-06	1.76665e-05	1.1719e-05	Abca2/Astn2/Gga1/Ctnnb1/Usp4/Ptprk/Vcl/Nlgn2/Tsc2/Abca7/Map1a/Ephb2/Ank2	13	Other	IT_UP
GO:0010927	cellular component assembly involved in morphogenesis	18/1012	135/28891	1.21048e-06	1.84591e-05	1.22448e-05	Abca2/Pikfyve/Tenm4/Cntnap1/Sec23ip/Fig4/Mios/Fhod3/Myh10/Prkd1/Plec/Nfasc/Epb41l3/Cntn1/Pdgfrb/Clasp2/Itgb1/Ckap5	18	Other	IT_UP
GO:0016441	post-transcriptional gene silencing	19/1012	149/28891	1.23059e-06	1.87196e-05	1.24176e-05	Gigyf2/Dhx9/Ago2/Ago1/Adar/Stat3/Pum1/Tnrc6b/Tnrc6c/Zswim8/Ago3/Pum2/Xpo5/Eif4enif1/Cnot1/Helz/Dgcr8/Eif4g1/Tnrc6a	19	Other	IT_UP
GO:0031669	cellular response to nutrient levels	25/1012	239/28891	1.23616e-06	1.87581e-05	1.24431e-05	Kcnb1/Ogt/Cpeb4/Rictor/Rptor/Elapor1/Wdr24/Eif2ak3/Pik3c3/Ncoa1/Mios/Gcn1/Tsc2/Prkd1/Wdr59/Vps41/Mtor/Lars1/Clec16a/Pik3r4/Eif4g1/Ulk1/Lamp2/Tnrc6a/Crebbp	25	Other	IT_UP
GO:0032272	negative regulation of protein polymerization	14/1012	84/28891	1.23977e-06	1.87668e-05	1.24489e-05	Evl/Add1/Gsn/Tbcd/Dyrk1a/Slit2/Arfgef1/Add3/Add2/Fhod3/Sptb/Sptbn1/Sptan1/Hip1r	14	Other	IT_UP
GO:0006941	striated muscle contraction	21/1012	178/28891	1.25812e-06	1.89979e-05	1.26022e-05	Pde4d/Slc9a1/Cacna1h/Akap9/Gsn/Atp1a2/Ryr2/Kcnh2/Slc8a1/Hcn4/Pik3ca/Prkd1/Atp2a2/Mtor/Atp1a3/Ank2/Dlg1/Cacna2d1/Atp1a1/Myh14/Scn1a	21	Other	IT_UP
GO:0090596	sensory organ morphogenesis	30/1012	322/28891	1.3127e-06	1.97737e-05	1.31169e-05	Nectin1/Wdr19/Rpgrip1/Sdk2/Whrn/Hcn1/Myo3b/Bcr/Crb2/Stat3/Flt1/Fat3/Crb1/Slc4a7/Tenm3/Ctnnb1/Kdr/Tdrd7/Pde6c/Pcdh15/Rp1/Ahi1/Myo6/Ift122/Ift172/Scrib/Atp2b2/Ephb2/Nf1/Impg2	30	vision	IT_UP
GO:0048168	regulation of neuronal synaptic plasticity	13/1012	73/28891	1.36129e-06	2.03612e-05	1.35066e-05	Dlg4/Unc13b/Slc4a10/Ppfia3/Kdr/Slc8a2/Lnpep/Rab3gap1/Ephb2/Unc13a/Nf1/Grik2/Grin1	13	synapse	IT_UP
GO:0070050	neuron cellular homeostasis	13/1012	73/28891	1.36129e-06	2.03612e-05	1.35066e-05	Immt/Cacna1a/Atp6v0a1/Slc8a2/Mink1/Erc1/Dctn1/Atp2a2/Map1a/Atp2b2/Grin1/Taok1/Cx3cl1	13	Other	IT_UP
GO:0042594	response to starvation	23/1012	209/28891	1.36159e-06	2.03612e-05	1.35066e-05	Cpeb4/Rptor/Larp1/Bcas3/Elapor1/Wdr24/Eif2ak3/Tbc1d5/Pik3c3/Cad/Mios/Gcn1/Tsc2/Prkd1/Wdr59/Vps41/Mtor/Lars1/Clec16a/Pik3r4/Ulk1/Lamp2/Tnrc6a	23	Other	IT_UP
GO:0031122	cytoplasmic microtubule organization	12/1012	62/28891	1.37335e-06	2.04874e-05	1.35903e-05	Slk/Cep120/Kpnb1/Tubgcp3/Clip2/Ift172/Pcm1/Dlg1/Tubgcp2/Dync1h1/Camsap3/Camsap2	12	Other	IT_UP
GO:0051968	positive regulation of synaptic transmission, glutamatergic	10/1012	42/28891	1.41128e-06	2.09521e-05	1.38986e-05	Nlgn1/Gria4/Tnr/Nrxn1/Nlgn3/Nlgn2/Egfr/Rab3gap1/Grin1/Shank2	10	synapse	IT_UP
GO:0099563	modification of synaptic structure	10/1012	42/28891	1.41128e-06	2.09521e-05	1.38986e-05	Epha4/Camkv/Gripap1/Marcks/Ctnna2/Myh10/Sptb/Itsn1/Nf1/Cyfip1	10	synapse	IT_UP
GO:0031330	negative regulation of cellular catabolic process	22/1012	195/28891	1.51327e-06	2.23588e-05	1.48317e-05	Acacb/Nsun2/Dhx9/Dhx36/Csde1/Stat3/Rptor/Larp1/Wdr6/Eif4enif1/Atp2b4/Thrap3/Tsc2/Eif4g2/Mtor/Hnrnpu/Clec16a/Npc1/Sorl1/Lrpprc/Eif4g1/Golga2	22	Other	IT_UP
GO:0051495	positive regulation of cytoskeleton organization	22/1012	195/28891	1.51327e-06	2.23588e-05	1.48317e-05	Evl/Akap9/Gsn/Cep120/Rictor/Add3/Nf2/Tenm1/Synpo2/Git1/Prkd1/Dctn1/Myo1c/Mtor/Dlg1/Dync1h1/Nckap1/Cyfip1/Map1b/Wasf2/Ckap5/Cx3cl1	22	Other	IT_UP
GO:0002064	epithelial cell development	25/1012	242/28891	1.55432e-06	2.29104e-05	1.51976e-05	Pde4d/Add1/Akap9/Pde2a/Ptprs/Gak/Ampd2/Kdr/Flnb/Heg1/Vcl/Afdn/Fasn/Tjp1/Scrib/Plec/Epb41l5/Col18a1/Tjp2/Sipa1l3/Kcnma1/Il6st/Cdh2/Map7/Rock1	25	Other	IT_UP
GO:0008333	endosome to lysosome transport	13/1012	74/28891	1.59887e-06	2.34001e-05	1.55224e-05	Lyst/Vcp/Scyl2/Vps16/Sort1/Ap3d1/Vps11/Vps41/Vps18/Clec16a/Hgs/Vps39/Epg5	13	transport	IT_UP
GO:0006970	response to osmotic stress	15/1012	98/28891	1.59891e-06	2.34001e-05	1.55224e-05	Micu1/Lrrc8a/Lrrc8d/Slc12a2/Vac14/Rptor/Scn2a/Mylk/Lrrc8c/Slc12a6/Xrcc5/Mtor/Slc12a5/Kcnma1/Map7	15	degeneration	IT_UP
GO:0021954	central nervous system neuron development	15/1012	98/28891	1.59891e-06	2.34001e-05	1.55224e-05	Epha4/Cdh11/Slc4a10/Slit2/Ogdh/Scyl2/Dcc/Plxna1/Plxna4/Gba2/Wdr47/Ephb2/Mycbp2/Spg11/Taok1	15	Other	IT_UP
GO:0006644	phospholipid metabolic process	32/1012	360/28891	1.6374e-06	2.38723e-05	1.58357e-05	Dgkz/Plppr4/Abca2/Ttc7b/Abca3/Pip5k1c/Lyst/Pikfyve/Dgki/Efr3b/Inpp4b/Scarb1/Vac14/Smg1/Ocrl/Inpp4a/Pik3c3/Fig4/Pigo/Pld2/Pgap1/Pnpla6/Pik3ca/Pla2g4a/Gpcpd1/Pik3r4/Synj1/Plch2/Abca8b/Pdgfrb/Pi4ka/Plcb3	32	metabolism	IT_UP
GO:0051058	negative regulation of small GTPase mediated signal transduction	12/1012	63/28891	1.64277e-06	2.38723e-05	1.58357e-05	Dgkz/Slit2/Trim67/Heg1/Rasa2/Itga3/Dab2ip/Git1/Ephb2/Nf1/Rasa3/Itgb1	12	Other	IT_UP
GO:0098815	modulation of excitatory postsynaptic potential	12/1012	63/28891	1.64277e-06	2.38723e-05	1.58357e-05	Nlgn1/Dlg4/Tmem108/Nrxn1/Nlgn3/Slc8a2/Nlgn2/Afdn/Pclo/Grik2/Dbn1/Grin1	12	synapse	IT_UP
GO:0007097	nuclear migration	9/1012	34/28891	1.8243e-06	2.64097e-05	1.75189e-05	Cep120/Kif1a/Syne1/Myh10/Dctn1/Syne2/Pcm1/Dock7/Dync1h1	9	Other	IT_UP
GO:0001881	receptor recycling	11/1012	53/28891	1.82593e-06	2.64097e-05	1.75189e-05	Als2/Gria3/Ide/Gria1/Lmtk2/Usp9x/Pex6/Gria2/Scrib/Arfgef2/Sorl1	11	Other	IT_UP
GO:0008542	visual learning	13/1012	75/28891	1.87259e-06	2.70214e-05	1.79246e-05	Cacna1e/Atp1a2/Nlgn3/Zzef1/Htt/Abca7/Mtor/Atp1a3/Nf1/Tanc1/Grin1/Itgb1/Ckap5	13	vision	IT_UP
GO:0019932	second-messenger-mediated signaling	30/1012	328/28891	1.92018e-06	2.76434e-05	1.83372e-05	Pde4d/Cd36/Slc9a1/Adcy2/Pde2a/Epha5/Adgrl1/Ryr2/Kdr/Eif2ak3/Atp2b4/Slc8a2/Slc8a1/Htt/Ppp1r9b/Prkd1/Egfr/Atp2a2/Adcy8/Mtor/Ank2/L1cam/Itpr1/Grm1/Ksr1/Pdgfrb/Ncam1/Npr2/Exoc4/Cdc34	30	Other	IT_UP
GO:0048260	positive regulation of receptor-mediated endocytosis	12/1012	64/28891	1.95786e-06	2.81203e-05	1.86536e-05	C3/Magi2/Scyl2/Tbc1d5/Insr/Ahi1/Pld2/Synj1/Hip1/Ap2a1/Hip1r/Dnm2	12	Other	IT_UP
GO:1900151	regulation of nuclear-transcribed mRNA catabolic process, deadenylation-dependent decay	8/1012	26/28891	1.96302e-06	2.8129e-05	1.86593e-05	Dhx9/Dhx36/Ago2/Csde1/Tnrc6b/Tnrc6c/Hnrnpu/Cnot1	8	RNA	IT_UP
GO:0031334	positive regulation of protein-containing complex assembly	23/1012	214/28891	2.04906e-06	2.9294e-05	1.94321e-05	Cd36/Evl/Abca3/Akap9/Unc13b/Rictor/Vcp/Tenm1/Dab2ip/Git1/Prkd1/Dctn1/Myo1c/Mtor/Cand1/Dlg1/Tfrc/Nckap1/Snap91/Eif4g1/Map1b/Hip1r/Ckap5	23	Other	IT_UP
GO:0072384	organelle transport along microtubule	14/1012	88/28891	2.20664e-06	3.14089e-05	2.08351e-05	Copg2/Kif1b/Kif1a/Copg1/Fyco1/Madd/Kif5b/Htt/Ap3d1/Ap3b2/Arhgap21/Syne2/Lamp1/Map1b	14	transport	IT_UP
GO:0048268	clathrin coat assembly	7/1012	19/28891	2.20717e-06	3.14089e-05	2.08351e-05	Gak/Ap1b1/Cltc/Snap91/Ap2b1/Hip1/Hip1r	7	Other	IT_UP
GO:0051647	nucleus localization	10/1012	44/28891	2.23329e-06	3.17076e-05	2.10332e-05	Cep120/Kif1a/Syne1/Myh10/Dctn1/Syne2/Mtor/Pcm1/Dock7/Dync1h1	10	Other	IT_UP
GO:0050708	regulation of protein secretion	30/1012	331/28891	2.31277e-06	3.27607e-05	2.17317e-05	Frmd4a/Cacna1e/Apbb1/Kcnb1/Slc12a2/Epha5/Unc13b/Madd/Myh9/Stxbp5/Rptor/Myo18a/C2cd2l/Kif5b/Cask/Ahi1/Lrp1/Nlgn2/Myh10/Srcin1/Egfr/Llgl1/Sec24a/Rapgef4/Adcy8/Adcy5/Ptpn23/Oga/Itpr1/Neo1	30	Other	IT_UP
GO:0060213	positive regulation of nuclear-transcribed mRNA poly(A) tail shortening	6/1012	13/28891	2.52836e-06	3.57327e-05	2.37032e-05	Ago2/Tnrc6b/Tnrc6c/Eif4enif1/Cnot1/Tnrc6a	6	RNA	IT_UP
GO:0008360	regulation of cell shape	18/1012	142/28891	2.54022e-06	3.58182e-05	2.376e-05	Plxnb2/Epb41/Prpf40a/Myh9/Plxna2/Kdr/Nf2/Plxnb1/Plxna1/Myh10/Plxna4/Epb41l3/Taok2/Dlg1/Myh14/Plxnc1/Cyfip1/Epb41l2	18	Other	IT_UP
GO:0006900	vesicle budding from membrane	13/1012	77/28891	2.54776e-06	3.58427e-05	2.37762e-05	Sec23a/Myo18a/Trappc10/Ap3d1/Ap3b2/Trappc11/Sec24a/Trappc9/Trappc12/Mia3/Snap91/Sec31a/Dnm3	13	Other	IT_UP
GO:0034250	positive regulation of amide metabolic process	20/1012	171/28891	2.56192e-06	3.59601e-05	2.38541e-05	Epha4/Plxnb2/Eif2b5/Abca2/Ogt/Dhx9/Dhx36/Ago2/Csde1/Fxr2/Larp1/Eif2ak3/Eef2/Abcf1/Eif4g2/Larp4/Mtor/Hnrnpu/Eif4g1/Eif4g3	20	metabolism	IT_UP
GO:0032289	central nervous system myelin formation	5/1012	8/28891	2.67764e-06	3.73594e-05	2.47823e-05	Abca2/Tenm4/Mios/Cntn1/Ckap5	5	Other	IT_UP
GO:0150094	amyloid-beta clearance by cellular catabolic process	5/1012	8/28891	2.67764e-06	3.73594e-05	2.47823e-05	Cd36/Ide/Lrp1/Abca7/Lrp4	5	Other	IT_UP
GO:0031113	regulation of microtubule polymerization	11/1012	55/28891	2.6887e-06	3.73594e-05	2.47823e-05	Akap9/Tbcd/Dyrk1a/Git1/Dctn1/Gba2/Clasp2/Map1b/Camsap3/Ckap5/Camsap2	11	Other	IT_UP
GO:0097352	autophagosome maturation	11/1012	55/28891	2.6887e-06	3.73594e-05	2.47823e-05	Fyco1/Vcp/Vps16/Pik3c3/Tecpr1/Atp2a2/Snx14/Clec16a/Pik3r4/Lamp2/Epg5	11	Other	IT_UP
GO:0000289	nuclear-transcribed mRNA poly(A) tail shortening	8/1012	27/28891	2.70396e-06	3.73594e-05	2.47823e-05	Ago2/Tnrc6b/Tnrc6c/Eif4enif1/Cnot1/Cnot3/Tnrc6a/Pan2	8	RNA	IT_UP
GO:0006883	intracellular sodium ion homeostasis	8/1012	27/28891	2.70396e-06	3.73594e-05	2.47823e-05	Slc9a1/Slc12a2/Atp1a2/Atp1a4/Slc8a1/Atp1a3/Atp12a/Atp1a1	8	Other	IT_UP
GO:0016082	synaptic vesicle priming	8/1012	27/28891	2.70396e-06	3.73594e-05	2.47823e-05	Unc13c/Unc13b/Stxbp5/Sv2a/Erc1/Rab3gap1/Unc13a/Synj1	8	synapse	IT_UP
GO:0031333	negative regulation of protein-containing complex assembly	19/1012	157/28891	2.72296e-06	3.75062e-05	2.48797e-05	Evl/Add1/Gsn/Tbcd/Dyrk1a/Slit2/Prrt2/Arfgef1/Add3/Add2/Fhod3/Arhgef2/Sptb/Sptbn1/Sorl1/Sptan1/Ulk1/Lamp2/Hip1r	19	Other	IT_UP
GO:0015931	nucleobase-containing compound transport	22/1012	202/28891	2.72673e-06	3.75062e-05	2.48797e-05	Nup98/Ranbp2/Tpr/Iws1/Lrrc8a/Nsun2/Dhx9/Nup160/Kpnb1/Nup210/Abcc1/Nup214/Xpo5/Xpo1/Lrrc8c/Htt/Zc3h11a/Kif5c/Lrpprc/Abcc5/Epg5/Abcc4	22	transport	IT_UP
GO:0042461	photoreceptor cell development	12/1012	66/28891	2.75191e-06	3.77685e-05	2.50537e-05	Nphp4/Tmem67/Rpgrip1/Hcn1/Ift140/Crb2/Crb1/Cdhr1/Rp1l1/Pde6c/Rp1/Ahi1	12	Other	IT_UP
GO:0006904	vesicle docking involved in exocytosis	10/1012	45/28891	2.78162e-06	3.80915e-05	2.5268e-05	Kcnb1/Unc13c/Unc13b/Ppfia3/Vps11/Vps18/Unc13a/Ncam1/Exoc4/Exoc1	10	Other	IT_UP
GO:0043491	phosphatidylinositol 3-kinase/protein kinase B signal transduction	29/1012	317/28891	2.821e-06	3.84603e-05	2.55126e-05	Ntrk3/Inpp4b/Stat3/Flt1/Cntnap2/Magi2/Nrxn1/Rictor/Arfgef1/Grm2/Kdr/Igf1r/Insr/Nedd4/Plxnb1/Tsc2/Pik3ca/Dab2ip/Egfr/Mertk/Osbpl8/Mtor/Dlg1/Itsn1/Nf1/Pik3r4/Pdgfrb/Itgb1/Cx3cl1	29	Other	IT_UP
GO:0071695	anatomical structure maturation	29/1012	317/28891	2.821e-06	3.84603e-05	2.55126e-05	Adgrb3/C3/Kcnb1/Nsun2/Cacna1a/Washc5/Cntnap2/Nrxn1/Ctnnb1/Kdr/Tdrd7/Kcnq2/Plxnb1/Farp2/Ankrd17/Mtor/Myo5a/Nfasc/Dchs1/Nf1/Cntn2/Reck/Kcnma1/Ank3/Ano6/Snx19/Npr2/Grin1/Nrcam	29	Other	IT_UP
GO:0009991	response to extracellular stimulus	37/1012	460/28891	2.83496e-06	3.85655e-05	2.55824e-05	Acacb/Kcnb1/Ogt/Cpeb4/Cntnap2/Rictor/Rptor/Larp1/Bcas3/Elapor1/Wdr24/Eif2ak3/Tbc1d5/Insr/Pik3c3/Ncoa1/Cad/Mios/Gcn1/Tsc2/Prkd1/Wdr59/Vps41/Plec/Mtor/Lars1/Cntn2/Clec16a/Pik3r4/Tfrc/Itga6/Sorl1/Eif4g1/Ulk1/Lamp2/Tnrc6a/Crebbp	37	Other	IT_UP
GO:0046580	negative regulation of Ras protein signal transduction	11/1012	56/28891	3.24066e-06	4.3967e-05	2.91655e-05	Dgkz/Trim67/Heg1/Rasa2/Itga3/Dab2ip/Git1/Ephb2/Nf1/Rasa3/Itgb1	11	Other	IT_UP
GO:0098930	axonal transport	12/1012	67/28891	3.24627e-06	4.3967e-05	2.91655e-05	Kif1b/Tmem108/Kif1a/Madd/Kif5b/Ap3d1/Ap3b2/Map1a/Bsn/Dync1h1/Ank3/Kif5c	12	transport	IT_UP
GO:0032011	ARF protein signal transduction	7/1012	20/28891	3.29286e-06	4.44033e-05	2.94549e-05	Psd/Iqsec1/Arfgef3/Arfgef1/Iqsec3/Git1/Arfgef2	7	Other	IT_UP
GO:0032012	regulation of ARF protein signal transduction	7/1012	20/28891	3.29286e-06	4.44033e-05	2.94549e-05	Psd/Iqsec1/Arfgef3/Arfgef1/Iqsec3/Git1/Arfgef2	7	Other	IT_UP
GO:0031667	response to nutrient levels	35/1012	427/28891	3.44267e-06	4.63222e-05	3.07278e-05	Acacb/Kcnb1/Ogt/Cpeb4/Cntnap2/Rictor/Rptor/Larp1/Bcas3/Elapor1/Wdr24/Eif2ak3/Tbc1d5/Insr/Pik3c3/Ncoa1/Cad/Mios/Gcn1/Tsc2/Prkd1/Wdr59/Vps41/Plec/Mtor/Lars1/Cntn2/Clec16a/Pik3r4/Sorl1/Eif4g1/Ulk1/Lamp2/Tnrc6a/Crebbp	35	Other	IT_UP
GO:0045446	endothelial cell differentiation	16/1012	118/28891	3.74375e-06	5.02639e-05	3.33425e-05	Pde4d/Add1/Pde2a/Ptprs/Ctnnb1/Kdr/Bmpr2/Heg1/Vcl/Afdn/Fasn/Tjp1/Col18a1/Tjp2/Cul7/Rock1	16	Other	IT_UP
GO:0030837	negative regulation of actin filament polymerization	12/1012	68/28891	3.81721e-06	5.10283e-05	3.38496e-05	Evl/Add1/Gsn/Slit2/Arfgef1/Add3/Add2/Fhod3/Sptb/Sptbn1/Sptan1/Hip1r	12	Other	IT_UP
GO:0099601	regulation of neurotransmitter receptor activity	12/1012	68/28891	3.81721e-06	5.10283e-05	3.38496e-05	Nlgn1/Dlg4/Dlgap4/Nrxn1/Nlgn3/Nrxn2/Grip1/Mink1/Nlgn2/Ephb2/Dlgap1/Dapk1	12	Other	IT_UP
GO:0050435	amyloid-beta metabolic process	11/1012	57/28891	3.88929e-06	5.17677e-05	3.43401e-05	Epha4/Abca2/Ide/Dyrk1a/Spon1/Abca7/Unc13a/Ace/Sorl1/Ncstn/Rock1	11	metabolism	IT_UP
GO:0051293	establishment of spindle localization	11/1012	57/28891	3.88929e-06	5.17677e-05	3.43401e-05	Kpnb1/Myh9/Zw10/Htt/Dctn1/Llgl1/Arhgef2/Fmn2/Dync1h1/Clasp2/Itgb1	11	Other	IT_UP
GO:1903421	regulation of synaptic vesicle recycling	9/1012	37/28891	3.93684e-06	5.2288e-05	3.46852e-05	Nlgn1/Pip5k1c/Gripap1/Pclo/Synj1/Snap91/Cyfip1/Dnm3/Rock1	9	synapse	IT_UP
GO:0090287	regulation of cellular response to growth factor stimulus	29/1012	323/28891	4.08187e-06	5.40979e-05	3.58858e-05	Elapor2/Trim33/Adgra2/Ogt/Tmem108/Ptprf/Crb2/Slit2/Glg1/Nrxn1/Ctnnb1/Snx25/Kdr/Atp2b4/Cask/Nedd4/Lrp1/Itga3/Dab2ip/Myo1c/Ofd1/Hgs/Cyfip2/Sorl1/Cyfip1/Ulk1/Neo1/Dnm2/Crebbp	29	Other	IT_UP
GO:0032388	positive regulation of intracellular transport	21/1012	192/28891	4.26556e-06	5.64113e-05	3.74204e-05	Tpr/Kcnb1/Dhx9/Ubr5/Cep290/Mtcl1/Nf2/Kif5b/Nedd4/Asph/C2cd5/Pgap1/Prkd1/Vps11/Myo1c/Pcm1/Ptpn23/Dync1h1/Ank3/Sorl1/Ipo5	21	transport	IT_UP
GO:0045161	neuronal ion channel clustering	6/1012	14/28891	4.29313e-06	5.66546e-05	3.75817e-05	Kcnb1/Cntnap2/Nfasc/Cntn2/Ank3/Nrcam	6	Other	IT_UP
GO:0034470	ncRNA processing	34/1012	413/28891	4.30318e-06	5.66662e-05	3.75894e-05	Dis3/Elac2/Exosc10/Elp2/Nsun2/Zcchc8/Ago2/Ncl/Ago1/Adar/Tsr1/Tbl3/Aars1/Stat3/Pum1/Ago3/Mrto4/Srrt/Nop2/Pum2/Wbp11/Wdr6/Tdrd7/Ddx27/Ddx54/Ints1/Mtrex/Las1l/Rrp12/Elp1/Pelp1/Sart1/Pdcd11/Dgcr8	34	RNA	IT_UP
GO:0050953	sensory perception of light stimulus	19/1012	162/28891	4.34704e-06	5.7122e-05	3.78918e-05	Cacna2d4/Cep250/Rpgrip1/Slc24a1/Whrn/Myo3b/Slc4a10/Adgrv1/Crb1/Slc4a7/Rp1l1/Wfs1/Pde6c/Pcdh15/Rp1/Cnnm4/Myo5a/Impg2/Impg1	19	vision	IT_UP
GO:0007632	visual behavior	13/1012	81/28891	4.57412e-06	5.99783e-05	3.97866e-05	Cacna1e/Atp1a2/Nlgn3/Zzef1/Htt/Abca7/Mtor/Atp1a3/Nf1/Tanc1/Grin1/Itgb1/Ckap5	13	vision	IT_UP
GO:0048172	regulation of short-term neuronal synaptic plasticity	7/1012	21/28891	4.78986e-06	6.26742e-05	4.15748e-05	Unc13b/Slc4a10/Ppfia3/Slc8a2/Rab3gap1/Unc13a/Grik2	7	synapse	IT_UP
GO:0006622	protein targeting to lysosome	8/1012	29/28891	4.91196e-06	6.41358e-05	4.25444e-05	Pik3c3/Nedd4/Sort1/Pik3r4/Hgs/Sorl1/Lamp2/Vps53	8	Other	IT_UP
GO:0007051	spindle organization	21/1012	194/28891	5.0248e-06	6.54708e-05	4.343e-05	Tpr/Spice1/Cep120/Washc5/Kpnb1/Myh9/Vcp/Tubgcp3/Ddb1/Eml3/Dctn1/Hnrnpu/Cltc/Dlg1/Tubgcp2/Dync1h1/Clasp2/Kif2a/Map1s/Golga2/Ckap5	21	Other	IT_UP
GO:0007613	memory	19/1012	164/28891	5.2114e-06	6.77591e-05	4.49479e-05	Pde4d/Grm7/Gria1/Scn2a/Kcnq2/Slc8a2/Abca7/Itga3/Map1a/Adcy8/Mtor/Atp1a3/Trpm7/Adcy1/Spg11/Grin1/Shank2/Sorcs3/Crebbp	19	Other	IT_UP
GO:0031400	negative regulation of protein modification process	37/1012	473/28891	5.37055e-06	6.96818e-05	4.62233e-05	Pde4d/Ufl1/Cadm1/Mprip/Ntrk3/Ogt/Cactin/Adar/Ptpro/Sirpa/Slit2/Oxr1/Ctnnb1/Usp4/Spag9/Fry/Nf2/Akap1/Hspa4/Nolc1/Atp2b4/Insr/Heg1/Slc8a1/Tsc2/Ppp1r9b/Dab2ip/Srcin1/Plec/Mtor/Ephb2/Oga/Nf1/Sorl1/Eif4g1/Mgat5/Rock1	37	Other	IT_UP
GO:0061640	cytoskeleton-dependent cytokinesis	15/1012	108/28891	5.5343e-06	7.16558e-05	4.75328e-05	Son/Iqgap2/Cit/Washc5/Pdcd6ip/Myh10/Plec/Iqgap1/Fmn2/Sptbn1/Ank3/Exoc4/Exoc1/Cul7/Rock1	15	Other	IT_UP
GO:0031023	microtubule organizing center organization	18/1012	150/28891	5.57851e-06	7.20541e-05	4.7797e-05	Cep250/Tmem67/Mdm1/Spice1/Brsk1/Cep120/Ctnnb1/Ppp1r12a/Pdcd6ip/Cep135/Xpo1/Mpdz/Crocc/Dctn1/Pcm1/Clasp2/Golga2/Ckap5	18	Other	IT_UP
GO:1901379	regulation of potassium ion transmembrane transport	14/1012	95/28891	5.58839e-06	7.20541e-05	4.7797e-05	Akap9/Wwp2/Dpp10/Kcnh2/Grip1/Nedd4/Dpp6/Wnk2/Ank2/Dlg1/Ank3/Ano6/Itgb1/Dnm2	14	transport	IT_UP
GO:1900180	regulation of protein localization to nucleus	19/1012	165/28891	5.69924e-06	7.33303e-05	4.86436e-05	Cd36/Mepce/Tpr/Ogt/Ubr5/Eif2ak3/Nf2/Akap1/Nolc1/Htt/Prkd1/Mtor/Jak1/Nf1/Ctnna1/Tfrc/Ipo7/Ipo5/Crebbp	19	Other	IT_UP
GO:0098597	observational learning	5/1012	9/28891	5.8501e-06	7.49589e-05	4.97239e-05	Cntnap2/Nrxn1/Nrxn2/Htt/Nf1	5	Other	IT_UP
GO:1990416	cellular response to brain-derived neurotrophic factor stimulus	5/1012	9/28891	5.8501e-06	7.49589e-05	4.97239e-05	Tmem108/Gria1/Grip1/Gria2/Dlg1	5	Other	IT_UP
GO:0002090	regulation of receptor internalization	13/1012	83/28891	6.0425e-06	7.72639e-05	5.12529e-05	Dlg4/Pip5k1c/Iqsec1/Vac14/Magi2/Scyl2/Tbc1d5/Insr/Nedd4/Ahi1/Scrib/Synj1/Hip1	13	RNA	IT_UP
GO:0001885	endothelial cell development	12/1012	71/28891	6.09449e-06	7.77677e-05	5.15871e-05	Pde4d/Add1/Pde2a/Ptprs/Heg1/Vcl/Afdn/Fasn/Tjp1/Col18a1/Tjp2/Rock1	12	Other	IT_UP
GO:0006884	cell volume homeostasis	9/1012	39/28891	6.29723e-06	8.0189e-05	5.31933e-05	Add1/Slc12a9/Lrrc8a/Slc12a2/Slc12a6/Slc12a5/Kcnma1/Ano6/Slc12a4	9	Other	IT_UP
GO:0014003	oligodendrocyte development	10/1012	49/28891	6.31116e-06	8.02011e-05	5.32013e-05	Eif2b5/Abca2/Tenm4/Cntnap2/Cntnap1/Mios/Omg/Cntn1/Ckap5/Ncstn	10	Other	IT_UP
GO:0007029	endoplasmic reticulum organization	14/1012	96/28891	6.3339e-06	8.03248e-05	5.32833e-05	Retreg2/Bag6/Gak/Eif2ak3/Vcpip1/Htt/Esyt2/Rab3gap1/Rab3gap2/Emc1/Myo5a/Mia3/Esyt1/Sec31a	14	Other	IT_UP
GO:0006413	translational initiation	16/1012	123/28891	6.46385e-06	8.16375e-05	5.41542e-05	Gigyf2/Tpr/Eif2b5/Ago2/Larp1/Eif2ak3/Abcf1/Dhx29/Eif3c/Eif4g2/Eif3b/Scrib/Mtor/Eif3a/Eif4g1/Eif4g3	16	Other	IT_UP
GO:0048709	oligodendrocyte differentiation	16/1012	123/28891	6.46385e-06	8.16375e-05	5.41542e-05	Eif2b5/Abca2/Tenm4/Cntnap2/Cntnap1/Ctnnb1/Nlgn3/Mios/Mtor/Nf1/Omg/Cntn1/Exoc4/Ckap5/Ncstn/Trpc4	16	Other	IT_UP
GO:0051924	regulation of calcium ion transport	27/1012	296/28891	6.48367e-06	8.17207e-05	5.42093e-05	Pde4d/Slc9a1/Epb41/Cacna1a/Atp1a2/Ryr2/Ctnnb1/Wfs1/Cask/Mylk/Asph/Slc8a1/Htt/Prkd1/Atp2b2/Myo5a/Ace/Oga/Ank2/Cacna2d1/Itpr1/Atp2b1/Pdgfrb/Spg11/Grin1/Cx3cl1/Trpc4	27	calcium	IT_UP
GO:0006893	Golgi to plasma membrane transport	11/1012	60/28891	6.56367e-06	8.25605e-05	5.47664e-05	Gga1/Atp2c1/Vps35l/Llgl1/Arfgef2/Sptbn1/Ank3/Cnst/Exoc4/Exoc1/Dnm2	11	transport	IT_UP
GO:1904062	regulation of monoatomic cation transmembrane transport	31/1012	367/28891	6.72851e-06	8.44619e-05	5.60277e-05	Pde4d/Slc9a1/Akap9/Cacna1a/Wwp2/Hcn1/Atp1a2/Dpp10/Ryr2/Kcnh2/Grip1/Atp2b4/Kif5b/Nedd4/Asph/Dpp6/Slc8a1/Htt/Wnk2/Prkd1/Myo5a/Oga/Ank2/Dlg1/Cacna2d1/Ank3/Ano6/Grin1/Itgb1/Cx3cl1/Dnm2	31	transport	IT_UP
GO:0099515	actin filament-based transport	7/1012	22/28891	6.81271e-06	8.53454e-05	5.66138e-05	Myo1d/Myo6/Syne2/Myo1b/Myo1c/Myo5a/Actn4	7	transport	IT_UP
GO:0090257	regulation of muscle system process	25/1012	263/28891	6.89723e-06	8.62294e-05	5.72001e-05	Pde4d/Trip10/Slc9a1/Cacna1h/Akap9/Gsn/Atp1a2/Flt1/Ryr2/Akap1/Adk/Atp2b4/Slc8a1/Hcn4/Prkd1/Atp2a2/Mtor/Oga/Ank2/Dlg1/Atp1a1/Kcnma1/Atp2b1/Dbn1/Rock1	25	Other	IT_UP
GO:0036376	sodium ion export across plasma membrane	6/1012	15/28891	6.94268e-06	8.62736e-05	5.72295e-05	Atp1a2/Atp1a4/Slc8a1/Atp1a3/Atp12a/Atp1a1	6	Other	IT_UP
GO:0060211	regulation of nuclear-transcribed mRNA poly(A) tail shortening	6/1012	15/28891	6.94268e-06	8.62736e-05	5.72295e-05	Ago2/Tnrc6b/Tnrc6c/Eif4enif1/Cnot1/Tnrc6a	6	RNA	IT_UP
GO:0099151	regulation of postsynaptic density assembly	6/1012	15/28891	6.94268e-06	8.62736e-05	5.72295e-05	Grid2/Lrfn1/Ptprs/Ptprd/Nrxn1/Lrrc4b	6	synapse	IT_UP
GO:0035194	regulatory ncRNA-mediated post-transcriptional gene silencing	17/1012	138/28891	7.07485e-06	8.748e-05	5.80298e-05	Dhx9/Ago2/Ago1/Adar/Stat3/Pum1/Tnrc6b/Tnrc6c/Ago3/Pum2/Xpo5/Eif4enif1/Cnot1/Helz/Dgcr8/Eif4g1/Tnrc6a	17	RNA	IT_UP
GO:0051480	regulation of cytosolic calcium ion concentration	12/1012	72/28891	7.08226e-06	8.748e-05	5.80298e-05	Cacna1a/Ryr2/Atp2b4/Asph/Slc8a2/Erc1/Adcy8/Atp2b2/Myo5a/Atp2b1/Grm1/Trpc4	12	calcium	IT_UP
GO:0055117	regulation of cardiac muscle contraction	12/1012	72/28891	7.08226e-06	8.748e-05	5.80298e-05	Pde4d/Slc9a1/Cacna1h/Akap9/Atp1a2/Ryr2/Slc8a1/Hcn4/Atp2a2/Ank2/Dlg1/Atp1a1	12	Other	IT_UP
GO:0061912	selective autophagy	14/1012	97/28891	7.16629e-06	8.83413e-05	5.86011e-05	Rnf31/Ufl1/Retreg2/Ogt/Huwe1/Lrba/Pik3c3/Htt/Atg2b/Wdfy3/Vps13c/Wdr81/Clec16a/Ulk1	14	Other	IT_UP
GO:0031929	TOR signaling	20/1012	183/28891	7.24888e-06	8.91814e-05	5.91584e-05	Tbck/Usp7/Cntnap2/Rictor/Rptor/Larp1/Usp4/Sh3bp4/Kdr/Wdr24/Usp9x/Mios/Tsc2/Pik3ca/Wdr59/Mtor/Ubr1/Lars1/Clec16a/Npc1	20	Other	IT_UP
GO:0048686	regulation of sprouting of injured axon	4/1012	5/28891	7.27542e-06	8.933e-05	5.9257e-05	Ntrk3/Tnr/Pum2/Lrp1	4	Other	IT_UP
GO:0060271	cilium assembly	32/1012	387/28891	7.45858e-06	9.13972e-05	6.06283e-05	Wdr19/Tpgs1/Cep250/Tmem67/Rpgrip1/Gsn/Cc2d2a/Cep120/Ift140/Cep290/Rp1l1/Wdr35/Ocrl/Syne1/Pcdh15/Rp1/Cep135/Wdr11/Ahi1/Htt/Ift122/Asap1/Crocc/Dctn1/Syne2/Ift172/Pcm1/Ofd1/Ptpn23/Dync2h1/Dnm2/Abcc4	32	Other	IT_UP
GO:0071526	semaphorin-plexin signaling pathway	10/1012	50/28891	7.64271e-06	9.34681e-05	6.20019e-05	Plxnb2/Plxna2/Kdr/Plxnb1/Sema4b/Plxna1/Farp2/Plxna4/Ncam1/Plxnc1	10	Other	IT_UP
GO:0021680	cerebellar Purkinje cell layer development	9/1012	40/28891	7.87393e-06	9.61055e-05	6.37514e-05	Sez6/Cacna1a/Whrn/Aars1/Cntnap2/Sez6l2/Sez6l/Myh10/Atp2b2	9	Other	IT_UP
GO:0006835	dicarboxylic acid transport	14/1012	98/28891	8.09419e-06	9.8599e-05	6.54055e-05	Lrrc8a/Lrrc8d/Slc12a2/Grm7/Gabbr1/Grm2/Apba1/Lrrc8c/Myo6/Rab3gap1/Nf1/Grm1/Abcc5/Itgb1	14	transport	IT_UP
GO:0001894	tissue homeostasis	26/1012	283/28891	8.40753e-06	0.000102014	6.76706e-05	Gigyf2/Add1/Nphp4/Slc12a2/Whrn/Crb2/Adgrv1/Crb1/Cep290/Acaca/Cdhr1/Rp1l1/Ctnnb1/Pcdh15/Rp1/Crocc/Tjp1/Egfr/Slc4a2/Map1a/Tjp2/Nf1/Itgav/Tfrc/Pdgfrb/Itgb1	26	Other	IT_UP
GO:0060249	anatomical structure homeostasis	26/1012	283/28891	8.40753e-06	0.000102014	6.76706e-05	Gigyf2/Add1/Nphp4/Slc12a2/Whrn/Crb2/Adgrv1/Crb1/Cep290/Acaca/Cdhr1/Rp1l1/Ctnnb1/Pcdh15/Rp1/Crocc/Tjp1/Egfr/Slc4a2/Map1a/Tjp2/Nf1/Itgav/Tfrc/Pdgfrb/Itgb1	26	Other	IT_UP
GO:0086010	membrane depolarization during action potential	8/1012	31/28891	8.48315e-06	0.000102528	6.8012e-05	Cacna1h/Scn2a/Kcnh2/Hcn4/Cacna2d1/Ank3/Scn1a/Scn8a	8	Other	IT_UP
GO:0099022	vesicle tethering	8/1012	31/28891	8.48315e-06	0.000102528	6.8012e-05	Trappc10/Wdr11/Fam91a1/Trappc11/Trappc9/Trappc12/Exoc4/Exoc1	8	Other	IT_UP
GO:0097553	calcium ion transmembrane import into cytosol	21/1012	201/28891	8.74573e-06	0.000105495	6.99803e-05	Pde4d/Cacna1e/Cacna1a/Ryr2/Asph/Slc8a2/Slc8a1/Htt/Plch1/Prkd1/Myo5a/Oga/Ank2/Itgav/Cacna2d1/Itpr1/Plch2/Grin1/Cx3cl1/Itpr2/Plcb3	21	calcium	IT_UP
GO:0051653	spindle localization	11/1012	62/28891	9.1327e-06	0.000109948	7.29342e-05	Kpnb1/Myh9/Zw10/Htt/Dctn1/Llgl1/Arhgef2/Fmn2/Dync1h1/Clasp2/Itgb1	11	Other	IT_UP
GO:0061028	establishment of endothelial barrier	10/1012	51/28891	9.21014e-06	0.000110665	7.34095e-05	Pde4d/Add1/Pde2a/Ptprs/Vcl/Afdn/Fasn/Tjp1/Tjp2/Rock1	10	Other	IT_UP
GO:0050821	protein stabilization	21/1012	202/28891	9.44407e-06	0.000113203	7.50931e-05	Epha4/Apbb1/Bag6/Ncor2/Usp7/Usp19/Naa15/Wfs1/Ctnnd1/Usp9x/Pex6/Rab3gap1/Aak1/Ank2/Wdr81/Lamp1/Nckap1/Hip1/Lamp2/Hip1r/Ipo9	21	Other	IT_UP
GO:0045727	positive regulation of translation	17/1012	141/28891	9.45802e-06	0.000113203	7.50931e-05	Plxnb2/Eif2b5/Ogt/Dhx9/Dhx36/Ago2/Csde1/Fxr2/Larp1/Eef2/Abcf1/Eif4g2/Larp4/Mtor/Hnrnpu/Eif4g1/Eif4g3	17	Other	IT_UP
GO:0045217	cell-cell junction maintenance	7/1012	23/28891	9.49729e-06	0.000113453	7.5259e-05	Whrn/Cntnap1/Afdn/Tjp1/Plekha7/Epb41l3/Camsap3	7	Other	IT_UP
GO:0099633	protein localization to postsynaptic specialization membrane	9/1012	41/28891	9.77628e-06	0.000116336	7.71713e-05	Dlg4/Ogt/Magi2/Nrxn3/Nbea/Git1/Gphn/Rapgef4/Dlg1	9	synapse	IT_UP
GO:0099645	neurotransmitter receptor localization to postsynaptic specialization membrane	9/1012	41/28891	9.77628e-06	0.000116336	7.71713e-05	Dlg4/Ogt/Magi2/Nrxn3/Nbea/Git1/Gphn/Rapgef4/Dlg1	9	synapse	IT_UP
GO:0010563	negative regulation of phosphorus metabolic process	34/1012	430/28891	1.01817e-05	0.000120696	8.00633e-05	Pde4d/Abca2/Cadm1/Mprip/Ntrk3/Ogt/Cactin/Adar/Ptpro/Sirpa/Slit2/Spag9/Nf2/Akap1/Hspa4/Nolc1/Insr/Heg1/Ankle2/Slc8a1/Tsc2/Ppp1r9b/Dab2ip/Srcin1/Plec/Mtor/Ephb2/Iqgap1/Hnrnpu/Nf1/Sorl1/Eif4g1/Mgat5/Rock1	34	metabolism	IT_UP
GO:0045936	negative regulation of phosphate metabolic process	34/1012	430/28891	1.01817e-05	0.000120696	8.00633e-05	Pde4d/Abca2/Cadm1/Mprip/Ntrk3/Ogt/Cactin/Adar/Ptpro/Sirpa/Slit2/Spag9/Nf2/Akap1/Hspa4/Nolc1/Insr/Heg1/Ankle2/Slc8a1/Tsc2/Ppp1r9b/Dab2ip/Srcin1/Plec/Mtor/Ephb2/Iqgap1/Hnrnpu/Nf1/Sorl1/Eif4g1/Mgat5/Rock1	34	metabolism	IT_UP
GO:0042692	muscle cell differentiation	36/1012	468/28891	1.03527e-05	0.000122487	8.12518e-05	Adgrb3/C3/Trip10/Slc9a1/Actn1/Tmtc3/Dner/Cntnap2/Cntnap1/Myh9/Ctnnb1/Smarca2/Spag9/Syne1/Bmpr2/Slc8a1/Sort1/Fhod3/Myh10/Ptgfrn/Prkd1/Ankrd17/Atp2a2/Plec/Cacna2d2/Mtor/Atp11a/Actn4/Hnrnpu/Ank2/Tanc1/Pdgfrb/Spg11/Cdh2/Itgb1/Neo1	36	Other	IT_UP
GO:0031102	neuron projection regeneration	11/1012	63/28891	1.07171e-05	0.000126316	8.37912e-05	Epha4/Ntrk3/Ptprf/Ptprs/Tnr/Pum2/Igf1r/Lrp1/Omg/Ulk1/Neo1	11	Other	IT_UP
GO:0010960	magnesium ion homeostasis	6/1012	16/28891	1.07785e-05	0.000126316	8.37912e-05	Cnnm3/Cnnm2/Cnnm1/Cnnm4/Trpm7/Ank3	6	Other	IT_UP
GO:0098840	protein transport along microtubule	6/1012	16/28891	1.07785e-05	0.000126316	8.37912e-05	Kif1a/Kif5b/Map1a/Myo5a/Kif5c/Camsap3	6	transport	IT_UP
GO:0099118	microtubule-based protein transport	6/1012	16/28891	1.07785e-05	0.000126316	8.37912e-05	Kif1a/Kif5b/Map1a/Myo5a/Kif5c/Camsap3	6	transport	IT_UP
GO:1902287	semaphorin-plexin signaling pathway involved in axon guidance	6/1012	16/28891	1.07785e-05	0.000126316	8.37912e-05	Plxnb2/Plxna2/Plxnb1/Plxna1/Plxna4/Plxnc1	6	Other	IT_UP
GO:0034063	stress granule assembly	8/1012	32/28891	1.09645e-05	0.000127875	8.48258e-05	Csde1/Pum2/Caprin1/Prrc2c/Usp10/Dync1h1/Ubap2l/Atxn2l	8	degeneration	IT_UP
GO:0071214	cellular response to abiotic stimulus	29/1012	340/28891	1.09737e-05	0.000127875	8.48258e-05	Micu1/Slc9a1/Lrrc8d/Dhx36/Pold1/Pde2a/Atp1a2/Usp47/Cul4b/Crb1/Rptor/Scn2a/Ctnnb1/Ddb1/Ptprk/Rp1/Mylk/Nedd4/Lrrc8c/Slc12a6/Myo6/Pik3ca/Xrcc5/Plec/Mtor/Tnks1bp1/Atp1a1/Grm1/Crebbp	29	Other	IT_UP
GO:0104004	cellular response to environmental stimulus	29/1012	340/28891	1.09737e-05	0.000127875	8.48258e-05	Micu1/Slc9a1/Lrrc8d/Dhx36/Pold1/Pde2a/Atp1a2/Usp47/Cul4b/Crb1/Rptor/Scn2a/Ctnnb1/Ddb1/Ptprk/Rp1/Mylk/Nedd4/Lrrc8c/Slc12a6/Myo6/Pik3ca/Xrcc5/Plec/Mtor/Tnks1bp1/Atp1a1/Grm1/Crebbp	29	Other	IT_UP
GO:0043666	regulation of phosphoprotein phosphatase activity	10/1012	52/28891	1.10473e-05	0.00012849	8.52337e-05	Mprip/Magi2/Ppp1r12a/Htt/Ppp1r9b/Hsp90b1/Ppp6r3/Pdgfrb/Mgat5/Rock1	10	Other	IT_UP
GO:0042886	amide transport	34/1012	432/28891	1.12241e-05	0.000130301	8.64347e-05	Cacna1e/Abca2/Kcnb1/Grm7/Epha5/Gabbr1/Madd/Myh9/Rptor/Grm2/Apba1/C2cd2l/Kif5b/Cask/Lrp1/Htt/Nlgn2/Myo6/Prkd1/Egfr/Pclo/Rab3gap1/Rapgef4/Adcy8/Myo5a/Adcy5/Oga/Itsn1/Nf1/Itpr1/Grm1/Snx19/Abcc5/Itgb1	34	transport	IT_UP
GO:0010501	RNA secondary structure unwinding	5/1012	10/28891	1.13614e-05	0.000130911	8.68395e-05	Dhx9/Dhx36/Ago2/Ago1/Ago3	5	RNA	IT_UP
GO:0033572	transferrin transport	5/1012	10/28891	1.13614e-05	0.000130911	8.68395e-05	Lmtk2/Myo1b/Cltc/Tfrc/Dnm2	5	transport	IT_UP
GO:0070922	RISC complex assembly	5/1012	10/28891	1.13614e-05	0.000130911	8.68395e-05	Dhx9/Ago2/Ago1/Adar/Ago3	5	Other	IT_UP
GO:0098828	modulation of inhibitory postsynaptic potential	5/1012	10/28891	1.13614e-05	0.000130911	8.68395e-05	Igsf9b/Unc13b/Nlgn3/Nlgn2/Dbn1	5	synapse	IT_UP
GO:0007601	visual perception	18/1012	158/28891	1.15649e-05	0.000133008	8.82304e-05	Cacna2d4/Cep250/Rpgrip1/Slc24a1/Myo3b/Slc4a10/Adgrv1/Crb1/Slc4a7/Rp1l1/Wfs1/Pde6c/Pcdh15/Rp1/Cnnm4/Myo5a/Impg2/Impg1	18	vision	IT_UP
GO:0009314	response to radiation	34/1012	433/28891	1.17811e-05	0.000135242	8.97126e-05	Cacna1e/Ube4b/Cacna2d4/Cep250/Dhx36/Pold1/Brsk1/Atp1a2/Usp47/Cul4b/Slc4a10/Cntnap2/Crb1/Nlgn3/Pde6c/Ddb1/Ptprk/Rp1/Zzef1/Nedd4/Htt/Abca7/Xrcc5/Egfr/Mtor/Atp1a3/Tnks1bp1/Nf1/Map4k3/Tanc1/Grin1/Itgb1/Ckap5/Crebbp	34	Other	IT_UP
GO:0035640	exploration behavior	9/1012	42/28891	1.20576e-05	0.00013816	9.1648e-05	Dlg4/Atp1a2/Slc4a10/Tnr/Slc4a7/Kcnq2/Nlgn2/Itga3/Shank2	9	Other	IT_UP
GO:0006936	muscle contraction	28/1012	324/28891	1.21486e-05	0.000138944	9.21685e-05	Pde4d/Apbb1/Slc9a1/Cacna1h/Akap9/Gsn/Atp1a2/Flt1/Ryr2/Kcnh2/Atp2b4/Mylk/Slc8a1/Hcn4/Pik3ca/Prkd1/Atp2a2/Mtor/Atp1a3/Ank2/Dlg1/Cacna2d1/Atp1a1/Kcnma1/Atp2b1/Myh14/Scn1a/Dbn1	28	Other	IT_UP
GO:0048278	vesicle docking	11/1012	64/28891	1.25351e-05	0.000143099	9.49246e-05	Kcnb1/Unc13c/Unc13b/Ppfia3/Vps11/Uso1/Vps18/Unc13a/Ncam1/Exoc4/Exoc1	11	Other	IT_UP
GO:0060047	heart contraction	23/1012	239/28891	1.29951e-05	0.000147622	9.79246e-05	Pde4d/Cacna1e/Slc9a1/Cacna1h/Akap9/Gsn/Atp1a2/Ryr2/Kcnh2/Atp2b4/Slc8a1/Hcn4/Pik3ca/Atp2a2/Mtor/Atp1a3/Ace/Ank2/Dlg1/Cacna2d1/Atp1a1/Scn1a/Nos1ap	23	Other	IT_UP
GO:0008090	retrograde axonal transport	7/1012	24/28891	1.30029e-05	0.000147622	9.79246e-05	Kif1b/Tmem108/Kif1a/Kif5b/Map1a/Bsn/Dync1h1	7	transport	IT_UP
GO:0060080	inhibitory postsynaptic potential	7/1012	24/28891	1.30029e-05	0.000147622	9.79246e-05	Igsf9b/Unc13b/Nlgn3/Nlgn2/Grik2/Dbn1/Cx3cl1	7	synapse	IT_UP
GO:0031103	axon regeneration	10/1012	53/28891	1.31918e-05	0.000149217	9.89831e-05	Epha4/Ntrk3/Ptprf/Ptprs/Tnr/Pum2/Igf1r/Lrp1/Omg/Neo1	10	Other	IT_UP
GO:0090659	walking behavior	10/1012	53/28891	1.31918e-05	0.000149217	9.89831e-05	Epha4/Cacna1a/Oxr1/Cntnap2/Pcdh15/Kcnma1/Spg11/Npc1/Scn1a/Scn8a	10	Other	IT_UP
GO:0050768	negative regulation of neurogenesis	19/1012	175/28891	1.33815e-05	0.000151086	0.000100223	Ntrk3/Cit/Ptprs/Slit2/Tnr/Kifap3/Ctnnb1/Nf2/Sema4b/Tsc2/Arhgef2/Ephb2/Pcm1/Nf1/Dip2b/Ctnna1/Sorl1/Ulk1/Lrp4	19	Other	IT_UP
GO:0043266	regulation of potassium ion transport	15/1012	116/28891	1.34143e-05	0.00015118	0.000100285	Akap9/Wwp2/Dpp10/Kcnh2/Grip1/Kif5b/Nedd4/Dpp6/Wnk2/Ank2/Dlg1/Ank3/Ano6/Itgb1/Dnm2	15	transport	IT_UP
GO:0010508	positive regulation of autophagy	18/1012	160/28891	1.37628e-05	0.000154544	0.000102517	Rnf31/Ufl1/Tpcn1/Fyco1/Larp1/Sh3bp4/Kdr/Elapor1/Wdr24/Htt/Tsc2/Prkd1/Rab3gap1/Rab3gap2/Clec16a/Ulk1/Dapk1/Rock1	18	Other	IT_UP
GO:1902850	microtubule cytoskeleton organization involved in mitosis	18/1012	160/28891	1.37628e-05	0.000154544	0.000102517	Tpr/Spice1/Kpnb1/Zw10/Vcp/Htt/Eml3/Dctn1/Arhgef2/Hnrnpu/Cltc/Dync1h1/Clasp2/Kif2a/Map1s/Golga2/Itgb1/Ckap5	18	Other	IT_UP
GO:0044782	cilium organization	33/1012	418/28891	1.41139e-05	0.000158198	0.000104941	Wdr19/Tpgs1/Cep250/Tmem67/Rpgrip1/Gsn/Cc2d2a/Cep120/Ift140/Cep290/Kifap3/Rp1l1/Wdr35/Ocrl/Syne1/Pcdh15/Rp1/Cep135/Wdr11/Ahi1/Htt/Ift122/Asap1/Crocc/Dctn1/Syne2/Ift172/Pcm1/Ofd1/Ptpn23/Dync2h1/Dnm2/Abcc4	33	Other	IT_UP
GO:0006942	regulation of striated muscle contraction	13/1012	90/28891	1.49795e-05	0.000167597	0.000111175	Pde4d/Slc9a1/Cacna1h/Akap9/Atp1a2/Ryr2/Slc8a1/Hcn4/Prkd1/Atp2a2/Ank2/Dlg1/Atp1a1	13	Other	IT_UP
GO:0035088	establishment or maintenance of apical/basal cell polarity	10/1012	54/28891	1.56852e-05	0.000174544	0.000115784	Dlg4/Dlg3/Crb2/Crb1/Mtcl1/Pdcd6ip/Llgl1/Scrib/Dlg1/Camsap3	10	Other	IT_UP
GO:0061245	establishment or maintenance of bipolar cell polarity	10/1012	54/28891	1.56852e-05	0.000174544	0.000115784	Dlg4/Dlg3/Crb2/Crb1/Mtcl1/Pdcd6ip/Llgl1/Scrib/Dlg1/Camsap3	10	Other	IT_UP
GO:1990928	response to amino acid starvation	10/1012	54/28891	1.56852e-05	0.000174544	0.000115784	Larp1/Wdr24/Eif2ak3/Mios/Gcn1/Prkd1/Wdr59/Mtor/Lars1/Ulk1	10	Other	IT_UP
GO:0034767	positive regulation of monoatomic ion transmembrane transport	21/1012	209/28891	1.59195e-05	0.000176833	0.000117302	Slc9a1/Akap9/Hcn1/Ryr2/Nlgn3/Kcnh2/Kif5b/Asph/Dpp6/Htt/Wnk2/Ephb2/Myo5a/Oga/Ank2/Cacna2d1/Ank3/Ano6/Grin1/Cx3cl1/Dnm2	21	transport	IT_UP
GO:1902285	semaphorin-plexin signaling pathway involved in neuron projection guidance	6/1012	17/28891	1.61636e-05	0.000179221	0.000118886	Plxnb2/Plxna2/Plxnb1/Plxna1/Plxna4/Plxnc1	6	Other	IT_UP
GO:0032092	positive regulation of protein binding	14/1012	104/28891	1.62441e-05	0.000179791	0.000119264	Epb41/Add1/Ufl1/Ide/Eif2ak3/Spon1/Hspa4/Add2/Usp9x/Lrp1/Epb41l5/Ace/Hip1r/Pacs1	14	Other	IT_UP
GO:0043279	response to alkaloid	12/1012	78/28891	1.65148e-05	0.000182184	0.000120852	Dlg4/Ryr2/Grm2/Sdk1/Slc8a1/Ppp1r9b/Adgrl3/Adcy8/Mtor/Ncam1/Grin1/Crebbp	12	Other	IT_UP
GO:0120034	positive regulation of plasma membrane bounded cell projection assembly	15/1012	118/28891	1.65193e-05	0.000182184	0.000120852	Nlgn1/Tmem67/Cep120/Myo3b/Tenm1/Rp1/Cep135/Htt/Crocc/Mtor/Nckap1/Cyfip1/Wasf2/Dnm3/Dnm2	15	Other	IT_UP
GO:0035459	vesicle cargo loading	7/1012	25/28891	1.75144e-05	0.000192814	0.000127903	Sec23a/Mia2/Ap3d1/Ap3b2/Sec24a/Mia3/Sec31a	7	Other	IT_UP
GO:0052652	cyclic purine nucleotide metabolic process	8/1012	34/28891	1.77858e-05	0.000195107	0.000129424	Adcy2/Pde2a/Ampd2/Adcy8/Atp2b2/Adcy5/Adcy1/Npr2	8	metabolism	IT_UP
GO:0099010	modification of postsynaptic structure	8/1012	34/28891	1.77858e-05	0.000195107	0.000129424	Camkv/Marcks/Ctnna2/Myh10/Sptb/Itsn1/Nf1/Cyfip1	8	synapse	IT_UP
GO:0044331	cell-cell adhesion mediated by cadherin	9/1012	44/28891	1.80036e-05	0.000196796	0.000130545	Cdh20/Cdh11/Cdh4/Ctnnd1/Afdn/Tjp1/Plekha7/Cdh6/Cdh2	9	Other	IT_UP
GO:0060219	camera-type eye photoreceptor cell differentiation	9/1012	44/28891	1.80036e-05	0.000196796	0.000130545	Rpgrip1/Sdk2/Hcn1/Crb2/Stat3/Slc4a7/Pde6c/Rp1/Ahi1	9	Other	IT_UP
GO:0014910	regulation of smooth muscle cell migration	14/1012	105/28891	1.81465e-05	0.000198008	0.000131349	Pde4d/Slit2/Myh9/Lrp1/Plxna1/Rapgef4/Myo5a/Iqgap1/Ace/Nf1/Dock7/Il6st/Pdgfrb/Sorl1	14	Other	IT_UP
GO:0061462	protein localization to lysosome	10/1012	55/28891	1.85733e-05	0.000202308	0.000134201	Sh3bp4/Pik3c3/Nedd4/Sort1/Ap3d1/Pik3r4/Hgs/Sorl1/Lamp2/Vps53	10	Other	IT_UP
GO:0016239	positive regulation of macroautophagy	12/1012	79/28891	1.88582e-05	0.00020505	0.00013602	Rnf31/Fyco1/Larp1/Kdr/Elapor1/Wdr24/Htt/Tsc2/Rab3gap1/Rab3gap2/Clec16a/Ulk1	12	Other	IT_UP
GO:0010810	regulation of cell-substrate adhesion	22/1012	228/28891	1.90775e-05	0.000206753	0.00013715	Cd36/Slk/Cspg5/Myh9/Kdr/Cask/Vcl/Lrp1/Mink1/Itga3/Epb41l5/Actn4/Iqgap1/Nf1/L1cam/Itga6/Clasp2/Dbn1/Itgb1/Camsap3/Dnm2/Rock1	22	Other	IT_UP
GO:0098656	monoatomic anion transmembrane transport	13/1012	92/28891	1.90818e-05	0.000206753	0.00013715	Slc12a9/Lrrc8a/Lrrc8d/Slc12a2/Lrrc8c/Slc12a6/Slc4a8/Hk1/Mtor/Slc12a5/Ano6/Ano8/Slc12a4	13	transport	IT_UP
GO:0045860	positive regulation of protein kinase activity	30/1012	369/28891	1.9647e-05	0.000212504	0.000140964	Epha4/Dlg4/Als2/Ntrk3/Dlg3/Flt1/Vldlr/Nrxn1/Marcks/Rptor/Wdr24/Tenm1/Atp2b4/Insr/Slc8a2/Pik3ca/Dab2ip/Srcin1/Xrcc5/Egfr/Wdr59/Osbpl8/Adcy8/Mtor/Iqgap1/Ace/Dlg1/Magi3/Taok3/Pdgfrb	30	Other	IT_UP
GO:0010977	negative regulation of neuron projection development	18/1012	165/28891	2.09771e-05	0.000226494	0.000150244	Epha4/Dync1i2/Nlgn1/Ptprs/Slit2/Fat3/Gak/Tnr/Nlgn3/Lrp1/Sema4b/Tsc2/Ephb2/Dip2b/Ulk1/Neo1/Dnm3/Lrp4	18	Other	IT_UP
GO:0048682	sprouting of injured axon	4/1012	6/28891	2.12177e-05	0.000228692	0.000151702	Ntrk3/Tnr/Pum2/Lrp1	4	Other	IT_UP
GO:0007098	centrosome cycle	16/1012	135/28891	2.13069e-05	0.000228854	0.00015181	Cep250/Tmem67/Mdm1/Spice1/Brsk1/Cep120/Ctnnb1/Ppp1r12a/Pdcd6ip/Cep135/Xpo1/Crocc/Dctn1/Pcm1/Golga2/Ckap5	16	Other	IT_UP
GO:0046822	regulation of nucleocytoplasmic transport	16/1012	135/28891	2.13069e-05	0.000228854	0.00015181	Cd36/Tpr/Iws1/Nsun2/Dhx9/Ubr5/Inpp4b/Nup214/Akap1/Nolc1/Ppp1r12a/Nedd4/Xpo1/Prkd1/Nf1/Ipo5	16	transport	IT_UP
GO:0021955	central nervous system neuron axonogenesis	9/1012	45/28891	2.1809e-05	0.000233436	0.00015485	Epha4/Cdh11/Slit2/Dcc/Plxna4/Wdr47/Ephb2/Mycbp2/Spg11	9	Other	IT_UP
GO:0035196	miRNA processing	9/1012	45/28891	2.1809e-05	0.000233436	0.00015485	Ago2/Ago1/Adar/Stat3/Pum1/Ago3/Srrt/Pum2/Dgcr8	9	RNA	IT_UP
GO:0035264	multicellular organism growth	22/1012	230/28891	2.18482e-05	0.000233451	0.000154859	Pde4d/Gigyf2/Add1/Slc12a2/Stat3/Slc4a10/Cntnap2/Ankrd26/Apba1/Pcdh15/Wdr11/Heg1/Pik3ca/Plec/Cacna2d2/Mtor/Atrn/Dlg1/Slc12a5/Rbbp6/Npr2/Unc79	22	Other	IT_UP
GO:0007020	microtubule nucleation	8/1012	35/28891	2.23506e-05	0.000237996	0.000157874	Akap9/Tubgcp3/Git1/Dctn1/Tubgcp2/Clasp2/Golga2/Ckap5	8	Other	IT_UP
GO:0009187	cyclic nucleotide metabolic process	8/1012	35/28891	2.23506e-05	0.000237996	0.000157874	Adcy2/Pde2a/Ampd2/Adcy8/Atp2b2/Adcy5/Adcy1/Npr2	8	metabolism	IT_UP
GO:0051928	positive regulation of calcium ion transport	17/1012	151/28891	2.34348e-05	0.000249111	0.000165248	Slc9a1/Ryr2/Wfs1/Cask/Mylk/Asph/Htt/Atp2b2/Oga/Ank2/Cacna2d1/Itpr1/Atp2b1/Pdgfrb/Grin1/Cx3cl1/Trpc4	17	calcium	IT_UP
GO:0060134	prepulse inhibition	6/1012	18/28891	2.35266e-05	0.000249229	0.000165326	Grid2/Nrxn1/Nlgn3/Ctnna2/Dbn1/Grin1	6	Other	IT_UP
GO:0099159	regulation of modification of postsynaptic structure	6/1012	18/28891	2.35266e-05	0.000249229	0.000165326	Camkv/Marcks/Myh10/Itsn1/Nf1/Cyfip1	6	synapse	IT_UP
GO:0000281	mitotic cytokinesis	12/1012	81/28891	2.44275e-05	0.00025833	0.000171363	Son/Iqgap2/Cit/Pdcd6ip/Myh10/Iqgap1/Sptbn1/Ank3/Exoc4/Exoc1/Cul7/Rock1	12	Other	IT_UP
GO:0051896	regulation of phosphatidylinositol 3-kinase/protein kinase B signal transduction	24/1012	266/28891	2.48123e-05	0.00026195	0.000173764	Ntrk3/Inpp4b/Flt1/Magi2/Nrxn1/Rictor/Arfgef1/Grm2/Kdr/Igf1r/Insr/Nedd4/Plxnb1/Tsc2/Pik3ca/Dab2ip/Egfr/Osbpl8/Mtor/Dlg1/Itsn1/Pdgfrb/Itgb1/Cx3cl1	24	Other	IT_UP
GO:0051961	negative regulation of nervous system development	19/1012	183/28891	2.51958e-05	0.000265093	0.000175849	Ntrk3/Cit/Ptprs/Slit2/Tnr/Kifap3/Ctnnb1/Nf2/Sema4b/Tsc2/Arhgef2/Ephb2/Pcm1/Nf1/Dip2b/Ctnna1/Sorl1/Ulk1/Lrp4	19	Other	IT_UP
GO:1902905	positive regulation of supramolecular fiber organization	19/1012	183/28891	2.51958e-05	0.000265093	0.000175849	Evl/Akap9/Gsn/Rictor/Nf2/Tenm1/Synpo2/Git1/Prkd1/Dctn1/Myo1c/Mtor/Dlg1/Nckap1/Cyfip1/Map1b/Wasf2/Ckap5/Cx3cl1	19	Other	IT_UP
GO:0003158	endothelium development	16/1012	137/28891	2.56176e-05	0.000268615	0.000178186	Pde4d/Add1/Pde2a/Ptprs/Ctnnb1/Kdr/Bmpr2/Heg1/Vcl/Afdn/Fasn/Tjp1/Col18a1/Tjp2/Cul7/Rock1	16	Other	IT_UP
GO:0008286	insulin receptor signaling pathway	16/1012	137/28891	2.56176e-05	0.000268615	0.000178186	Appl1/Ide/Ogt/Ncl/Ptprf/Marcks/Ankrd26/Igf1r/Insr/C2cd5/Tsc2/Pik3ca/Sorbs1/Osbpl8/Lonp1/Sorl1	16	Other	IT_UP
GO:0070509	calcium ion import	10/1012	57/28891	2.574e-05	0.000269441	0.000178733	Cacna1e/Micu1/Cacna1h/Cacna1a/Ctnnb1/Cask/Slc8a1/Ace/Pdgfrb/Trpc4	10	calcium	IT_UP
GO:0150116	regulation of cell-substrate junction organization	11/1012	69/28891	2.6215e-05	0.000273949	0.000181724	Slk/Iqsec1/Myh9/Kdr/Vcl/Lrp1/Epb41l5/Iqgap1/Clasp2/Camsap3/Rock1	11	Other	IT_UP
GO:0030835	negative regulation of actin filament depolymerization	9/1012	46/28891	2.62764e-05	0.000274127	0.000181842	Evl/Add1/Gsn/Add3/Add2/Pik3ca/Sptb/Sptbn1/Sptan1	9	Other	IT_UP
GO:0001666	response to hypoxia	22/1012	233/28891	2.66859e-05	0.000277929	0.000184364	Epha4/Slc9a1/Ogt/Stat3/Flt1/Vldlr/Usp19/Ryr2/Rptor/Scn2a/Kdr/Npepps/Slc8a1/Pld2/Tsc2/Mtor/Fmn2/Nf1/Scap/Itpr1/Kcnma1/Itpr2	22	Other	IT_UP
GO:0009267	cellular response to starvation	19/1012	184/28891	2.71909e-05	0.000282713	0.000187537	Cpeb4/Rptor/Elapor1/Wdr24/Eif2ak3/Pik3c3/Mios/Gcn1/Tsc2/Prkd1/Wdr59/Vps41/Mtor/Lars1/Clec16a/Pik3r4/Ulk1/Lamp2/Tnrc6a	19	Other	IT_UP
GO:1903522	regulation of blood circulation	24/1012	268/28891	2.80295e-05	0.000290941	0.000192995	Pde4d/Cacna1e/Slc9a1/Cacna1h/Akap9/Atp1a2/Ryr2/Wdr35/Kcnh2/Add3/Atp2b4/Bmpr2/Slc8a1/Hcn4/Egfr/Atp2a2/Ace/Ank2/Dlg1/Cacna2d1/Atp1a1/Atp2b1/Nos1ap/Cx3cl1	24	Other	IT_UP
GO:0040013	negative regulation of locomotion	29/1012	358/28891	2.87053e-05	0.000297456	0.000197317	Epha4/Cdh11/Evl/Eppk1/Ogt/Srgap2/Bcr/Stat3/Slit2/Magi2/Myh9/Lrch1/Ptprk/Atp2b4/Lrp1/Afdn/Sema4b/Dab2ip/Osbpl8/Srgap3/Ptpn23/Mia3/Nf1/Ctnna1/Reck/Clasp2/Robo2/Dbn1/Cx3cl1	29	Other	IT_UP
GO:0015918	sterol transport	15/1012	124/28891	2.99823e-05	0.000310169	0.00020575	Cd36/Abca2/Gramd1a/Abca3/Scarb1/Abca5/Vps51/Gramd1b/Lrp1/Abca7/Sec24a/Abca8b/Spg11/Npc1/Vps53	15	transport	IT_UP
GO:0045010	actin nucleation	10/1012	58/28891	3.0134e-05	0.000311217	0.000206445	Evl/Iqgap2/Gsn/Washc5/Ctnna2/Fmn2/Nckap1/Cyfip1/Wasf2/Hip1r	10	Other	IT_UP
GO:0003015	heart process	23/1012	252/28891	3.03197e-05	0.000312612	0.000207371	Pde4d/Cacna1e/Slc9a1/Cacna1h/Akap9/Gsn/Atp1a2/Ryr2/Kcnh2/Atp2b4/Slc8a1/Hcn4/Pik3ca/Atp2a2/Mtor/Atp1a3/Ace/Ank2/Dlg1/Cacna2d1/Atp1a1/Scn1a/Nos1ap	23	Other	IT_UP
GO:0021782	glial cell development	16/1012	139/28891	3.06834e-05	0.000315834	0.000209508	Eif2b5/Abca2/Ntrk3/Tenm4/Cspg5/Cntnap2/Cntnap1/Lrp1/Mios/Egfr/Plec/Nf1/Omg/Cntn1/Ckap5/Ncstn	16	Other	IT_UP
GO:1902075	cellular response to salt	20/1012	202/28891	3.10853e-05	0.000319439	0.000211899	Add1/Nlgn1/Dlg4/Kcnb1/Slc12a2/Adgrv1/Nrxn1/Atp2b4/Kcnq2/Mylk/Asph/Ppp1r9b/Pik3ca/Hsp90b1/Sorbs1/Plec/Adcy8/Iqgap1/Itpr1/Ncstn	20	Other	IT_UP
GO:0006865	amino acid transport	18/1012	170/28891	3.13918e-05	0.000322053	0.000213633	Slc3a2/Lrrc8a/Lrrc8d/Cacna1a/Slc12a2/Grm7/Gabbr1/Sv2a/Grm2/Apba1/Lrrc8c/Slc38a10/Myo6/Rab3gap1/Nf1/Grm1/Itgb1/Trpc4	18	transport	IT_UP
GO:0014051	gamma-aminobutyric acid secretion	6/1012	19/28891	3.33664e-05	0.000341177	0.000226319	Cacna1a/Gabbr1/Sv2a/Apba1/Nf1/Trpc4	6	Other	IT_UP
GO:0031340	positive regulation of vesicle fusion	6/1012	19/28891	3.33664e-05	0.000341177	0.000226319	Prrt2/Kif5b/C2cd5/Pla2g4a/Erc1/Rimbp2	6	Other	IT_UP
GO:0090160	Golgi to lysosome transport	5/1012	12/28891	3.36721e-05	0.000343734	0.000228015	Rbsn/Gak/Sort1/Ap1g1/Lamp1	5	transport	IT_UP
GO:0051899	membrane depolarization	13/1012	97/28891	3.39109e-05	0.000345491	0.000229181	Cacna1h/Cacna1a/Hcn1/Scn2a/Kdr/Kcnh2/Kcnq2/Hcn4/Oga/Cacna2d1/Ank3/Scn1a/Scn8a	13	Other	IT_UP
GO:0048284	organelle fusion	18/1012	171/28891	3.39561e-05	0.000345491	0.000229181	Pikfyve/Huwe1/Prrt2/Vps16/Vcpip1/Kif5b/C2cd5/Pla2g4a/Erc1/Vps11/Vps8/Vps41/Uso1/Vps18/Tfrc/Spg11/Rimbp2/Vps39	18	Other	IT_UP
GO:0008347	glial cell migration	11/1012	71/28891	3.45335e-05	0.000350788	0.000232695	Epha4/Srgap2/Ctnnb1/Lrp1/Dab2ip/Wdr47/Syne2/Scrib/Nf1/Grin1/Cx3cl1	11	Other	IT_UP
GO:0030042	actin filament depolymerization	10/1012	59/28891	3.51544e-05	0.000355924	0.000236101	Evl/Add1/Gsn/Add3/Add2/Pik3ca/Sptb/Sptbn1/Sptan1/Mical3	10	Other	IT_UP
GO:0097035	regulation of membrane lipid distribution	10/1012	59/28891	3.51544e-05	0.000355924	0.000236101	Abca2/Atp9b/Abcc1/Atp8a1/Abca7/Atp11b/Atp9a/Gba2/Atp11a/Ano6	10	Other	IT_UP
GO:0060042	retina morphogenesis in camera-type eye	12/1012	84/28891	3.5451e-05	0.00035834	0.000237704	Rpgrip1/Sdk2/Hcn1/Crb2/Stat3/Fat3/Crb1/Slc4a7/Pde6c/Rp1/Ahi1/Impg2	12	Other	IT_UP
GO:0007033	vacuole organization	21/1012	221/28891	3.67212e-05	0.000370572	0.000245818	Lyst/Pikfyve/Washc5/Lrba/Elapor1/Vps16/Synpo2/Pik3c3/Fig4/Vps11/Atp2a2/Rab3gap1/Rab3gap2/Vps18/Mtor/Ephb2/Atg2b/Spg11/Pacs2/Npr2/Ulk1	21	Other	IT_UP
GO:0045197	establishment or maintenance of epithelial cell apical/basal polarity	9/1012	48/28891	3.7568e-05	0.000378499	0.000251077	Dlg4/Dlg3/Crb2/Crb1/Mtcl1/Pdcd6ip/Scrib/Dlg1/Camsap3	9	Other	IT_UP
GO:0043297	apical junction assembly	13/1012	98/28891	3.78593e-05	0.000380813	0.000252612	Nphp4/Tbcd/Pdcd6ip/Vcl/Afdn/Tjp1/Myo1c/Actn4/Dlg1/Ctnna1/Pkn2/Itgb1/Rock1	13	Other	IT_UP
GO:0035278	miRNA-mediated gene silencing by inhibition of translation	7/1012	28/28891	3.93539e-05	0.000393922	0.000261308	Ago2/Ago1/Tnrc6b/Ago3/Eif4enif1/Eif4g1/Tnrc6a	7	RNA	IT_UP
GO:0097062	dendritic spine maintenance	7/1012	28/28891	3.93539e-05	0.000393922	0.000261308	Cntnap2/Igf1r/Insr/Itga3/Tanc1/Grin1/Ckap5	7	synapse	IT_UP
GO:0099149	regulation of postsynaptic neurotransmitter receptor internalization	7/1012	28/28891	3.93539e-05	0.000393922	0.000261308	Pip5k1c/Iqsec1/Vac14/Nedd4/Scrib/Synj1/Hip1	7	synapse	IT_UP
GO:0032507	maintenance of protein location in cell	11/1012	72/28891	3.94838e-05	0.000394582	0.000261746	Mprip/Gsn/Syne1/Vps13a/Hk1/Hnrnpu/Vps13c/Ank3/Sorl1/Dbn1/Tnrc6a	11	Other	IT_UP
GO:0010631	epithelial cell migration	27/1012	328/28891	4.0541e-05	0.000404493	0.00026832	Adgra2/Evl/Eppk1/Scarb1/Slit2/Iqsec1/Capn7/Myh9/Bcas3/Kdr/Atp2b4/Bmpr2/Itga3/Dab2ip/Prkd1/Epb41l5/Mtor/Actn4/Ptpn23/Mia3/Col18a1/Nf1/Itgav/Pkn2/Clasp2/Itgb1/Rock1	27	Other	IT_UP
GO:0043523	regulation of neuron apoptotic process	26/1012	310/28891	4.0855e-05	0.000406487	0.000269643	Kcnb1/Grid2/Cacna1a/Grm7/Cpeb4/Ptprf/Aars1/Oxr1/Hsph1/Ctnnb1/Kdr/Wfs1/Srpk2/Lrp1/Htt/Pik3ca/Mtor/Itsn1/Nf1/Kcnma1/Grik2/Il6st/Grin1/Cx3cl1/Cdc34/Rock1	26	degeneration	IT_UP
GO:0086001	cardiac muscle cell action potential	10/1012	60/28891	4.08725e-05	0.000406487	0.000269643	Akap9/Ryr2/Kcnh2/Hcn4/Atp2a2/Ank2/Dlg1/Cacna2d1/Ank3/Scn1a	10	Other	IT_UP
GO:0018107	peptidyl-threonine phosphorylation	14/1012	113/28891	4.18806e-05	0.000415843	0.000275849	Ogt/Dyrk1a/Myo3b/Rptor/Lmtk2/Cad/Prkd1/Hk1/Mtor/Tnks1bp1/Cdc42bpb/Eif4g1/Ulk1/Rock1	14	Other	IT_UP
GO:0001964	startle response	8/1012	38/28891	4.23126e-05	0.000418786	0.000277801	Grid2/Nrxn1/Nlgn3/Ctnna2/Pcdh15/Npr2/Dbn1/Grin1	8	Other	IT_UP
GO:1904646	cellular response to amyloid-beta	8/1012	38/28891	4.23126e-05	0.000418786	0.000277801	Epha4/Cd36/Cacna1a/Abcc1/Igf1r/Lrp1/Atp1a3/Cacna2d1	8	Other	IT_UP
GO:0050806	positive regulation of synaptic transmission	28/1012	348/28891	4.4114e-05	0.000435917	0.000289165	Epha4/Nlgn1/Dlg4/Slc24a1/Gria1/Gria4/Tnr/Nrxn1/Nlgn3/Kif5b/Slc8a2/Gpr158/Nlgn2/Slc4a8/Gria2/Egfr/Rab3gap1/Adcy8/Ephb2/Unc13a/Nf1/Grik2/Adcy1/Clstn1/Grin1/Shank2/Ckap5/Ncstn	28	synapse	IT_UP
GO:0034198	cellular response to amino acid starvation	9/1012	49/28891	4.46008e-05	0.000440023	0.000291889	Wdr24/Eif2ak3/Mios/Gcn1/Prkd1/Wdr59/Mtor/Lars1/Ulk1	9	Other	IT_UP
GO:0035304	regulation of protein dephosphorylation	12/1012	86/28891	4.49973e-05	0.000442715	0.000293674	Mprip/Magi2/Akap1/Ppp1r12a/Ankle2/Htt/Ppp1r9b/Hsp90b1/Ppp6r3/Pdgfrb/Mgat5/Rock1	12	Other	IT_UP
GO:0090132	epithelium migration	27/1012	330/28891	4.5017e-05	0.000442715	0.000293674	Adgra2/Evl/Eppk1/Scarb1/Slit2/Iqsec1/Capn7/Myh9/Bcas3/Kdr/Atp2b4/Bmpr2/Itga3/Dab2ip/Prkd1/Epb41l5/Mtor/Actn4/Ptpn23/Mia3/Col18a1/Nf1/Itgav/Pkn2/Clasp2/Itgb1/Rock1	27	Other	IT_UP
GO:0030050	vesicle transport along actin filament	6/1012	20/28891	4.6255e-05	0.000450585	0.000298895	Myo1d/Myo6/Myo1b/Myo1c/Myo5a/Actn4	6	transport	IT_UP
GO:0032252	secretory granule localization	6/1012	20/28891	4.6255e-05	0.000450585	0.000298895	Kif1b/Kif1a/Ppfia2/Kif5b/Uso1/Myo5a	6	Other	IT_UP
GO:0098885	modification of postsynaptic actin cytoskeleton	6/1012	20/28891	4.6255e-05	0.000450585	0.000298895	Marcks/Ctnna2/Myh10/Sptb/Itsn1/Cyfip1	6	synapse	IT_UP
GO:0099150	regulation of postsynaptic specialization assembly	6/1012	20/28891	4.6255e-05	0.000450585	0.000298895	Grid2/Lrfn1/Ptprs/Ptprd/Nrxn1/Lrrc4b	6	synapse	IT_UP
GO:1904889	regulation of excitatory synapse assembly	6/1012	20/28891	4.6255e-05	0.000450585	0.000298895	Grid2/Lrfn1/Ptprs/Ptprd/Nrxn1/Lrrc4b	6	synapse	IT_UP
GO:2000369	regulation of clathrin-dependent endocytosis	6/1012	20/28891	4.6255e-05	0.000450585	0.000298895	Scyl2/Aak1/Snap91/Hip1r/Dnm2/Tnk2	6	Other	IT_UP
GO:0120193	tight junction organization	13/1012	100/28891	4.69735e-05	0.000456863	0.00030306	Nphp4/Tbcd/Pdcd6ip/Mpdz/Afdn/Tjp1/Plec/Myo1c/Ephb2/Actn4/Dlg1/Itgb1/Rock1	13	Other	IT_UP
GO:0016311	dephosphorylation	27/1012	331/28891	4.7418e-05	0.000460461	0.000305446	Plppr4/Ptpn4/Mprip/Inpp4b/Ptprf/Ppp4r3a/Ptprs/Ptpro/Magi2/Ptprd/Ocrl/Akap1/Ptprk/Ppp1r12a/Fig4/Ankle2/Htt/Ppp1r9b/Hsp90b1/Iqgap1/Ptpn23/Synj1/Ppp6r3/Pdgfrb/Mgat5/Smg5/Rock1	27	Other	IT_UP
GO:0006909	phagocytosis	22/1012	242/28891	4.74989e-05	0.000460523	0.000305487	Cd36/C3/Appl1/Pip5k1c/Lyst/Pikfyve/Gsn/Scarb1/Bcr/Washc5/Sirpa/Myh9/Myo18a/Lrp1/Abca7/Pik3ca/Mertk/Itgav/Spg11/Ano6/Itgb1/Dnm2	22	Other	IT_UP
GO:0032414	positive regulation of ion transmembrane transporter activity	15/1012	129/28891	4.78001e-05	0.000462717	0.000306943	Slc9a1/Akap9/Hcn1/Ryr2/Nlgn3/Kif5b/Asph/Htt/Wnk2/Ephb2/Myo5a/Ank2/Cacna2d1/Ank3/Dnm2	15	transport	IT_UP
GO:0042297	vocal learning	4/1012	7/28891	4.81291e-05	0.000463721	0.000307609	Cntnap2/Nrxn1/Nrxn2/Htt	4	Other	IT_UP
GO:0098596	imitative learning	4/1012	7/28891	4.81291e-05	0.000463721	0.000307609	Cntnap2/Nrxn1/Nrxn2/Htt	4	Other	IT_UP
GO:0099179	regulation of synaptic membrane adhesion	4/1012	7/28891	4.81291e-05	0.000463721	0.000307609	Magi2/Pcdh8/Mdga2/Taok2	4	synapse	IT_UP
GO:1904064	positive regulation of cation transmembrane transport	18/1012	176/28891	4.97824e-05	0.000478903	0.00031768	Slc9a1/Akap9/Hcn1/Ryr2/Kcnh2/Kif5b/Asph/Dpp6/Htt/Wnk2/Oga/Ank2/Cacna2d1/Ank3/Ano6/Grin1/Cx3cl1/Dnm2	18	transport	IT_UP
GO:0090130	tissue migration	27/1012	332/28891	4.99338e-05	0.000479613	0.00031815	Adgra2/Evl/Eppk1/Scarb1/Slit2/Iqsec1/Capn7/Myh9/Bcas3/Kdr/Atp2b4/Bmpr2/Itga3/Dab2ip/Prkd1/Epb41l5/Mtor/Actn4/Ptpn23/Mia3/Col18a1/Nf1/Itgav/Pkn2/Clasp2/Itgb1/Rock1	27	Other	IT_UP
GO:0006891	intra-Golgi vesicle-mediated transport	7/1012	29/28891	5.03127e-05	0.000482502	0.000320067	Copg2/Copb2/Copg1/Cog1/Copb1/Copa/Trappc10	7	transport	IT_UP
GO:0003012	muscle system process	33/1012	446/28891	5.13159e-05	0.000491101	0.000325771	Pde4d/Trip10/Apbb1/Slc9a1/Cacna1h/Akap9/Gsn/Atp1a2/Flt1/Ryr2/Kcnh2/Akap1/Adk/Atp2b4/Mylk/Slc8a1/Hcn4/Pik3ca/Prkd1/Atp2a2/Mtor/Atp1a3/Oga/Ank2/Dlg1/Cacna2d1/Atp1a1/Kcnma1/Atp2b1/Myh14/Scn1a/Dbn1/Rock1	33	Other	IT_UP
GO:0050657	nucleic acid transport	16/1012	145/28891	5.1589e-05	0.000491101	0.000325771	Nup98/Ranbp2/Tpr/Iws1/Nsun2/Dhx9/Nup160/Kpnb1/Nup210/Nup214/Xpo5/Xpo1/Htt/Zc3h11a/Kif5c/Lrpprc	16	transport	IT_UP
GO:0050658	RNA transport	16/1012	145/28891	5.1589e-05	0.000491101	0.000325771	Nup98/Ranbp2/Tpr/Iws1/Nsun2/Dhx9/Nup160/Kpnb1/Nup210/Nup214/Xpo5/Xpo1/Htt/Zc3h11a/Kif5c/Lrpprc	16	RNA	IT_UP
GO:0071320	cellular response to cAMP	8/1012	39/28891	5.16069e-05	0.000491101	0.000325771	Pde4d/Akap9/Pde2a/Hcn1/Slc8a1/Hcn4/Itpr1/Itpr2	8	Other	IT_UP
GO:0099170	postsynaptic modulation of chemical synaptic transmission	8/1012	39/28891	5.16069e-05	0.000491101	0.000325771	Iqsec1/Igf1r/Nedd4/Dcc/Trio/Snx14/Cyfip1/Sorcs3	8	synapse	IT_UP
GO:0035195	miRNA-mediated post-transcriptional gene silencing	15/1012	130/28891	5.2312e-05	0.000497044	0.000329714	Dhx9/Ago2/Ago1/Stat3/Pum1/Tnrc6b/Tnrc6c/Ago3/Pum2/Xpo5/Eif4enif1/Cnot1/Dgcr8/Eif4g1/Tnrc6a	15	RNA	IT_UP
GO:0031915	positive regulation of synaptic plasticity	5/1012	13/28891	5.31369e-05	0.000502563	0.000333374	Anapc2/Adcy8/Ephb2/Unc13a/Dbn1	5	synapse	IT_UP
GO:0035791	platelet-derived growth factor receptor-beta signaling pathway	5/1012	13/28891	5.31369e-05	0.000502563	0.000333374	Lrp1/Pdgfrb/Clasp2/Hip1/Hip1r	5	Other	IT_UP
GO:0090557	establishment of endothelial intestinal barrier	5/1012	13/28891	5.31369e-05	0.000502563	0.000333374	Ptprs/Afdn/Fasn/Tjp1/Tjp2	5	Other	IT_UP
GO:0014909	smooth muscle cell migration	14/1012	116/28891	5.61153e-05	0.000529112	0.000350986	Pde4d/Slit2/Myh9/Lrp1/Plxna1/Rapgef4/Myo5a/Iqgap1/Ace/Nf1/Dock7/Il6st/Pdgfrb/Sorl1	14	Other	IT_UP
GO:0051028	mRNA transport	14/1012	116/28891	5.61153e-05	0.000529112	0.000350986	Nup98/Ranbp2/Tpr/Iws1/Nsun2/Dhx9/Nup160/Nup210/Nup214/Xpo1/Htt/Zc3h11a/Kif5c/Lrpprc	14	RNA	IT_UP
GO:0042593	glucose homeostasis	25/1012	298/28891	5.6755e-05	0.000534328	0.000354446	Cacna1e/Kcnb1/Lrrc8d/Cacna1a/Ogt/Ncor2/Epha5/Unc13b/Pygl/Stat3/Myh9/Ankrd26/C2cd2l/Wfs1/Kif5b/Igf1r/Insr/Lrp1/Slc12a6/Pik3ca/Adcy8/Hk1/Adcy5/Dmxl2/Hkdc1	25	Other	IT_UP
GO:0014812	muscle cell migration	15/1012	131/28891	5.71931e-05	0.000537632	0.000356638	Pde4d/Slit2/Myh9/Lrp1/Plxna1/Rapgef4/Myo5a/Iqgap1/Ace/Nf1/Dock7/Il6st/Pdgfrb/Sorl1/Rock1	15	Other	IT_UP
GO:0043393	regulation of protein binding	21/1012	228/28891	5.79246e-05	0.000543681	0.00036065	Epb41/Add1/Ufl1/Ide/Sympk/Ptprf/Eif2ak3/Spon1/Hspa4/Add2/Usp9x/Aplp2/Lrp1/Atp2a2/Epb41l5/Ace/Sorl1/Golga2/Hip1r/Pacs1/Rock1	21	Other	IT_UP
GO:0048511	rhythmic process	26/1012	317/28891	5.93489e-05	0.000556205	0.000368958	Pde4d/Nlgn1/Ntrk3/Ogt/Dhx9/Dyrk1a/Usp7/Huwe1/Cntnap2/Myh9/Nlgn3/Ddb1/Igf1r/Usp9x/Thrap3/Mttp/Pla2g4a/Egfr/Mtor/Hnrnpu/Mycbp2/Kcnma1/Adcy1/Npr2/Grin1/Crebbp	26	Other	IT_UP
GO:0033500	carbohydrate homeostasis	25/1012	299/28891	5.992e-05	0.000560706	0.000371944	Cacna1e/Kcnb1/Lrrc8d/Cacna1a/Ogt/Ncor2/Epha5/Unc13b/Pygl/Stat3/Myh9/Ankrd26/C2cd2l/Wfs1/Kif5b/Igf1r/Insr/Lrp1/Slc12a6/Pik3ca/Adcy8/Hk1/Adcy5/Dmxl2/Hkdc1	25	Other	IT_UP
GO:0031646	positive regulation of nervous system process	9/1012	51/28891	6.20357e-05	0.000579626	0.000384494	Igsf9b/Unc13b/Tenm4/Cntnap2/Tnr/Nrdc/Nlgn3/Nlgn2/Rapgef4	9	Other	IT_UP
GO:0036293	response to decreased oxygen levels	23/1012	264/28891	6.24576e-05	0.000582576	0.000386451	Epha4/Slc9a1/Ogt/Cpeb4/Stat3/Flt1/Vldlr/Usp19/Ryr2/Rptor/Scn2a/Kdr/Npepps/Slc8a1/Pld2/Tsc2/Mtor/Fmn2/Nf1/Scap/Itpr1/Kcnma1/Itpr2	23	Other	IT_UP
GO:0051693	actin filament capping	8/1012	40/28891	6.25402e-05	0.000582576	0.000386451	Evl/Add1/Gsn/Add3/Add2/Sptb/Sptbn1/Sptan1	8	Other	IT_UP
GO:0006378	mRNA polyadenylation	6/1012	21/28891	6.28411e-05	0.000582743	0.000386562	Wdr33/Scaf8/Sympk/Papola/Cpsf1/Leo1	6	RNA	IT_UP
GO:0006896	Golgi to vacuole transport	6/1012	21/28891	6.28411e-05	0.000582743	0.000386562	Rbsn/Gak/Sort1/Ap3d1/Ap1g1/Lamp1	6	transport	IT_UP
GO:0035641	locomotory exploration behavior	6/1012	21/28891	6.28411e-05	0.000582743	0.000386562	Dlg4/Atp1a2/Slc4a10/Tnr/Slc4a7/Nlgn2	6	Other	IT_UP
GO:0001754	eye photoreceptor cell differentiation	10/1012	63/28891	6.30206e-05	0.000583531	0.000387085	Rpgrip1/Sdk2/Hcn1/Crb2/Stat3/Crb1/Slc4a7/Pde6c/Rp1/Ahi1	10	Other	IT_UP
GO:0043161	proteasome-mediated ubiquitin-dependent protein catabolic process	33/1012	451/28891	6.36453e-05	0.00058759	0.000389777	Ube4b/Ufl1/Edem3/Tmem67/Ogt/Bag6/Wwp2/Usp7/Trip12/Zswim8/Usp19/Ctnnb1/Vcp/Anapc1/Wfs1/Eif2ak3/Herc2/Ddb1/Hectd3/Usp9x/Hectd1/Xpo1/Canx/Nemf/Hsp90b1/Map1a/Ubr1/Ecpas/Clec16a/Psmd1/Ltn1/Psmd2/Cdc34	33	Other	IT_UP
GO:0061003	positive regulation of dendritic spine morphogenesis	7/1012	30/28891	6.36492e-05	0.00058759	0.000389777	Dhx36/Marcks/Cask/Afdn/Caprin1/Ephb2/Dbn1	7	synapse	IT_UP
GO:0003018	vascular process in circulatory system	22/1012	247/28891	6.44931e-05	0.000594492	0.000394355	Cd36/Pde2a/Atp1a2/Bcr/Slit2/Abcc1/Wdr35/Kdr/Add3/Bmpr2/Slc8a1/Lrp1/Tjp1/Egfr/Plekha7/Plec/Ace/Tjp2/Kcnma1/Atp2b1/Cx3cl1/Rock1	22	Other	IT_UP
GO:0051236	establishment of RNA localization	16/1012	148/28891	6.61241e-05	0.000608618	0.000403726	Nup98/Ranbp2/Tpr/Iws1/Nsun2/Dhx9/Nup160/Kpnb1/Nup210/Nup214/Xpo5/Xpo1/Htt/Zc3h11a/Kif5c/Lrpprc	16	RNA	IT_UP
GO:0051099	positive regulation of binding	19/1012	197/28891	6.93907e-05	0.000637734	0.00042304	Epha4/Epb41/Add1/Ufl1/Ide/Dhx9/Ctnnb1/Eif2ak3/Spon1/Hspa4/Add2/Usp9x/Lrp1/Epb41l5/Ace/Niban2/Eif4g1/Hip1r/Pacs1	19	Other	IT_UP
GO:0050730	regulation of peptidyl-tyrosine phosphorylation	23/1012	266/28891	7.00912e-05	0.000643214	0.000426675	Epha4/Cd36/Dlg4/Ncl/Dlg3/Rictor/Nf2/Ctnnd1/Zzef1/Aplp2/Srcin1/Egfr/Arhgef2/Mtor/Iqgap1/Lonp1/Ace/Il6st/Cntn1/Pdgfrb/Itgb1/Tnk2/Lrp4	23	Other	IT_UP
GO:0019722	calcium-mediated signaling	20/1012	214/28891	7.03433e-05	0.00064457	0.000427575	Slc9a1/Adgrl1/Ryr2/Kdr/Eif2ak3/Atp2b4/Slc8a2/Slc8a1/Htt/Ppp1r9b/Prkd1/Atp2a2/Mtor/Ank2/L1cam/Itpr1/Grm1/Pdgfrb/Ncam1/Exoc4	20	calcium	IT_UP
GO:0006399	tRNA metabolic process	18/1012	181/28891	7.18275e-05	0.000657195	0.000435949	Elac2/Exosc10/Elp2/Nsun2/Aars1/Cars1/Eprs1/Wdr6/Tars3/Lars2/Mars1/Elp1/Aars2/Iars1/Lars1/Iars2/Vars2/Vars1	18	RNA	IT_UP
GO:0006446	regulation of translational initiation	10/1012	64/28891	7.23698e-05	0.000659227	0.000437297	Gigyf2/Tpr/Ago2/Larp1/Eif2ak3/Eif4g2/Eif3b/Scrib/Mtor/Eif4g1	10	Other	IT_UP
GO:0051893	regulation of focal adhesion assembly	10/1012	64/28891	7.23698e-05	0.000659227	0.000437297	Slk/Myh9/Kdr/Vcl/Lrp1/Epb41l5/Iqgap1/Clasp2/Camsap3/Rock1	10	Other	IT_UP
GO:0090109	regulation of cell-substrate junction assembly	10/1012	64/28891	7.23698e-05	0.000659227	0.000437297	Slk/Myh9/Kdr/Vcl/Lrp1/Epb41l5/Iqgap1/Clasp2/Camsap3/Rock1	10	Other	IT_UP
GO:0043268	positive regulation of potassium ion transport	9/1012	52/28891	7.27077e-05	0.00066133	0.000438692	Akap9/Kcnh2/Kif5b/Dpp6/Wnk2/Ank2/Dlg1/Ano6/Dnm2	9	transport	IT_UP
GO:0033157	regulation of intracellular protein transport	21/1012	232/28891	7.44278e-05	0.000674255	0.000447267	Cd36/Tpr/Kcnb1/Ogt/Ubr5/Gripap1/Cep290/Mtcl1/Akap1/Nolc1/Kif5b/Xpo1/Asph/C2cd5/Prkd1/Myo1c/Pcm1/Nf1/Ank3/Sorl1/Ipo5	21	transport	IT_UP
GO:0042982	amyloid precursor protein metabolic process	11/1012	77/28891	7.44563e-05	0.000674255	0.000447267	Epha4/Abca2/Ago2/Dyrk1a/Spon1/Abca7/Unc13a/Dlg1/Sorl1/Ncstn/Rock1	11	metabolism	IT_UP
GO:0046847	filopodium assembly	11/1012	77/28891	7.44563e-05	0.000674255	0.000447267	Nlgn1/Srgap2/Myo3b/Fxr2/Nrxn1/Tenm1/Ppp1r9b/Ephb2/Itga6/Dbn1/Dnm3	11	Other	IT_UP
GO:2000463	positive regulation of excitatory postsynaptic potential	8/1012	41/28891	7.53314e-05	0.000681181	0.000451861	Nlgn1/Dlg4/Nrxn1/Nlgn3/Nlgn2/Afdn/Dbn1/Grin1	8	synapse	IT_UP
GO:0002026	regulation of the force of heart contraction	7/1012	31/28891	7.97393e-05	0.000718496	0.000476613	Slc9a1/Atp1a2/Ryr2/Atp2b4/Slc8a1/Atp2a2/Atp1a1	7	Other	IT_UP
GO:0060402	calcium ion transport into cytosol	7/1012	31/28891	7.97393e-05	0.000718496	0.000476613	Ryr2/Asph/Slc8a2/Slc8a1/Oga/Cacna2d1/Grin1	7	calcium	IT_UP
GO:0008298	intracellular mRNA localization	5/1012	14/28891	8.02723e-05	0.000718496	0.000476613	Dhx36/Pum2/Htt/Kif5c/Ckap5	5	RNA	IT_UP
GO:0010457	centriole-centriole cohesion	5/1012	14/28891	8.02723e-05	0.000718496	0.000476613	Cep250/Ctnnb1/Cep135/Crocc/Dctn1	5	Other	IT_UP
GO:0010882	regulation of cardiac muscle contraction by calcium ion signaling	5/1012	14/28891	8.02723e-05	0.000718496	0.000476613	Slc9a1/Ryr2/Slc8a1/Atp2a2/Ank2	5	calcium	IT_UP
GO:0098883	synapse pruning	5/1012	14/28891	8.02723e-05	0.000718496	0.000476613	Epha4/Adgrb3/C3/Plxnc1/Itgb1	5	synapse	IT_UP
GO:2000767	positive regulation of cytoplasmic translation	5/1012	14/28891	8.02723e-05	0.000718496	0.000476613	Dhx9/Dhx36/Csde1/Eef2/Hnrnpu	5	Other	IT_UP
GO:0021987	cerebral cortex development	14/1012	120/28891	8.15562e-05	0.000728931	0.000483535	Srgap2/Cep120/Ptprs/Slit2/Ctnnb1/Afdn/Dab2ip/Egfr/Wdr47/Syne2/Trappc9/Nf1/Cdh2/Grin1	14	Other	IT_UP
GO:0006937	regulation of muscle contraction	17/1012	167/28891	8.4563e-05	0.000754713	0.000500638	Pde4d/Slc9a1/Cacna1h/Akap9/Atp1a2/Flt1/Ryr2/Slc8a1/Hcn4/Prkd1/Atp2a2/Ank2/Dlg1/Atp1a1/Kcnma1/Atp2b1/Dbn1	17	Other	IT_UP
GO:0008089	anterograde axonal transport	9/1012	53/28891	8.48815e-05	0.000755372	0.000501075	Kif1b/Kif1a/Madd/Kif5b/Ap3d1/Ap3b2/Map1a/Ank3/Kif5c	9	transport	IT_UP
GO:0031124	mRNA 3'-end processing	9/1012	53/28891	8.48815e-05	0.000755372	0.000501075	Zc3h14/Wdr33/Scaf8/Dhx36/Sympk/Papola/Cpsf1/Virma/Leo1	9	RNA	IT_UP
GO:0032411	positive regulation of transporter activity	15/1012	136/28891	8.80741e-05	0.000781531	0.000518428	Slc9a1/Akap9/Hcn1/Ryr2/Nlgn3/Kif5b/Asph/Htt/Wnk2/Ephb2/Myo5a/Ank2/Cacna2d1/Ank3/Dnm2	15	transport	IT_UP
GO:0051209	release of sequestered calcium ion into cytosol	15/1012	136/28891	8.80741e-05	0.000781531	0.000518428	Pde4d/Ryr2/Asph/Slc8a1/Htt/Plch1/Prkd1/Myo5a/Ank2/Itgav/Itpr1/Plch2/Cx3cl1/Itpr2/Plcb3	15	calcium	IT_UP
GO:0038179	neurotrophin signaling pathway	8/1012	42/28891	9.02193e-05	0.000798273	0.000529534	Tmem108/Ptprf/Magi2/Lmtk2/Sort1/Cyfip2/Cyfip1/Ulk1	8	Other	IT_UP
GO:0055078	sodium ion homeostasis	8/1012	42/28891	9.02193e-05	0.000798273	0.000529534	Slc9a1/Slc12a2/Atp1a2/Atp1a4/Slc8a1/Atp1a3/Atp12a/Atp1a1	8	Other	IT_UP
GO:0036466	synaptic vesicle recycling via endosome	4/1012	8/28891	9.35806e-05	0.000823296	0.000546132	Gripap1/Ap3d1/Itsn2/Itsn1	4	synapse	IT_UP
GO:0097151	positive regulation of inhibitory postsynaptic potential	4/1012	8/28891	9.35806e-05	0.000823296	0.000546132	Igsf9b/Unc13b/Nlgn3/Nlgn2	4	synapse	IT_UP
GO:1905806	regulation of synapse pruning	4/1012	8/28891	9.35806e-05	0.000823296	0.000546132	Epha4/Adgrb3/Plxnc1/Itgb1	4	synapse	IT_UP
GO:1990709	presynaptic active zone organization	4/1012	8/28891	9.35806e-05	0.000823296	0.000546132	Nlgn1/Erc1/Pclo/Bsn	4	synapse	IT_UP
GO:2000146	negative regulation of cell motility	26/1012	326/28891	9.40242e-05	0.000826022	0.000547941	Epha4/Cdh11/Evl/Eppk1/Ogt/Srgap2/Bcr/Stat3/Slit2/Magi2/Myh9/Lrch1/Ptprk/Atp2b4/Lrp1/Afdn/Dab2ip/Osbpl8/Srgap3/Ptpn23/Mia3/Nf1/Ctnna1/Reck/Clasp2/Cx3cl1	26	Other	IT_UP
GO:0051283	negative regulation of sequestering of calcium ion	15/1012	137/28891	9.57532e-05	0.000840017	0.000557224	Pde4d/Ryr2/Asph/Slc8a1/Htt/Plch1/Prkd1/Myo5a/Ank2/Itgav/Itpr1/Plch2/Cx3cl1/Itpr2/Plcb3	15	calcium	IT_UP
GO:0018210	peptidyl-threonine modification	14/1012	122/28891	9.76751e-05	0.00085445	0.000566798	Ogt/Dyrk1a/Myo3b/Rptor/Lmtk2/Cad/Prkd1/Hk1/Mtor/Tnks1bp1/Cdc42bpb/Eif4g1/Ulk1/Rock1	14	Other	IT_UP
GO:1905037	autophagosome organization	14/1012	122/28891	9.76751e-05	0.00085445	0.000566798	Pikfyve/Lrba/Elapor1/Synpo2/Pik3c3/Atp2a2/Rab3gap1/Rab3gap2/Mtor/Ephb2/Atg2b/Spg11/Pacs2/Ulk1	14	Other	IT_UP
GO:0032273	positive regulation of protein polymerization	12/1012	93/28891	9.80078e-05	0.000856147	0.000567924	Evl/Akap9/Rictor/Tenm1/Git1/Dctn1/Myo1c/Mtor/Dlg1/Nckap1/Map1b/Ckap5	12	Other	IT_UP
GO:0034204	lipid translocation	9/1012	54/28891	9.87207e-05	0.000861128	0.000571228	Abca2/Atp9b/Abcc1/Atp8a1/Abca7/Atp11b/Atp9a/Atp11a/Ano6	9	Other	IT_UP
GO:0048011	neurotrophin TRK receptor signaling pathway	7/1012	32/28891	9.89962e-05	0.000861128	0.000571228	Tmem108/Ptprf/Lmtk2/Sort1/Cyfip2/Cyfip1/Ulk1	7	Other	IT_UP
GO:1902683	regulation of receptor localization to synapse	7/1012	32/28891	9.89962e-05	0.000861128	0.000571228	Ogt/Gripap1/Magi2/Nbea/Rapgef4/Dbn1/Itgb1	7	synapse	IT_UP
GO:0030522	intracellular receptor signaling pathway	26/1012	328/28891	0.000103842	0.000902007	0.000598345	Cd36/Ufl1/Ncor2/Ubr5/Ptprs/Stat3/Fam120b/Pum1/Calcoco1/Safb/Flt1/Strn3/Pum2/Nlrx1/Nedd4/Ncoa1/Prkd1/Erbin/Vps11/Ankrd17/Vps18/Actn4/Cnot1/Lamp2/Epg5/Ipo5	26	Other	IT_UP
GO:0051225	spindle assembly	14/1012	123/28891	0.000106724	0.000925739	0.000614088	Tpr/Spice1/Washc5/Kpnb1/Tubgcp3/Ddb1/Eml3/Hnrnpu/Cltc/Tubgcp2/Dync1h1/Clasp2/Kif2a/Golga2	14	Other	IT_UP
GO:0043277	apoptotic cell clearance	8/1012	43/28891	0.000107463	0.000930845	0.000617475	Cd36/C3/Scarb1/Lrp1/Abca7/Mertk/Itgav/Spg11	8	degeneration	IT_UP
GO:0120192	tight junction assembly	12/1012	94/28891	0.000108818	0.000941261	0.000624385	Nphp4/Tbcd/Pdcd6ip/Mpdz/Afdn/Tjp1/Myo1c/Ephb2/Actn4/Dlg1/Itgb1/Rock1	12	Other	IT_UP
GO:0016032	viral process	26/1012	329/28891	0.000109086	0.000942259	0.000625046	Nectin1/Slc3a2/Dhx9/Pikfyve/Gsn/Tpcn1/Csde1/Adar/Ilf3/Larp1/Vcp/Vps16/Ddb1/Srpk2/Pdcd6ip/Insr/Pik3c3/Nedd4/Eif3b/Ythdc2/Vps18/Itgav/Eif3a/Pkn2/Npc1/Crebbp	26	Other	IT_UP
GO:0043171	peptide catabolic process	6/1012	23/28891	0.000110094	0.000946996	0.000628189	Ide/Npepps/Lnpep/Erap1/Trhde/Ace	6	Other	IT_UP
GO:0098974	postsynaptic actin cytoskeleton organization	6/1012	23/28891	0.000110094	0.000946996	0.000628189	Myh10/Srcin1/Nos1ap/Dbn1/Wasf2/Farp1	6	synapse	IT_UP
GO:0099188	postsynaptic cytoskeleton organization	6/1012	23/28891	0.000110094	0.000946996	0.000628189	Myh10/Srcin1/Nos1ap/Dbn1/Wasf2/Farp1	6	synapse	IT_UP
GO:0010469	regulation of signaling receptor activity	15/1012	139/28891	0.00011288	0.000968258	0.000642293	Pde4d/Nlgn1/Dlg4/Dlgap4/Nrxn1/Nlgn3/Nrxn2/Grip1/Aplp2/Mink1/Nlgn2/Ephb2/Dlgap1/Itgb1/Dapk1	15	Other	IT_UP
GO:0051282	regulation of sequestering of calcium ion	15/1012	139/28891	0.00011288	0.000968258	0.000642293	Pde4d/Ryr2/Asph/Slc8a1/Htt/Plch1/Prkd1/Myo5a/Ank2/Itgav/Itpr1/Plch2/Cx3cl1/Itpr2/Plcb3	15	calcium	IT_UP
GO:0030834	regulation of actin filament depolymerization	9/1012	55/28891	0.000114402	0.000978594	0.000649149	Evl/Add1/Gsn/Add3/Add2/Pik3ca/Sptb/Sptbn1/Sptan1	9	Other	IT_UP
GO:0046854	phosphatidylinositol phosphate biosynthetic process	9/1012	55/28891	0.000114402	0.000978594	0.000649149	Ttc7b/Pip5k1c/Efr3b/Smg1/Inpp4a/Pik3c3/Pik3ca/Pik3r4/Pi4ka	9	metabolism	IT_UP
GO:0036503	ERAD pathway	13/1012	109/28891	0.000115679	0.000988154	0.000655491	Ube4b/Edem3/Tmem67/Bag6/Usp19/Uggt1/Sel1l/Vcp/Wfs1/Eif2ak3/Canx/Hsp90b1/Ecpas	13	Other	IT_UP
GO:0007216	G protein-coupled glutamate receptor signaling pathway	5/1012	15/28891	0.000116937	0.000995537	0.000660388	Grm7/Dagla/Grm8/Grm2/Grm1	5	Other	IT_UP
GO:1900153	positive regulation of nuclear-transcribed mRNA catabolic process, deadenylation-dependent decay	5/1012	15/28891	0.000116937	0.000995537	0.000660388	Dhx36/Ago2/Tnrc6b/Tnrc6c/Cnot1	5	RNA	IT_UP
GO:0050714	positive regulation of protein secretion	18/1012	188/28891	0.000117027	0.000995537	0.000660388	Frmd4a/Apbb1/Unc13b/Myh9/Myo18a/C2cd2l/Kif5b/Cask/Lrp1/Nlgn2/Myh10/Egfr/Sec24a/Rapgef4/Adcy8/Ptpn23/Oga/Itpr1	18	Other	IT_UP
GO:0140058	neuron projection arborization	7/1012	33/28891	0.000121872	0.00103532	0.00068678	Nlgn1/Dlg4/Cntnap2/Grip1/Afdn/Taok2/Rock1	7	Other	IT_UP
GO:0030336	negative regulation of cell migration	25/1012	313/28891	0.000124216	0.00105379	0.000699028	Epha4/Cdh11/Evl/Eppk1/Ogt/Srgap2/Bcr/Stat3/Slit2/Magi2/Myh9/Lrch1/Ptprk/Atp2b4/Lrp1/Afdn/Dab2ip/Osbpl8/Srgap3/Ptpn23/Mia3/Nf1/Reck/Clasp2/Cx3cl1	25	Other	IT_UP
GO:0010559	regulation of glycoprotein biosynthetic process	8/1012	44/28891	0.000127343	0.00107736	0.000714663	Abca2/Ago2/Ctnnb1/Insr/Abca7/Oga/Golga2/Ncstn	8	metabolism	IT_UP
GO:1904645	response to amyloid-beta	8/1012	44/28891	0.000127343	0.00107736	0.000714663	Epha4/Cd36/Cacna1a/Abcc1/Igf1r/Lrp1/Atp1a3/Cacna2d1	8	Other	IT_UP
GO:0051208	sequestering of calcium ion	15/1012	141/28891	0.000132614	0.00112042	0.000743227	Pde4d/Ryr2/Asph/Slc8a1/Htt/Plch1/Prkd1/Myo5a/Ank2/Itgav/Itpr1/Plch2/Cx3cl1/Itpr2/Plcb3	15	calcium	IT_UP
GO:0046626	regulation of insulin receptor signaling pathway	11/1012	82/28891	0.000133123	0.00112179	0.000744138	Ide/Ogt/Ncl/Ptprf/Marcks/Ankrd26/Tsc2/Sorbs1/Osbpl8/Lonp1/Sorl1	11	Other	IT_UP
GO:0072001	renal system development	27/1012	352/28891	0.00013314	0.00112179	0.000744138	Epha4/Tmem67/Kirrel3/Cc2d2a/Bag6/Nup160/Ptpro/Slit2/Cep290/Ampd2/Ctnnb1/Wfs1/Ctnnd1/Itga3/Basp1/Actn4/Ap1b1/Ace/Dchs1/Dlg1/Nf1/Pdgfrb/Ap2b1/Robo2/Npr2/Dync2h1/Lrp4	27	Other	IT_UP
GO:0006820	monoatomic anion transport	16/1012	157/28891	0.000133456	0.00112292	0.000744886	Slc12a9/Lrrc8a/Lrrc8d/Slc12a2/Slc4a10/Slc4a7/Lrrc8c/Slc12a6/Slc4a8/Slc4a2/Hk1/Mtor/Slc12a5/Ano6/Ano8/Slc12a4	16	transport	IT_UP
GO:0035303	regulation of dephosphorylation	14/1012	126/28891	0.000138371	0.00115964	0.000769244	Mprip/Magi2/Akap1/Ppp1r12a/Ankle2/Htt/Ppp1r9b/Hsp90b1/Iqgap1/Ppp6r3/Pdgfrb/Mgat5/Smg5/Rock1	14	Other	IT_UP
GO:0061951	establishment of protein localization to plasma membrane	10/1012	69/28891	0.000138756	0.00115964	0.000769244	Gga1/Gripap1/Atp2c1/Grip1/Afdn/Scrib/Sptbn1/Ank3/Sorl1/Cnst	10	Other	IT_UP
GO:0071868	cellular response to monoamine stimulus	10/1012	69/28891	0.000138756	0.00115964	0.000769244	Pde4d/Slc9a1/Alk/Ryr2/Atp2b4/Htt/Prkd1/Adcy5/Ncstn/Dnm2	10	Other	IT_UP
GO:0071870	cellular response to catecholamine stimulus	10/1012	69/28891	0.000138756	0.00115964	0.000769244	Pde4d/Slc9a1/Alk/Ryr2/Atp2b4/Htt/Prkd1/Adcy5/Ncstn/Dnm2	10	Other	IT_UP
GO:0042326	negative regulation of phosphorylation	28/1012	372/28891	0.000138758	0.00115964	0.000769244	Pde4d/Cadm1/Ntrk3/Ogt/Cactin/Adar/Ptpro/Sirpa/Slit2/Spag9/Nf2/Hspa4/Nolc1/Insr/Heg1/Ankle2/Slc8a1/Tsc2/Dab2ip/Srcin1/Plec/Mtor/Ephb2/Hnrnpu/Nf1/Sorl1/Eif4g1/Rock1	28	Other	IT_UP
GO:0006760	folic acid-containing compound metabolic process	6/1012	24/28891	0.000142458	0.00118574	0.000786562	Sardh/Gart/Aldh1l2/Folh1/Mthfd1l/Mthfd1	6	metabolism	IT_UP
GO:0051481	negative regulation of cytosolic calcium ion concentration	6/1012	24/28891	0.000142458	0.00118574	0.000786562	Atp1a2/Ryr2/Slc8a1/Lrp1/Atp2b1/Il6st	6	calcium	IT_UP
GO:0150105	protein localization to cell-cell junction	6/1012	24/28891	0.000142458	0.00118574	0.000786562	Vcl/Tjp1/Scrib/Actn4/Jak1/Tjp2	6	Other	IT_UP
GO:0030433	ubiquitin-dependent ERAD pathway	11/1012	83/28891	0.000148668	0.0012341	0.000818641	Ube4b/Edem3/Tmem67/Bag6/Usp19/Vcp/Wfs1/Eif2ak3/Canx/Hsp90b1/Ecpas	11	Other	IT_UP
GO:0070918	regulatory ncRNA processing	11/1012	83/28891	0.000148668	0.0012341	0.000818641	Exosc10/Ago2/Ago1/Adar/Stat3/Pum1/Ago3/Srrt/Pum2/Tdrd7/Dgcr8	11	RNA	IT_UP
GO:0007052	mitotic spindle organization	14/1012	127/28891	0.000150584	0.00124666	0.00082697	Tpr/Spice1/Kpnb1/Vcp/Eml3/Dctn1/Hnrnpu/Cltc/Dync1h1/Clasp2/Kif2a/Map1s/Golga2/Ckap5	14	Other	IT_UP
GO:0050764	regulation of phagocytosis	14/1012	127/28891	0.000150584	0.00124666	0.00082697	Cd36/C3/Appl1/Scarb1/Bcr/Sirpa/Myh9/Myo18a/Lrp1/Abca7/Mertk/Itgav/Ano6/Dnm2	14	Other	IT_UP
GO:0001822	kidney development	26/1012	336/28891	0.000152917	0.00126428	0.000838659	Epha4/Tmem67/Kirrel3/Cc2d2a/Bag6/Nup160/Ptpro/Slit2/Cep290/Ampd2/Ctnnb1/Wfs1/Ctnnd1/Itga3/Basp1/Actn4/Ap1b1/Ace/Dchs1/Dlg1/Nf1/Pdgfrb/Ap2b1/Robo2/Dync2h1/Lrp4	26	Other	IT_UP
GO:0032006	regulation of TOR signaling	16/1012	159/28891	0.000154737	0.00127761	0.000847501	Tbck/Usp7/Rictor/Rptor/Usp4/Sh3bp4/Kdr/Wdr24/Usp9x/Mios/Tsc2/Wdr59/Ubr1/Lars1/Clec16a/Npc1	16	Other	IT_UP
GO:0032008	positive regulation of TOR signaling	10/1012	70/28891	0.000156861	0.00129342	0.000857989	Rictor/Rptor/Usp4/Kdr/Wdr24/Usp9x/Mios/Wdr59/Lars1/Clec16a	10	Other	IT_UP
GO:0001678	intracellular glucose homeostasis	17/1012	176/28891	0.00016101	0.00132384	0.000878166	Cacna1e/Kcnb1/Lrrc8d/Ogt/Epha5/Unc13b/Myh9/C2cd2l/Kif5b/Igf1r/Lrp1/Slc12a6/Pik3ca/Adcy8/Hk1/Adcy5/Hkdc1	17	Other	IT_UP
GO:0031123	RNA 3'-end processing	12/1012	98/28891	0.000162915	0.00132384	0.000878166	Zc3h14/Wdr33/Elac2/Exosc10/Scaf8/Dhx36/Sympk/Papola/Cpsf1/Virma/Ints1/Leo1	12	RNA	IT_UP
GO:0051897	positive regulation of phosphatidylinositol 3-kinase/protein kinase B signal transduction	18/1012	193/28891	0.000163086	0.00132384	0.000878166	Ntrk3/Flt1/Nrxn1/Rictor/Arfgef1/Kdr/Igf1r/Insr/Nedd4/Plxnb1/Pik3ca/Egfr/Osbpl8/Mtor/Itsn1/Pdgfrb/Itgb1/Cx3cl1	18	Other	IT_UP
GO:0001952	regulation of cell-matrix adhesion	14/1012	128/28891	0.000163718	0.00132384	0.000878166	Cd36/Slk/Myh9/Kdr/Cask/Vcl/Lrp1/Mink1/Epb41l5/Iqgap1/Nf1/Clasp2/Camsap3/Rock1	14	Other	IT_UP
GO:0090174	organelle membrane fusion	14/1012	128/28891	0.000163718	0.00132384	0.000878166	Pikfyve/Prrt2/Vcpip1/Kif5b/C2cd5/Pla2g4a/Erc1/Vps11/Vps8/Vps41/Uso1/Spg11/Rimbp2/Vps39	14	Other	IT_UP
GO:0000912	assembly of actomyosin apparatus involved in cytokinesis	4/1012	9/28891	0.000163765	0.00132384	0.000878166	Iqgap2/Pdcd6ip/Plec/Iqgap1	4	Other	IT_UP
GO:0000915	actomyosin contractile ring assembly	4/1012	9/28891	0.000163765	0.00132384	0.000878166	Iqgap2/Pdcd6ip/Plec/Iqgap1	4	Other	IT_UP
GO:0030952	establishment or maintenance of cytoskeleton polarity	4/1012	9/28891	0.000163765	0.00132384	0.000878166	Nckap1/Ank3/Camsap3/Ckap5	4	Other	IT_UP
GO:0034058	endosomal vesicle fusion	4/1012	9/28891	0.000163765	0.00132384	0.000878166	Vps11/Vps8/Vps41/Vps39	4	Other	IT_UP
GO:0034334	adherens junction maintenance	4/1012	9/28891	0.000163765	0.00132384	0.000878166	Afdn/Tjp1/Plekha7/Camsap3	4	Other	IT_UP
GO:0044837	actomyosin contractile ring organization	4/1012	9/28891	0.000163765	0.00132384	0.000878166	Iqgap2/Pdcd6ip/Plec/Iqgap1	4	Other	IT_UP
GO:0071447	cellular response to hydroperoxide	4/1012	9/28891	0.000163765	0.00132384	0.000878166	Cd36/Oxr1/Prkd1/Dapk1	4	Other	IT_UP
GO:0072553	terminal button organization	4/1012	9/28891	0.000163765	0.00132384	0.000878166	Nlgn1/Nlgn3/Nlgn2/Snap91	4	Other	IT_UP
GO:0086036	regulation of cardiac muscle cell membrane potential	4/1012	9/28891	0.000163765	0.00132384	0.000878166	Slc8a1/Atp2a2/Atp1a3/Ank2	4	Other	IT_UP
GO:0098880	maintenance of postsynaptic specialization structure	4/1012	9/28891	0.000163765	0.00132384	0.000878166	Dgkz/Cadm1/Adgrl3/Itgb1	4	synapse	IT_UP
GO:0031054	pre-miRNA processing	5/1012	16/28891	0.000165191	0.00132841	0.0008812	Ago2/Ago1/Adar/Ago3/Dgcr8	5	RNA	IT_UP
GO:0032688	negative regulation of interferon-beta production	5/1012	16/28891	0.000165191	0.00132841	0.0008812	Cactin/Ptprs/Sirpa/Nlrx1/Crebbp	5	Other	IT_UP
GO:0035721	intraciliary retrograde transport	5/1012	16/28891	0.000165191	0.00132841	0.0008812	Wdr19/Ift140/Wdr35/Ift122/Dync2h1	5	transport	IT_UP
GO:0090136	epithelial cell-cell adhesion	5/1012	16/28891	0.000165191	0.00132841	0.0008812	Itgb5/Vcl/Plekha7/Ctnna1/Camsap3	5	Other	IT_UP
GO:0008037	cell recognition	16/1012	160/28891	0.000166444	0.00133501	0.000885575	Epha4/Cd36/Cadm1/Scarb1/Sirpa/Cntnap2/Myo18a/Megf8/Git1/Ephb2/Dlg1/L1cam/Ncam1/Robo2/Ubap2l/Nrcam	16	Other	IT_UP
GO:0033135	regulation of peptidyl-serine phosphorylation	16/1012	160/28891	0.000166444	0.00133501	0.000885575	Pde4d/Akap9/Ntrk3/Ogt/Nrxn1/Rictor/Rptor/Tenm1/Atp2b4/Pik3ca/Prkd1/Egfr/Tnks1bp1/Tfrc/Dock7/Eif4g1	16	Other	IT_UP
GO:0038202	TORC1 signaling	12/1012	99/28891	0.000179565	0.00143839	0.000954151	Usp7/Rptor/Larp1/Usp4/Wdr24/Mios/Tsc2/Wdr59/Mtor/Lars1/Clec16a/Npc1	12	Other	IT_UP
GO:0006359	regulation of transcription by RNA polymerase III	6/1012	25/28891	0.000181914	0.00144968	0.000961644	Dhx36/Sf3b1/Rptor/Tenm1/Myo1c/Mtor	6	RNA	IT_UP
GO:0015812	gamma-aminobutyric acid transport	6/1012	25/28891	0.000181914	0.00144968	0.000961644	Cacna1a/Gabbr1/Sv2a/Apba1/Nf1/Trpc4	6	transport	IT_UP
GO:0048791	calcium ion-regulated exocytosis of neurotransmitter	6/1012	25/28891	0.000181914	0.00144968	0.000961644	Cacna1a/Unc13c/Unc13b/Atp2a2/Rab3gap1/Unc13a	6	calcium	IT_UP
GO:0055064	chloride ion homeostasis	6/1012	25/28891	0.000181914	0.00144968	0.000961644	Slc12a9/Cacna1a/Slc12a2/Slc12a6/Slc12a5/Slc12a4	6	Other	IT_UP
GO:0000045	autophagosome assembly	13/1012	114/28891	0.000182629	0.0014535	0.000964176	Pikfyve/Lrba/Elapor1/Synpo2/Pik3c3/Atp2a2/Rab3gap1/Rab3gap2/Mtor/Ephb2/Atg2b/Pacs2/Ulk1	13	Other	IT_UP
GO:0071867	response to monoamine	10/1012	72/28891	0.000199081	0.00158036	0.00104833	Pde4d/Slc9a1/Alk/Ryr2/Atp2b4/Htt/Prkd1/Adcy5/Ncstn/Dnm2	10	Other	IT_UP
GO:0071869	response to catecholamine	10/1012	72/28891	0.000199081	0.00158036	0.00104833	Pde4d/Slc9a1/Alk/Ryr2/Atp2b4/Htt/Prkd1/Adcy5/Ncstn/Dnm2	10	Other	IT_UP
GO:0007628	adult walking behavior	8/1012	47/28891	0.000205934	0.00162848	0.00108025	Epha4/Cacna1a/Oxr1/Pcdh15/Kcnma1/Npc1/Scn1a/Scn8a	8	Other	IT_UP
GO:0008038	neuron recognition	8/1012	47/28891	0.000205934	0.00162848	0.00108025	Epha4/Cntnap2/Megf8/Ephb2/L1cam/Ncam1/Robo2/Nrcam	8	Other	IT_UP
GO:0021696	cerebellar cortex morphogenesis	8/1012	47/28891	0.000205934	0.00162848	0.00108025	Grid2/Cacna1a/Whrn/Cntnap2/Nrxn1/Usp9x/Atp2b2/Ulk1	8	Other	IT_UP
GO:0071900	regulation of protein serine/threonine kinase activity	26/1012	343/28891	0.000211789	0.00167264	0.00110954	Epha4/Ntrk3/Flt1/Nrxn1/Marcks/Rptor/Tenm1/Synpo2/Nolc1/Atp2b4/Insr/Heg1/Slc8a2/Slc8a1/Htt/Tsc2/Dab2ip/Egfr/Iqgap1/Nf1/Magi3/Hgs/Taok3/Ksr1/Pdgfrb/Sorl1	26	Other	IT_UP
GO:0019058	viral life cycle	21/1012	250/28891	0.000212175	0.00167356	0.00111015	Nectin1/Slc3a2/Pikfyve/Gsn/Tpcn1/Adar/Ilf3/Larp1/Vcp/Vps16/Ddb1/Srpk2/Pdcd6ip/Insr/Pik3c3/Nedd4/Ythdc2/Vps18/Itgav/Pkn2/Npc1	21	Other	IT_UP
GO:1900078	positive regulation of cellular response to insulin stimulus	7/1012	36/28891	0.000217324	0.00171198	0.00113564	Ide/Marcks/Sorbs1/Osbpl8/Myo1c/Myo5a/Sorl1	7	Other	IT_UP
GO:0048678	response to axon injury	10/1012	73/28891	0.000223533	0.00175865	0.0011666	Epha4/Ntrk3/Ptprf/Ptprs/Tnr/Pum2/Igf1r/Lrp1/Omg/Neo1	10	Other	IT_UP
GO:0021915	neural tube development	18/1012	198/28891	0.000224305	0.00176248	0.00116914	Plxnb2/Wdr19/Enah/Cc2d2a/Ift140/Marcks/Mib1/Plxna2/Hectd1/Tsc2/Ift122/Ift172/Scrib/Mthfd1l/Dchs1/Nf1/Nckap1/Mthfd1	18	Other	IT_UP
GO:0051386	regulation of neurotrophin TRK receptor signaling pathway	5/1012	17/28891	0.000227286	0.00177647	0.00117842	Tmem108/Ptprf/Cyfip2/Cyfip1/Ulk1	5	Other	IT_UP
GO:0061000	negative regulation of dendritic spine development	5/1012	17/28891	0.000227286	0.00177647	0.00117842	Nlgn1/Ptprs/Nlgn3/Asap1/Dnm3	5	synapse	IT_UP
GO:1903358	regulation of Golgi organization	5/1012	17/28891	0.000227286	0.00177647	0.00117842	Akap9/Rbsn/Camsap3/Camsap2/Dnm2	5	Other	IT_UP
GO:1903423	positive regulation of synaptic vesicle recycling	5/1012	17/28891	0.000227286	0.00177647	0.00117842	Nlgn1/Pclo/Synj1/Snap91/Dnm3	5	synapse	IT_UP
GO:0006826	iron ion transport	9/1012	60/28891	0.000227524	0.00177647	0.00117842	Nectin1/Lmtk2/Heph/Myo1b/Cltc/Tfrc/Cp/Abcc5/Dnm2	9	transport	IT_UP
GO:0150146	cell junction disassembly	6/1012	26/28891	0.000229515	0.0017875	0.00118574	Epha4/Adgrb3/C3/Iqsec1/Plxnc1/Itgb1	6	Other	IT_UP
GO:2000311	regulation of AMPA receptor activity	6/1012	26/28891	0.000229515	0.0017875	0.00118574	Nlgn1/Nrxn1/Nlgn3/Grip1/Mink1/Nlgn2	6	Other	IT_UP
GO:0042177	negative regulation of protein catabolic process	13/1012	117/28891	0.000236967	0.00184321	0.00122269	Ogt/Bag6/Usp7/Sf3b3/Usp19/Ric1/Usp9x/Dab2ip/Egfr/Map1a/Fmn2/Mycbp2/Clec16a	13	Other	IT_UP
GO:0002028	regulation of sodium ion transport	12/1012	102/28891	0.000238498	0.00185278	0.00122904	Slc9a1/Atp1a2/Grip1/Atp2b4/Kif5b/Nedd4/Slc8a1/Wnk2/Atp1a1/Cntn1/Ank3/Dnm2	12	transport	IT_UP
GO:0047496	vesicle transport along microtubule	8/1012	48/28891	0.000239607	0.00185673	0.00123166	Kif1b/Kif1a/Fyco1/Madd/Kif5b/Htt/Ap3d1/Ap3b2	8	transport	IT_UP
GO:0098927	vesicle-mediated transport between endosomal compartments	8/1012	48/28891	0.000239607	0.00185673	0.00123166	Lmtk2/Nf2/Pik3c3/Vps11/Ptpn23/Wdr81/Pik3r4/Sorl1	8	transport	IT_UP
GO:0006470	protein dephosphorylation	20/1012	235/28891	0.000250133	0.0019335	0.00128259	Ptpn4/Mprip/Ptprf/Ppp4r3a/Ptprs/Ptpro/Magi2/Ptprd/Akap1/Ptprk/Ppp1r12a/Ankle2/Htt/Ppp1r9b/Hsp90b1/Ptpn23/Ppp6r3/Pdgfrb/Mgat5/Rock1	20	Other	IT_UP
GO:0015800	acidic amino acid transport	10/1012	74/28891	0.000250454	0.0019335	0.00128259	Slc12a2/Grm7/Gabbr1/Grm2/Apba1/Myo6/Rab3gap1/Nf1/Grm1/Itgb1	10	transport	IT_UP
GO:0061512	protein localization to cilium	10/1012	74/28891	0.000250454	0.0019335	0.00128259	Wdr19/Nphp4/Cc2d2a/Ift140/Gga1/Wdr35/Ift122/Asap1/Crocc/Dync2h1	10	Other	IT_UP
GO:0035924	cellular response to vascular endothelial growth factor stimulus	9/1012	61/28891	0.000258706	0.00199223	0.00132154	Adgra2/Flt1/Kdr/Atp2b4/Pik3ca/Dab2ip/Prkd1/Myo1c/Pdgfrb	9	Other	IT_UP
GO:0042987	amyloid precursor protein catabolic process	9/1012	61/28891	0.000258706	0.00199223	0.00132154	Epha4/Abca2/Dyrk1a/Spon1/Abca7/Unc13a/Sorl1/Ncstn/Rock1	9	Other	IT_UP
GO:0014047	glutamate secretion	7/1012	37/28891	0.000259993	0.00199716	0.00132481	Grm7/Gabbr1/Grm2/Apba1/Myo6/Rab3gap1/Nf1	7	Other	IT_UP
GO:0048169	regulation of long-term neuronal synaptic plasticity	7/1012	37/28891	0.000259993	0.00199716	0.00132481	Dlg4/Kdr/Lnpep/Ephb2/Nf1/Grik2/Grin1	7	synapse	IT_UP
GO:0000041	transition metal ion transport	12/1012	103/28891	0.000261481	0.00200111	0.00132743	Nectin1/Ryr2/Atp2c1/Lmtk2/Ap3d1/Heph/Myo1b/Cltc/Tfrc/Cp/Abcc5/Dnm2	12	transport	IT_UP
GO:0006661	phosphatidylinositol biosynthetic process	12/1012	103/28891	0.000261481	0.00200111	0.00132743	Ttc7b/Pip5k1c/Efr3b/Vac14/Smg1/Inpp4a/Pik3c3/Pigo/Pgap1/Pik3ca/Pik3r4/Pi4ka	12	metabolism	IT_UP
GO:0045921	positive regulation of exocytosis	12/1012	103/28891	0.000261481	0.00200111	0.00132743	Cacna1h/Nlgn1/Kcnb1/Unc13b/Stxbp5/Pdcd6ip/Slc4a8/Pld2/Ap1g1/Lamp1/Hgs/Clasp2	12	Other	IT_UP
GO:0055001	muscle cell development	20/1012	236/28891	0.000264498	0.00200111	0.00132743	Trip10/Actn1/Tmtc3/Dner/Cntnap2/Cntnap1/Slc8a1/Fhod3/Myh10/Prkd1/Atp2a2/Plec/Cacna2d2/Mtor/Actn4/Hnrnpu/Ank2/Pdgfrb/Spg11/Itgb1	20	Other	IT_UP
GO:0000244	spliceosomal tri-snRNP complex assembly	4/1012	10/28891	0.000265367	0.00200111	0.00132743	Sart3/Usp4/Prpf8/Prpf6	4	Other	IT_UP
GO:0016185	synaptic vesicle budding from presynaptic endocytic zone membrane	4/1012	10/28891	0.000265367	0.00200111	0.00132743	Ap3d1/Ap3b2/Snap91/Dnm3	4	synapse	IT_UP
GO:0021684	cerebellar granular layer formation	4/1012	10/28891	0.000265367	0.00200111	0.00132743	Grid2/Nrxn1/Atp2b2/Ulk1	4	Other	IT_UP
GO:0021707	cerebellar granule cell differentiation	4/1012	10/28891	0.000265367	0.00200111	0.00132743	Grid2/Nrxn1/Atp2b2/Ulk1	4	Other	IT_UP
GO:0021957	corticospinal tract morphogenesis	4/1012	10/28891	0.000265367	0.00200111	0.00132743	Epha4/Cdh11/Slit2/Spg11	4	Other	IT_UP
GO:0022027	interkinetic nuclear migration	4/1012	10/28891	0.000265367	0.00200111	0.00132743	Cep120/Kif1a/Pcm1/Dock7	4	Other	IT_UP
GO:0071871	response to epinephrine	4/1012	10/28891	0.000265367	0.00200111	0.00132743	Pde4d/Slc9a1/Ryr2/Atp2b4	4	Other	IT_UP
GO:0071872	cellular response to epinephrine stimulus	4/1012	10/28891	0.000265367	0.00200111	0.00132743	Pde4d/Slc9a1/Ryr2/Atp2b4	4	Other	IT_UP
GO:0090129	positive regulation of synapse maturation	4/1012	10/28891	0.000265367	0.00200111	0.00132743	Anapc2/Adgrl1/Nrxn1/Dab2ip	4	synapse	IT_UP
GO:0098598	learned vocalization behavior or vocal learning	4/1012	10/28891	0.000265367	0.00200111	0.00132743	Cntnap2/Nrxn1/Nrxn2/Htt	4	Other	IT_UP
GO:1905274	regulation of modification of postsynaptic actin cytoskeleton	4/1012	10/28891	0.000265367	0.00200111	0.00132743	Marcks/Myh10/Itsn1/Cyfip1	4	synapse	IT_UP
GO:0031099	regeneration	16/1012	167/28891	0.000272194	0.00205008	0.00135992	Epha4/Eppk1/Ntrk3/Ptprf/Ptprs/Tnr/Pum2/Igf1r/Lrp1/Ptgfrn/Egfr/Ace/Itpr1/Omg/Ulk1/Neo1	16	Other	IT_UP
GO:0034205	amyloid-beta formation	8/1012	49/28891	0.000277657	0.0020818	0.00138096	Epha4/Abca2/Dyrk1a/Spon1/Abca7/Sorl1/Ncstn/Rock1	8	Other	IT_UP
GO:1903018	regulation of glycoprotein metabolic process	8/1012	49/28891	0.000277657	0.0020818	0.00138096	Abca2/Ago2/Ctnnb1/Insr/Abca7/Oga/Golga2/Ncstn	8	metabolism	IT_UP
GO:0003407	neural retina development	11/1012	89/28891	0.00027809	0.0020818	0.00138096	Rpgrip1/Sdk2/Hcn1/Crb2/Stat3/Fat3/Crb1/Slc4a7/Pde6c/Rp1/Ahi1	11	Other	IT_UP
GO:0021766	hippocampus development	11/1012	89/28891	0.00027809	0.0020818	0.00138096	Kirrel3/Tmem108/Epha5/Alk/Ptprs/Fxr2/Scn2a/Ogdh/Nf2/Kcnq2/Usp9x	11	Other	IT_UP
GO:0030641	regulation of cellular pH	11/1012	89/28891	0.00027809	0.0020818	0.00138096	Slc9a1/Atp6v0a2/Atp6v0a1/Dmxl1/Slc4a10/Slc4a7/Atp1a4/Slc4a8/Slc4a2/Dmxl2/Slc12a5	11	Other	IT_UP
GO:0045185	maintenance of protein location	12/1012	104/28891	0.000286318	0.00213879	0.00141877	Mprip/Gsn/Syne1/Ctnnd1/Vps13a/Hk1/Hnrnpu/Vps13c/Ank3/Sorl1/Dbn1/Tnrc6a	12	Other	IT_UP
GO:0098901	regulation of cardiac muscle cell action potential	6/1012	27/28891	0.000286396	0.00213879	0.00141877	Akap9/Ryr2/Hcn4/Atp2a2/Ank2/Dlg1	6	Other	IT_UP
GO:0046474	glycerophospholipid biosynthetic process	16/1012	168/28891	0.00029126	0.00217249	0.00144112	Dgkz/Ttc7b/Pip5k1c/Dgki/Efr3b/Vac14/Smg1/Inpp4a/Pik3c3/Pigo/Pld2/Pgap1/Pik3ca/Pla2g4a/Pik3r4/Pi4ka	16	metabolism	IT_UP
GO:0046549	retinal cone cell development	5/1012	18/28891	0.000305655	0.00227437	0.0015087	Hcn1/Crb2/Pde6c/Rp1/Ahi1	5	Other	IT_UP
GO:1902855	regulation of non-motile cilium assembly	5/1012	18/28891	0.000305655	0.00227437	0.0015087	Tmem67/Rp1/Cep135/Htt/Dnm2	5	Other	IT_UP
GO:0051125	regulation of actin nucleation	7/1012	38/28891	0.000309147	0.00229758	0.0015241	Gsn/Washc5/Ctnna2/Nckap1/Cyfip1/Wasf2/Hip1r	7	Other	IT_UP
GO:0021510	spinal cord development	12/1012	105/28891	0.000313128	0.00232437	0.00154187	Gigyf2/Cacna1a/Ptprs/Vldlr/Dcc/Ift122/Dctn1/Ift172/Mtor/Nf1/Scyl1/Dync2h1	12	Other	IT_UP
GO:0030301	cholesterol transport	13/1012	121/28891	0.000330491	0.00245032	0.00162541	Cd36/Abca2/Abca3/Scarb1/Abca5/Vps51/Lrp1/Abca7/Sec24a/Abca8b/Spg11/Npc1/Vps53	13	transport	IT_UP
GO:0071248	cellular response to metal ion	17/1012	187/28891	0.000331321	0.00245352	0.00162754	Add1/Nlgn1/Dlg4/Kcnb1/Slc12a2/Gsn/Adgrv1/Nrxn1/Kcnq2/Mylk/Asph/Egfr/Adcy8/Iqgap1/Tfrc/Ank3/Ncstn	17	Other	IT_UP
GO:0031641	regulation of myelination	9/1012	63/28891	0.000331733	0.00245363	0.00162761	Tenm4/Nrdc/Ctnnb1/Eif2ak3/Fig4/Mtor/Dlg1/Cdh2/Cyfip1	9	Other	IT_UP
GO:0071277	cellular response to calcium ion	11/1012	91/28891	0.00033826	0.00249892	0.00165765	Add1/Nlgn1/Kcnb1/Adgrv1/Nrxn1/Kcnq2/Mylk/Asph/Adcy8/Iqgap1/Ncstn	11	calcium	IT_UP
GO:0006885	regulation of pH	12/1012	106/28891	0.000342034	0.00252378	0.00167415	Slc9a1/Atp6v0a2/Atp6v0a1/Dmxl1/Slc4a10/Slc4a7/Atp1a4/Slc4a8/Slc4a2/Dmxl2/Slc12a5/Atp12a	12	Other	IT_UP
GO:0017156	calcium-ion regulated exocytosis	10/1012	77/28891	0.000348011	0.00256176	0.00169934	Cacna1h/Kcnb1/Cacna1a/Unc13c/Unc13b/Myh9/Atp2a2/Rab3gap1/Rapgef4/Unc13a	10	calcium	IT_UP
GO:1902017	regulation of cilium assembly	10/1012	77/28891	0.000348011	0.00256176	0.00169934	Tmem67/Cep120/Ift140/Syne1/Rp1/Cep135/Htt/Crocc/Syne2/Dnm2	10	Other	IT_UP
GO:0055081	monoatomic anion homeostasis	6/1012	28/28891	0.000353771	0.00259797	0.00172336	Slc12a9/Cacna1a/Slc12a2/Slc12a6/Slc12a5/Slc12a4	6	Other	IT_UP
GO:2000310	regulation of NMDA receptor activity	6/1012	28/28891	0.000353771	0.00259797	0.00172336	Nlgn1/Dlg4/Nrxn1/Nlgn3/Ephb2/Dapk1	6	Other	IT_UP
GO:0060485	mesenchyme development	24/1012	316/28891	0.000354247	0.00259837	0.00172363	Epha4/Trip10/Crb2/Ctnnb1/Nolc1/Megf8/Bmpr2/Nedd4/Htt/Sema4b/Tsc2/Dab2ip/Epb41l5/Radil/Mtor/Dchs1/Nckap1/Clasp2/Ncam1/Robo2/Cdh2/Exoc4/Cul7/Rock1	24	Other	IT_UP
GO:0016601	Rac protein signal transduction	8/1012	51/28891	0.00036859	0.00270037	0.00179129	Als2/Ogt/Farp2/Nf1/Nckap1/Cyfip1/Wasf2/Dnm2	8	Other	IT_UP
GO:0015711	organic anion transport	30/1012	436/28891	0.000384011	0.00281001	0.00186402	Cd36/Slc3a2/Lrrc8a/Lrrc8d/Cacna1a/Slc12a2/Pla2r1/Grm7/Gabbr1/Slc4a10/Abcc1/Slc4a7/Sv2a/Eprs1/Grm2/Apba1/Lrrc8c/Slc38a10/Slc4a8/Myo6/Pla2g4a/Rab3gap1/Slc4a2/Ace/Nf1/Grm1/Abcc5/Itgb1/Trpc4/Abcc4	30	transport	IT_UP
GO:0007059	chromosome segregation	29/1012	416/28891	0.000385796	0.00281974	0.00187047	Eml4/Tpr/Top3b/Spice1/Bag6/Anapc2/Cit/Washc5/Kpnb1/Pum1/Zw10/Pum2/Smarca2/Tubgcp3/Anapc1/Ddb1/Mms19/Usp9x/Eml3/Trappc12/Hnrnpu/Fmn2/Cltc/Tubgcp2/Dync1h1/Clasp2/Kif2a/Map1s/Golga2	29	Other	IT_UP
GO:1905952	regulation of lipid localization	17/1012	190/28891	0.00039881	0.00290017	0.00192383	Cd36/C3/Acacb/Abca2/Abca3/Pla2r1/Scarb1/Abca5/Eprs1/Atp8a1/Lrp1/Abca7/Pla2g4a/Osbpl8/Sec24a/Itgav/Abca8b	17	Other	IT_UP
GO:0007252	I-kappaB phosphorylation	5/1012	19/28891	0.000402901	0.00290017	0.00192383	Sirpa/Elp1/Dab2ip/Erc1/Cx3cl1	5	Other	IT_UP
[truncated: 724 more rows]
