# Supplementary material for: Quantitative Proteomics Identifies Potential Molecular Adaptations in Mouse Models of Congenital Stationary Night Blindness Type 2
Source: Mol Cell Proteomics. 2025 Nov 10;24(12):101462. doi: 10.1016/j.mcpro.2025.101462 (PMC12802112; doi:10.1016/j.mcpro.2025.101462)
Supplement: Table S3 [file mmc4.xlsx]

## Sheet: Table legends
Supplemental Table S3. dysregulated_degeneration_proteins
This table presents the results of pairwise differential expression analysis at the protein level, focusing on proteins annotated to degenerative biological processes. Differential analysis was performed between experimental groups (e.g., IT vs. WT) using quantitative intensity data. Each row contains comprehensive statistics for a single protein in a specific group comparison.
Column descriptions sheet 1
Heading	Description
Genes:	Standard gene symbol for the identified gene or protein.
log2FC:	Log2 fold change for the specified group comparison (“comp”)—positive values indicate upregulation in the listed group, negative values indicate downregulation.
comp:	Experimental group comparison, formatted as “GROUP1_GROUP2” (e.g., IT_WT means IT vs. WT).
p.adj:	Multiple hypothesis testing–adjusted p-value for the comparison (e.g., false discovery rate/BH-corrected).
p.adj.signif:	Adjusted p-value significance symbol (e.g., *, **, etc.) reflecting statistical thresholds (e.g., * for p ≤ 0.05, ** for p ≤ 0.01).
regulation:	Indicates the direction of regulation for the gene in the listed comparison (“up” = higher in first group of comparison; “down” = lower).

## Sheet: Sheet 1
Genes	log2FC	comp	p.adj	p.adj.signif	regulation
Aars1	0.872056	IT_WT	0.0302856	**	up
Aldh3a2	-0.293057	RX_WT	0.0156846	**	down
Aatk	0.852015	IT_WT	0.0107969	***	up
Abca7	1.08186	IT_WT	0.0107969	***	up
Acaa2	-1.01592	IT_WT	0.0191556	**	down
Aifm1	-0.896684	IT_WT	0.00645264	****	down
Aimp2	-1.48324	IT_WT	0.004227	****	down
Akr1b1	-1.69303	IT_WT	0.0435255	*	down
Aldh1a1	-1.44843	IT_WT	0.022484	**	down
Aldh2	-1.46818	IT_WT	0.01042	***	down
Gapdh	-0.531789	RX_WT	0.0302856	**	down
Aldh3a2	-1.44179	IT_WT	0.004227	****	down
Als2	0.698138	IT_WT	0.022484	**	up
Amfr	-0.514906	IT_WT	0.0107969	***	down
Anp32b	-1.35665	IT_WT	0.0156846	**	down
Anxa1	-0.835112	IT_WT	0.0302856	**	down
Arl6ip5	-0.843936	IT_WT	0.027718	**	down
Armc10	-0.825711	IT_WT	0.00677545	****	down
Arrb1	-1.47186	IT_WT	0.0326409	**	down
Atp1a2	0.858989	IT_WT	0.0156846	**	up
Atp2a2	1.12134	IT_WT	0.0191556	**	up
Atxn2l	1.46221	IT_WT	0.0191556	**	up
Bag6	0.803342	IT_WT	0.0416453	*	up
Becn1	-1.52995	IT_WT	0.0107969	**	down
C3	0.529428	IT_WT	0.0416453	*	up
Cacna1a	0.76651	IT_WT	0.022484	**	up
Cacna1e	0.465639	IT_WT	0.0191556	**	up
Calr	-1.31765	IT_WT	0.0107969	**	down
Camk2a	-1.09439	IT_WT	0.0494748	*	down
Camk2b	-1.10725	IT_WT	0.00913946	***	down
Camk2d	-1.32619	IT_WT	0.01042	***	down
Camk2g	-1.10445	IT_WT	0.0107969	***	down
Canx	1.06536	IT_WT	0.0156846	**	up
Capn2	-1.3423	IT_WT	0.0249528	**	down
Grk1	-0.93829	RX_WT	0.0302856	**	down
Caprin1	1.11669	IT_WT	0.0107969	***	up
Cat	-1.0787	IT_WT	0.00781182	****	down
Ccdc47	-1.38058	IT_WT	0.0351924	**	down
Cd36	0.514588	IT_WT	0.0249528	**	up
Cdc34	1.55519	IT_WT	0.0249528	**	up
Cdc42	-0.792078	IT_WT	0.0107969	**	down
Cdk5	-1.47555	IT_WT	0.022484	**	down
Cdk5rap3	-0.531388	IT_WT	0.0191556	**	down
Cfl1	-0.589896	IT_WT	0.0249528	**	down
Cirbp	-0.666171	IT_WT	0.0107969	***	down
Cit	0.852402	IT_WT	0.0416453	*	up
Cntnap2	0.914347	IT_WT	0.01042	***	up
Cops5	-1.94121	IT_WT	0.01042	***	down
Cpeb4	0.837923	IT_WT	0.027718	**	up
Crk	-1.23026	IT_WT	0.0454865	*	down
Csde1	0.834299	IT_WT	0.0302856	**	up
Ctnnb1	0.955703	IT_WT	0.0107969	***	up
Ctsd	-0.804044	IT_WT	0.0156846	**	down
Cx3cl1	1.51159	IT_WT	0.0156846	**	up
Dab2ip	1.09377	IT_WT	0.0107969	***	up
Dapk1	1.67888	IT_WT	0.0249528	**	up
Ddx3x	-0.837258	IT_WT	0.0476014	*	down
Ddx5	-1.74723	IT_WT	0.0107969	**	down
Ddx6	-1.52461	IT_WT	0.00939333	***	down
Dnaja3	-0.848646	IT_WT	0.0107969	***	down
Dnajc5	-0.385386	IT_WT	0.0156846	**	down
Hras	-0.287957	RX_WT	0.01042	***	down
Dync1h1	1.23893	IT_WT	0.0375067	**	up
Ecpas	1.17671	IT_WT	0.0156846	**	up
Edem3	0.669934	IT_WT	0.0191556	**	up
Egfr	1.10741	IT_WT	0.0435255	*	up
Eif2a	-1.40123	IT_WT	0.0435255	*	down
Eif2ak3	0.986443	IT_WT	0.0107969	***	up
Eif2b5	0.673166	IT_WT	0.0156846	**	up
Eif2s1	-1.06264	IT_WT	0.0107969	**	down
Eif4g1	1.36018	IT_WT	0.027718	**	up
Endog	-1.20585	IT_WT	0.0107969	**	down
Eno1	-2.04004	IT_WT	0.0191556	**	down
Ephb2	1.15502	IT_WT	0.0107969	***	up
Erlin2	-1.14035	IT_WT	0.0107969	**	down
Ero1a	-0.688368	IT_WT	0.0156846	**	down
Erp29	-1.08663	IT_WT	0.0249528	**	down
Erp44	-1.09384	IT_WT	0.0107969	**	down
Etfdh	-1.20903	IT_WT	0.0107969	***	down
Faf2	-1.34064	IT_WT	0.00374577	****	down
Faim	-0.91531	IT_WT	0.0351924	**	down
Fbxo2	-1.51885	IT_WT	0.0107969	**	down
Flot1	-1.08877	IT_WT	0.0156846	**	down
G3bp1	-0.935448	IT_WT	0.0249528	**	down
G3bp2	-0.762028	IT_WT	0.0249528	**	down
G6pdx	-1.45672	IT_WT	0.0107969	**	down
Ndufa12	-0.311979	RX_WT	0.0249528	**	down
Gapdh	-1.29148	IT_WT	0.0156846	**	down
Gbe1	-1.60684	IT_WT	0.0351924	**	down
Gnai2	-1.35581	IT_WT	0.0107969	**	down
Gnai3	-1.20149	IT_WT	0.0416453	*	down
Gnb1	-1.523	IT_WT	0.0191556	**	down
Gorasp2	-0.602499	IT_WT	0.0107969	***	down
Gpx1	-0.860514	IT_WT	0.0107969	**	down
Grid2	0.759561	IT_WT	0.0326409	**	up
Grik2	1.25571	IT_WT	0.027718	**	up
Ndufa13	-0.603963	RX_WT	0.0156846	**	down
Grin1	1.3518	IT_WT	0.00875593	***	up
Ndufs2	-0.524998	RX_WT	0.0435255	*	down
Grk1	-1.97585	IT_WT	0.0107969	***	down
Grm7	0.818622	IT_WT	0.0476014	*	up
Gsk3b	-1.19782	IT_WT	0.0107969	***	down
Gsr	-1.17572	IT_WT	0.0351924	**	down
Gstp1	-1.05813	IT_WT	0.0494748	*	down
Hcn1	0.850373	IT_WT	0.0107969	***	up
Hmox2	-0.720824	IT_WT	0.022484	**	down
Hnrnpk	-1.76862	IT_WT	0.0156846	**	down
Ndufs3	-0.574634	RX_WT	0.0375067	*	down
Hras	-0.677221	IT_WT	0.022484	**	down
Hsp90b1	1.09997	IT_WT	0.0375067	**	up
Hspa1b	-1.86941	IT_WT	0.0476014	*	down
Hspa4	1.00235	IT_WT	0.0107969	***	up
Hspa5	-1.05998	IT_WT	0.0107969	***	down
Hspd1	-1.3717	IT_WT	0.0191556	**	down
Hsph1	0.931733	IT_WT	0.0156846	**	up
Htra2	-1.34847	IT_WT	0.0191556	**	down
Htt	1.05941	IT_WT	0.0107969	***	up
Idh1	-1.16727	IT_WT	0.0396225	*	down
Prodh	-0.276372	RX_WT	0.0249528	**	down
Il6st	1.25929	IT_WT	0.0107969	***	up
Itgav	1.20225	IT_WT	0.0107969	**	up
Rhoa	-0.274153	RX_WT	0.022484	**	down
Itgb5	0.609121	IT_WT	0.0326409	**	up
Itm2c	-1.34094	IT_WT	0.0107969	***	down
Itpr1	1.21841	IT_WT	0.0107969	***	up
Itsn1	1.20039	IT_WT	0.0156846	**	up
Kcnb1	0.740777	IT_WT	0.027718	**	up
Kcnma1	1.25058	IT_WT	0.0249528	**	up
Kcnq2	1.01211	IT_WT	0.0435255	*	up
Kdr	0.976813	IT_WT	0.0326409	**	up
Kras	-0.537356	IT_WT	0.0302856	**	down
Lonp1	1.1757	IT_WT	0.027718	**	up
Scamp5	-0.616568	RX_WT	0.0476014	*	down
Lrp1	1.05605	IT_WT	0.0249528	**	up
Lrrc8a	0.750051	IT_WT	0.0107969	***	up
Lrrc8c	1.04216	IT_WT	0.0416453	*	up
Sh3glb1	-0.350891	RX_WT	0.0416453	*	down
Lrrc8d	0.752787	IT_WT	0.0107969	***	up
Lsm14a	-1.13927	IT_WT	0.0249528	**	down
Map2k1	-1.32627	IT_WT	0.022484	**	down
Tmco1	-0.301273	RX_WT	0.0249528	**	down
Map7	1.32016	IT_WT	0.0107969	***	up
Mapk1	-1.76774	IT_WT	0.0107969	**	down
Mapk3	-1.23145	IT_WT	0.0156846	**	down
Marcks	0.940721	IT_WT	0.0435255	*	up
Meak7	-2.08279	IT_WT	0.0156846	**	down
Mertk	1.12096	IT_WT	0.0326409	**	up
Mff	-0.995442	IT_WT	0.027718	**	down
Mfn2	-0.362107	IT_WT	0.0249528	**	down
Micu1	0.516189	IT_WT	0.0476014	*	up
Mtch1	-1.26076	IT_WT	0.0191556	**	down
Mtor	1.15464	IT_WT	0.0156846	**	up
Mylk	1.02232	IT_WT	0.0494748	*	up
Ncam1	1.28826	IT_WT	0.0326409	**	up
Ube2v2	-0.333853	RX_WT	0.0375067	*	down
Ncstn	1.47466	IT_WT	0.0191556	**	up
Aatk	0.295299	RX_WT	0.0494748	*	up
Ndufa12	-0.76029	IT_WT	0.0375067	*	down
Caprin1	0.3503	RX_WT	0.0326409	**	up
Ndufa13	-0.628146	IT_WT	0.0302856	**	down
Ndufb4	-0.443369	IT_WT	0.022484	**	down
Ndufs1	-0.74835	IT_WT	0.0107969	***	down
Dync1h1	0.513996	RX_WT	0.022484	**	up
Ndufs2	-1.54232	IT_WT	0.004227	****	down
Grin1	0.712423	RX_WT	0.0249528	**	up
Ndufs3	-1.3486	IT_WT	0.0156846	**	down
Ndufs8	-0.931094	IT_WT	0.0107969	**	down
Nefl	-1.0236	IT_WT	0.0375067	**	down
Nf1	1.20076	IT_WT	0.0435255	*	up
Il6st	0.540096	RX_WT	0.027718	**	up
Nf2	0.989839	IT_WT	0.0156846	**	up
Nono	-1.9038	IT_WT	0.0326409	**	down
Npr2	1.31217	IT_WT	0.0191556	**	up
Oxr1	0.905253	IT_WT	0.022484	**	up
Oxsr1	-2.29518	IT_WT	0.0107969	***	down
P4hb	-1.58843	IT_WT	0.0086476	***	down
Park7	-1.05522	IT_WT	0.027718	**	down
Pdcd4	-1.26825	IT_WT	0.0416453	*	down
Pdcd6	-0.657242	IT_WT	0.022484	**	down
Pdgfrb	1.2784	IT_WT	0.0191556	**	up
Pdia3	-1.27986	IT_WT	0.00374577	****	down
Pdia4	-0.646159	IT_WT	0.0249528	**	down
Pdia6	-1.43666	IT_WT	0.000932758	****	down
Pdk1	-1.16722	IT_WT	0.0326409	**	down
Pdk2	-0.398188	IT_WT	0.0326409	**	down
Phb1	-1.34814	IT_WT	0.0396225	*	down
Pigt	-0.669625	IT_WT	0.0435255	*	down
Pik3ca	1.08849	IT_WT	0.022484	**	up
Pla2r1	0.801883	IT_WT	0.0396225	*	up
Itgb5	0.358494	RX_WT	0.0107969	**	up
Plec	1.13814	IT_WT	0.0476014	*	up
Plscr3	-1.29625	IT_WT	0.0249528	**	down
Pnpla8	-0.454172	IT_WT	0.00994588	***	down
Por	-0.813996	IT_WT	0.00781182	****	down
Ppp1ca	-1.32821	IT_WT	0.027718	**	down
Ppp2r1a	-1.06939	IT_WT	0.0326409	**	down
Ppt1	-0.781081	IT_WT	0.0326409	**	down
Pqbp1	-1.19649	IT_WT	0.0191556	**	down
Prdx2	-0.737038	IT_WT	0.0302856	**	down
Prdx4	-0.859754	IT_WT	0.00995064	***	down
Prdx6	-1.08387	IT_WT	0.0416453	*	down
Prkaa1	-1.34529	IT_WT	0.0107969	***	down
Prkd1	1.10177	IT_WT	0.0454865	*	up
Prkra	-1.5003	IT_WT	0.01042	***	down
Prnp	-0.490729	IT_WT	0.0107969	***	down
Lrp1	0.334813	RX_WT	0.027718	**	up
Prodh	-1.55542	IT_WT	0.0351924	**	down
Prrc2c	1.18904	IT_WT	0.0191556	**	up
Psmb5	-0.591665	IT_WT	0.0249528	**	down
Psmc6	-1.18994	IT_WT	0.0191556	**	down
Ptpmt1	-1.11062	IT_WT	0.01042	***	down
Ptpn2	-1.00797	IT_WT	0.0156846	**	down
Ptprf	0.847604	IT_WT	0.0249528	**	up
Ptprk	1.00473	IT_WT	0.0107969	***	up
Pum2	0.957464	IT_WT	0.0107969	***	up
Rack1	-1.20892	IT_WT	0.0107969	**	down
Lrrc8d	0.387573	RX_WT	0.0302856	**	up
Rhoa	-1.19852	IT_WT	0.0302856	**	down
Ripk3	-1.39198	IT_WT	0.0249528	**	down
Rock1	1.93937	IT_WT	0.027718	**	up
Rpl11	-0.580134	IT_WT	0.0107969	***	down
Rpl26	-0.293446	IT_WT	0.0494748	*	down
Rps23	-0.391457	IT_WT	0.0351924	**	down
Rps3	-0.942289	IT_WT	0.01042	***	down
Rps7	-0.96778	IT_WT	0.01042	***	down
Rptor	0.951772	IT_WT	0.00822755	***	up
Sarm1	-1.20838	IT_WT	0.0104777	***	down
Map7	0.704918	RX_WT	0.0435255	*	up
Scamp5	-1.0372	IT_WT	0.022484	**	down
Scarb1	0.850793	IT_WT	0.0249528	**	up
Scn2a	0.95471	IT_WT	0.0375067	*	up
Sel1l	0.958295	IT_WT	0.0191556	**	up
Septin4	-1.55959	IT_WT	0.0107969	***	down
Set	-1.41711	IT_WT	0.0107969	**	down
Sgta	-0.704515	IT_WT	0.0156846	**	down
Ncstn	0.605103	RX_WT	0.0326409	**	up
Sh3glb1	-1.61152	IT_WT	0.0105754	***	down
Sirpa	0.886127	IT_WT	0.0326409	**	up
Sirt5	-0.918395	IT_WT	0.0416453	*	down
Nf2	0.37064	RX_WT	0.0416453	*	up
Slc12a2	0.767504	IT_WT	0.022484	**	up
Slc12a5	1.21062	IT_WT	0.0191556	**	up
Slc12a6	1.06426	IT_WT	0.0416453	*	up
Slc25a23	-1.28067	IT_WT	0.00404584	****	down
Slc25a4	-1.34086	IT_WT	0.0454865	*	down
Slc25a5	-1.26363	IT_WT	0.0107969	**	down
Slc7a5	-0.802864	IT_WT	0.027718	**	down
Slc8a1	1.04631	IT_WT	0.0351924	**	up
Snx6	-1.49646	IT_WT	0.0156846	**	down
Sod2	-0.899614	IT_WT	0.0302856	**	down
Plec	0.45676	RX_WT	0.0375067	**	up
Sorbs1	1.10941	IT_WT	0.0107969	***	up
Spg11	1.28537	IT_WT	0.0326409	**	up
Sqstm1	-1.10639	IT_WT	0.0156846	**	down
Src	-1.22123	IT_WT	0.0107969	***	down
Srpk2	1.00006	IT_WT	0.0107969	***	up
Stk24	-1.8923	IT_WT	0.0156846	**	down
Stxbp1	-1.4583	IT_WT	0.0156846	**	down
Tbc1d24	-1.0594	IT_WT	0.0156846	**	down
Timm50	-1.34644	IT_WT	0.0326409	**	down
Slc12a2	0.296616	RX_WT	0.0191556	**	up
Tjp1	1.09935	IT_WT	0.027718	**	up
Sorbs1	0.619037	RX_WT	0.0416453	*	up
Tmco1	-0.667156	IT_WT	0.0302856	**	down
Tmem67	0.737159	IT_WT	0.027718	**	up
Tmtc3	0.755379	IT_WT	0.0454865	*	up
Tmx1	-0.988371	IT_WT	0.0107969	**	down
Tpt1	-1.25555	IT_WT	0.0302856	**	down
Tuba1a	-1.65658	IT_WT	0.0191556	**	down
Ubap2l	1.42064	IT_WT	0.0191556	**	up
Ube2m	-0.896835	IT_WT	0.0454865	*	down
Tjp1	0.394328	RX_WT	0.0191556	**	up
Ube2v2	-0.505031	IT_WT	0.0375067	*	down
Ube4b	0.584616	IT_WT	0.0375067	*	up
Ubxn4	-0.76515	IT_WT	0.00997652	***	down
Ubxn6	-1.7327	IT_WT	0.0107969	***	down
Ufl1	0.663673	IT_WT	0.0107969	***	up
Uggt1	0.951242	IT_WT	0.0302856	**	up
Usp10	1.19932	IT_WT	0.00995064	***	up
Usp14	-1.32357	IT_WT	0.0494748	*	down
Usp19	0.942179	IT_WT	0.0156846	**	up
Vac14	0.915554	IT_WT	0.0191556	**	up
Vapb	-1.05816	IT_WT	0.0086476	***	down
Vcp	0.966497	IT_WT	0.00677545	****	up
Vdac2	-1.08325	IT_WT	0.0435255	*	down
Wasf2	1.25683	RX_WT	0.0156846	**	up
Wasf2	1.41088	IT_WT	0.022484	**	up
Wfs1	0.984866	IT_WT	0.0107969	**	up
Xrcc5	0.69346	RX_WT	0.0351924	**	up
Xrcc5	1.09979	IT_WT	0.027718	**	up
