# Supplementary material for: Quantitative Proteomics Identifies Potential Molecular Adaptations in Mouse Models of Congenital Stationary Night Blindness Type 2
Source: Mol Cell Proteomics. 2025 Nov 10;24(12):101462. doi: 10.1016/j.mcpro.2025.101462 (PMC12802112; doi:10.1016/j.mcpro.2025.101462)
Supplement: Table S4 [file mmc5.xlsx]

## Sheet: Table legend
Supplemental Table S4. dysregulated_apoptotic_proteins
This table presents the results of pairwise differential expression analysis at the protein level, focusing on proteins annotated to apoptotic biological processes. Differential analysis was performed between experimental groups (e.g., IT vs. WT) using quantitative intensity data. Each row contains comprehensive statistics for a single protein in a specific group comparison.
Column descriptions sheet 1
Heading	Description
Genes:	Standard gene symbol for the identified gene or protein.
log2FC:	Log2 fold change for the specified group comparison (“comp”)—positive values indicate upregulation in the listed group, negative values indicate downregulation.
comp:	Experimental group comparison, formatted as “GROUP1_GROUP2” (e.g., IT_WT means IT vs. WT).
p.adj:	Multiple hypothesis testing–adjusted p-value for the comparison (e.g., false discovery rate/BH-corrected).
p.adj.signif:	Adjusted p-value significance symbol (e.g., *, **, etc.) reflecting statistical thresholds (e.g., * for p ≤ 0.05, ** for p ≤ 0.01).
regulation:	Indicates the direction of regulation for the gene in the listed comparison (“up” = higher in first group of comparison; “down” = lower).

## Sheet: Sheet 1
Genes	log2FC	comp	p.adj	p.adj.signif	regulation
Aars1	0.872056	IT_WT	0.0302856	**	up
Aatk	0.295299	RX_WT	0.0494748	*	up
Aatk	0.852015	IT_WT	0.0107969	***	up
Abca7	1.08186	IT_WT	0.0107969	***	up
Acaa2	-1.01592	IT_WT	0.0191556	**	down
Aifm1	-0.896684	IT_WT	0.00645264	****	down
Aimp2	-1.48324	IT_WT	0.004227	****	down
Aldh2	-1.46818	IT_WT	0.01042	***	down
Anp32b	-1.35665	IT_WT	0.0156846	**	down
Arl6ip5	-0.843936	IT_WT	0.027718	**	down
Armc10	-0.825711	IT_WT	0.00677545	****	down
Arrb1	-1.47186	IT_WT	0.0326409	**	down
Becn1	-1.52995	IT_WT	0.0107969	**	down
C3	0.529428	IT_WT	0.0416453	*	up
Cacna1a	0.76651	IT_WT	0.022484	**	up
Camk2a	-1.09439	IT_WT	0.0494748	*	down
Camk2b	-1.10725	IT_WT	0.00913946	***	down
Camk2d	-1.32619	IT_WT	0.01042	***	down
Capn2	-1.3423	IT_WT	0.0249528	**	down
Cd36	0.514588	IT_WT	0.0249528	**	up
Cdc34	1.55519	IT_WT	0.0249528	**	up
Cdc42	-0.792078	IT_WT	0.0107969	**	down
Cdk5	-1.47555	IT_WT	0.022484	**	down
Cit	0.852402	IT_WT	0.0416453	*	up
Cpeb4	0.837923	IT_WT	0.027718	**	up
Ctnnb1	0.955703	IT_WT	0.0107969	***	up
Ctsd	-0.804044	IT_WT	0.0156846	**	down
Cx3cl1	1.51159	IT_WT	0.0156846	**	up
Ddx3x	-0.837258	IT_WT	0.0476014	*	down
Ddx5	-1.74723	IT_WT	0.0107969	**	down
Dnaja3	-0.848646	IT_WT	0.0107969	***	down
Dnajc5	-0.385386	IT_WT	0.0156846	**	down
Eno1	-2.04004	IT_WT	0.0191556	**	down
Ero1a	-0.688368	IT_WT	0.0156846	**	down
Erp29	-1.08663	IT_WT	0.0249528	**	down
Faim	-0.91531	IT_WT	0.0351924	**	down
G6pdx	-1.45672	IT_WT	0.0107969	**	down
Gapdh	-0.531789	RX_WT	0.0302856	**	down
Gapdh	-1.29148	IT_WT	0.0156846	**	down
Gbe1	-1.60684	IT_WT	0.0351924	**	down
Gnai2	-1.35581	IT_WT	0.0107969	**	down
Gnai3	-1.20149	IT_WT	0.0416453	*	down
Gnb1	-1.523	IT_WT	0.0191556	**	down
Gpx1	-0.860514	IT_WT	0.0107969	**	down
Grid2	0.759561	IT_WT	0.0326409	**	up
Grik2	1.25571	IT_WT	0.027718	**	up
Grin1	0.712423	RX_WT	0.0249528	**	up
Grin1	1.3518	IT_WT	0.00875593	***	up
Grk1	-0.93829	RX_WT	0.0302856	**	down
Grk1	-1.97585	IT_WT	0.0107969	***	down
Grm7	0.818622	IT_WT	0.0476014	*	up
Gsk3b	-1.19782	IT_WT	0.0107969	***	down
Gstp1	-1.05813	IT_WT	0.0494748	*	down
Hnrnpk	-1.76862	IT_WT	0.0156846	**	down
Hras	-0.287957	RX_WT	0.01042	***	down
Hras	-0.677221	IT_WT	0.022484	**	down
Hspa1b	-1.86941	IT_WT	0.0476014	*	down
Hspa4	1.00235	IT_WT	0.0107969	***	up
Hspd1	-1.3717	IT_WT	0.0191556	**	down
Hsph1	0.931733	IT_WT	0.0156846	**	up
Htra2	-1.34847	IT_WT	0.0191556	**	down
Htt	1.05941	IT_WT	0.0107969	***	up
Il6st	0.540096	RX_WT	0.027718	**	up
Il6st	1.25929	IT_WT	0.0107969	***	up
Itgav	1.20225	IT_WT	0.0107969	**	up
Itm2c	-1.34094	IT_WT	0.0107969	***	down
Itsn1	1.20039	IT_WT	0.0156846	**	up
Kcnb1	0.740777	IT_WT	0.027718	**	up
Kcnma1	1.25058	IT_WT	0.0249528	**	up
Kcnq2	1.01211	IT_WT	0.0435255	*	up
Kdr	0.976813	IT_WT	0.0326409	**	up
Kras	-0.537356	IT_WT	0.0302856	**	down
Lrp1	0.334813	RX_WT	0.027718	**	up
Lrp1	1.05605	IT_WT	0.0249528	**	up
Map2k1	-1.32627	IT_WT	0.022484	**	down
Mertk	1.12096	IT_WT	0.0326409	**	up
Mff	-0.995442	IT_WT	0.027718	**	down
Mfn2	-0.362107	IT_WT	0.0249528	**	down
Mtch1	-1.26076	IT_WT	0.0191556	**	down
Mtor	1.15464	IT_WT	0.0156846	**	up
Ncstn	0.605103	RX_WT	0.0326409	**	up
Ncstn	1.47466	IT_WT	0.0191556	**	up
Ndufa13	-0.603963	RX_WT	0.0156846	**	down
Ndufa13	-0.628146	IT_WT	0.0302856	**	down
Ndufs1	-0.74835	IT_WT	0.0107969	***	down
Ndufs3	-0.574634	RX_WT	0.0375067	*	down
Ndufs3	-1.3486	IT_WT	0.0156846	**	down
Nefl	-1.0236	IT_WT	0.0375067	**	down
Nf1	1.20076	IT_WT	0.0435255	*	up
Nono	-1.9038	IT_WT	0.0326409	**	down
Npr2	1.31217	IT_WT	0.0191556	**	up
Oxr1	0.905253	IT_WT	0.022484	**	up
P4hb	-1.58843	IT_WT	0.0086476	***	down
Park7	-1.05522	IT_WT	0.027718	**	down
Pdcd4	-1.26825	IT_WT	0.0416453	*	down
Pdcd6	-0.657242	IT_WT	0.022484	**	down
Pdia3	-1.27986	IT_WT	0.00374577	****	down
Pdk1	-1.16722	IT_WT	0.0326409	**	down
Pdk2	-0.398188	IT_WT	0.0326409	**	down
Phb1	-1.34814	IT_WT	0.0396225	*	down
Pigt	-0.669625	IT_WT	0.0435255	*	down
Pik3ca	1.08849	IT_WT	0.022484	**	up
Plscr3	-1.29625	IT_WT	0.0249528	**	down
Por	-0.813996	IT_WT	0.00781182	****	down
Ppp1ca	-1.32821	IT_WT	0.027718	**	down
Ppp2r1a	-1.06939	IT_WT	0.0326409	**	down
Ppt1	-0.781081	IT_WT	0.0326409	**	down
Prdx2	-0.737038	IT_WT	0.0302856	**	down
Prkra	-1.5003	IT_WT	0.01042	***	down
Prnp	-0.490729	IT_WT	0.0107969	***	down
Prodh	-0.276372	RX_WT	0.0249528	**	down
Prodh	-1.55542	IT_WT	0.0351924	**	down
Ptpmt1	-1.11062	IT_WT	0.01042	***	down
Ptpn2	-1.00797	IT_WT	0.0156846	**	down
Ptprf	0.847604	IT_WT	0.0249528	**	up
Rack1	-1.20892	IT_WT	0.0107969	**	down
Rhoa	-0.274153	RX_WT	0.022484	**	down
Rhoa	-1.19852	IT_WT	0.0302856	**	down
Ripk3	-1.39198	IT_WT	0.0249528	**	down
Rock1	1.93937	IT_WT	0.027718	**	up
Rpl11	-0.580134	IT_WT	0.0107969	***	down
Rpl26	-0.293446	IT_WT	0.0494748	*	down
Rps3	-0.942289	IT_WT	0.01042	***	down
Rps7	-0.96778	IT_WT	0.01042	***	down
Sarm1	-1.20838	IT_WT	0.0104777	***	down
Scarb1	0.850793	IT_WT	0.0249528	**	up
Scn2a	0.95471	IT_WT	0.0375067	*	up
Septin4	-1.55959	IT_WT	0.0107969	***	down
Set	-1.41711	IT_WT	0.0107969	**	down
Sh3glb1	-0.350891	RX_WT	0.0416453	*	down
Sh3glb1	-1.61152	IT_WT	0.0105754	***	down
Sirt5	-0.918395	IT_WT	0.0416453	*	down
Slc25a4	-1.34086	IT_WT	0.0454865	*	down
Slc25a5	-1.26363	IT_WT	0.0107969	**	down
Slc7a5	-0.802864	IT_WT	0.027718	**	down
Snx6	-1.49646	IT_WT	0.0156846	**	down
Sod2	-0.899614	IT_WT	0.0302856	**	down
Spg11	1.28537	IT_WT	0.0326409	**	up
Src	-1.22123	IT_WT	0.0107969	***	down
Srpk2	1.00006	IT_WT	0.0107969	***	up
Stk24	-1.8923	IT_WT	0.0156846	**	down
Stxbp1	-1.4583	IT_WT	0.0156846	**	down
Timm50	-1.34644	IT_WT	0.0326409	**	down
Tpt1	-1.25555	IT_WT	0.0302856	**	down
Tuba1a	-1.65658	IT_WT	0.0191556	**	down
Ube2m	-0.896835	IT_WT	0.0454865	*	down
Ube2v2	-0.333853	RX_WT	0.0375067	*	down
Ube2v2	-0.505031	IT_WT	0.0375067	*	down
Vdac2	-1.08325	IT_WT	0.0435255	*	down
Wfs1	0.984866	IT_WT	0.0107969	**	up
