# Supplementary material for: Quantitative Proteomics Identifies Potential Molecular Adaptations in Mouse Models of Congenital Stationary Night Blindness Type 2
Source: Mol Cell Proteomics. 2025 Nov 10;24(12):101462. doi: 10.1016/j.mcpro.2025.101462 (PMC12802112; doi:10.1016/j.mcpro.2025.101462)
Supplement: Table S5 [file mmc6.xlsx]

## Sheet: Table legend
Supplemental Table S5. dysregulated_stress_proteins
This table presents the results of pairwise differential expression analysis at the protein level, focusing on proteins annotated to stress biological processes. Differential analysis was performed between experimental groups (e.g., IT vs. WT) using quantitative intensity data. Each row contains comprehensive statistics for a single protein in a specific group comparison.
Column descriptions sheet 1
Heading	Description
Genes:	Standard gene symbol for the identified gene or protein.
log2FC:	Log2 fold change for the specified group comparison (“comp”)—positive values indicate upregulation in the listed group, negative values indicate downregulation.
comp:	Experimental group comparison, formatted as “GROUP1_GROUP2” (e.g., IT_WT means IT vs. WT).
p.adj:	Multiple hypothesis testing–adjusted p-value for the comparison (e.g., false discovery rate/BH-corrected).
p.adj.signif:	Adjusted p-value significance symbol (e.g., *, **, etc.) reflecting statistical thresholds (e.g., * for p ≤ 0.05, ** for p ≤ 0.01).
regulation:	Indicates the direction of regulation for the gene in the listed comparison (“up” = higher in first group of comparison; “down” = lower).

## Sheet: Sheet 1
Genes	log2FC	comp	p.adj	p.adj.signif	regulation
Abca7	1.08186	IT_WT	0.0107969	***	up
Aifm1	-0.896684	IT_WT	0.00645264	****	down
Akr1b1	-1.69303	IT_WT	0.0435255	*	down
Aldh1a1	-1.44843	IT_WT	0.022484	**	down
Aldh2	-1.46818	IT_WT	0.01042	***	down
Aldh3a2	-0.293057	RX_WT	0.0156846	**	down
Aldh3a2	-1.44179	IT_WT	0.004227	****	down
Als2	0.698138	IT_WT	0.022484	**	up
Amfr	-0.514906	IT_WT	0.0107969	***	down
Anxa1	-0.835112	IT_WT	0.0302856	**	down
Arl6ip5	-0.843936	IT_WT	0.027718	**	down
Atp1a2	0.858989	IT_WT	0.0156846	**	up
Atp2a2	1.12134	IT_WT	0.0191556	**	up
Atxn2l	1.46221	IT_WT	0.0191556	**	up
Bag6	0.803342	IT_WT	0.0416453	*	up
Cacna1a	0.76651	IT_WT	0.022484	**	up
Cacna1e	0.465639	IT_WT	0.0191556	**	up
Calr	-1.31765	IT_WT	0.0107969	**	down
Camk2g	-1.10445	IT_WT	0.0107969	***	down
Canx	1.06536	IT_WT	0.0156846	**	up
Ndufa12	-0.311979	RX_WT	0.0249528	**	down
Caprin1	1.11669	IT_WT	0.0107969	***	up
Cat	-1.0787	IT_WT	0.00781182	****	down
Ccdc47	-1.38058	IT_WT	0.0351924	**	down
Cd36	0.514588	IT_WT	0.0249528	**	up
Cdk5rap3	-0.531388	IT_WT	0.0191556	**	down
Cfl1	-0.589896	IT_WT	0.0249528	**	down
Cirbp	-0.666171	IT_WT	0.0107969	***	down
Cntnap2	0.914347	IT_WT	0.01042	***	up
Cops5	-1.94121	IT_WT	0.01042	***	down
Crk	-1.23026	IT_WT	0.0454865	*	down
Csde1	0.834299	IT_WT	0.0302856	**	up
Dab2ip	1.09377	IT_WT	0.0107969	***	up
Dapk1	1.67888	IT_WT	0.0249528	**	up
Ddx3x	-0.837258	IT_WT	0.0476014	*	down
Ddx6	-1.52461	IT_WT	0.00939333	***	down
Ndufs2	-0.524998	RX_WT	0.0435255	*	down
Dync1h1	1.23893	IT_WT	0.0375067	**	up
Ecpas	1.17671	IT_WT	0.0156846	**	up
Edem3	0.669934	IT_WT	0.0191556	**	up
Egfr	1.10741	IT_WT	0.0435255	*	up
Eif2a	-1.40123	IT_WT	0.0435255	*	down
Eif2ak3	0.986443	IT_WT	0.0107969	***	up
Eif2b5	0.673166	IT_WT	0.0156846	**	up
Eif2s1	-1.06264	IT_WT	0.0107969	**	down
Eif4g1	1.36018	IT_WT	0.027718	**	up
Endog	-1.20585	IT_WT	0.0107969	**	down
Ephb2	1.15502	IT_WT	0.0107969	***	up
Erlin2	-1.14035	IT_WT	0.0107969	**	down
Ero1a	-0.688368	IT_WT	0.0156846	**	down
Erp29	-1.08663	IT_WT	0.0249528	**	down
Erp44	-1.09384	IT_WT	0.0107969	**	down
Etfdh	-1.20903	IT_WT	0.0107969	***	down
Faf2	-1.34064	IT_WT	0.00374577	****	down
Fbxo2	-1.51885	IT_WT	0.0107969	**	down
Flot1	-1.08877	IT_WT	0.0156846	**	down
G3bp1	-0.935448	IT_WT	0.0249528	**	down
G3bp2	-0.762028	IT_WT	0.0249528	**	down
G6pdx	-1.45672	IT_WT	0.0107969	**	down
Gorasp2	-0.602499	IT_WT	0.0107969	***	down
Gpx1	-0.860514	IT_WT	0.0107969	**	down
Grik2	1.25571	IT_WT	0.027718	**	up
Grm7	0.818622	IT_WT	0.0476014	*	up
Gsk3b	-1.19782	IT_WT	0.0107969	***	down
Gsr	-1.17572	IT_WT	0.0351924	**	down
Gstp1	-1.05813	IT_WT	0.0494748	*	down
Hcn1	0.850373	IT_WT	0.0107969	***	up
Hmox2	-0.720824	IT_WT	0.022484	**	down
Hsp90b1	1.09997	IT_WT	0.0375067	**	up
Hspa5	-1.05998	IT_WT	0.0107969	***	down
Htra2	-1.34847	IT_WT	0.0191556	**	down
Idh1	-1.16727	IT_WT	0.0396225	*	down
Prodh	-0.276372	RX_WT	0.0249528	**	down
Itgb5	0.609121	IT_WT	0.0326409	**	up
Itpr1	1.21841	IT_WT	0.0107969	***	up
Kcnma1	1.25058	IT_WT	0.0249528	**	up
Lonp1	1.1757	IT_WT	0.027718	**	up
Lrrc8a	0.750051	IT_WT	0.0107969	***	up
Lrrc8c	1.04216	IT_WT	0.0416453	*	up
Scamp5	-0.616568	RX_WT	0.0476014	*	down
Lrrc8d	0.752787	IT_WT	0.0107969	***	up
Lsm14a	-1.13927	IT_WT	0.0249528	**	down
Map2k1	-1.32627	IT_WT	0.022484	**	down
Tmco1	-0.301273	RX_WT	0.0249528	**	down
Map7	1.32016	IT_WT	0.0107969	***	up
Mapk1	-1.76774	IT_WT	0.0107969	**	down
Mapk3	-1.23145	IT_WT	0.0156846	**	down
Marcks	0.940721	IT_WT	0.0435255	*	up
Meak7	-2.08279	IT_WT	0.0156846	**	down
Micu1	0.516189	IT_WT	0.0476014	*	up
Mtor	1.15464	IT_WT	0.0156846	**	up
Mylk	1.02232	IT_WT	0.0494748	*	up
Ncam1	1.28826	IT_WT	0.0326409	**	up
Caprin1	0.3503	RX_WT	0.0326409	**	up
Ndufa12	-0.76029	IT_WT	0.0375067	*	down
Ndufb4	-0.443369	IT_WT	0.022484	**	down
Dync1h1	0.513996	RX_WT	0.022484	**	up
Ndufs2	-1.54232	IT_WT	0.004227	****	down
Ndufs8	-0.931094	IT_WT	0.0107969	**	down
Itgb5	0.358494	RX_WT	0.0107969	**	up
Nf2	0.989839	IT_WT	0.0156846	**	up
Nono	-1.9038	IT_WT	0.0326409	**	down
Oxr1	0.905253	IT_WT	0.022484	**	up
Oxsr1	-2.29518	IT_WT	0.0107969	***	down
P4hb	-1.58843	IT_WT	0.0086476	***	down
Park7	-1.05522	IT_WT	0.027718	**	down
Pdgfrb	1.2784	IT_WT	0.0191556	**	up
Pdia3	-1.27986	IT_WT	0.00374577	****	down
Pdia4	-0.646159	IT_WT	0.0249528	**	down
Pdia6	-1.43666	IT_WT	0.000932758	****	down
Pdk1	-1.16722	IT_WT	0.0326409	**	down
Pdk2	-0.398188	IT_WT	0.0326409	**	down
Pik3ca	1.08849	IT_WT	0.022484	**	up
Pla2r1	0.801883	IT_WT	0.0396225	*	up
Lrrc8d	0.387573	RX_WT	0.0302856	**	up
Plec	1.13814	IT_WT	0.0476014	*	up
Pnpla8	-0.454172	IT_WT	0.00994588	***	down
Pqbp1	-1.19649	IT_WT	0.0191556	**	down
Prdx2	-0.737038	IT_WT	0.0302856	**	down
Prdx4	-0.859754	IT_WT	0.00995064	***	down
Prdx6	-1.08387	IT_WT	0.0416453	*	down
Prkaa1	-1.34529	IT_WT	0.0107969	***	down
Prkd1	1.10177	IT_WT	0.0454865	*	up
Prkra	-1.5003	IT_WT	0.01042	***	down
Prnp	-0.490729	IT_WT	0.0107969	***	down
Map7	0.704918	RX_WT	0.0435255	*	up
Prodh	-1.55542	IT_WT	0.0351924	**	down
Prrc2c	1.18904	IT_WT	0.0191556	**	up
Psmb5	-0.591665	IT_WT	0.0249528	**	down
Psmc6	-1.18994	IT_WT	0.0191556	**	down
Ptpn2	-1.00797	IT_WT	0.0156846	**	down
Ptprk	1.00473	IT_WT	0.0107969	***	up
Pum2	0.957464	IT_WT	0.0107969	***	up
Rack1	-1.20892	IT_WT	0.0107969	**	down
Ripk3	-1.39198	IT_WT	0.0249528	**	down
Rps23	-0.391457	IT_WT	0.0351924	**	down
Rps3	-0.942289	IT_WT	0.01042	***	down
Rptor	0.951772	IT_WT	0.00822755	***	up
Nf2	0.37064	RX_WT	0.0416453	*	up
Scamp5	-1.0372	IT_WT	0.022484	**	down
Scn2a	0.95471	IT_WT	0.0375067	*	up
Sel1l	0.958295	IT_WT	0.0191556	**	up
Sgta	-0.704515	IT_WT	0.0156846	**	down
Sirpa	0.886127	IT_WT	0.0326409	**	up
Plec	0.45676	RX_WT	0.0375067	**	up
Slc12a2	0.767504	IT_WT	0.022484	**	up
Slc12a5	1.21062	IT_WT	0.0191556	**	up
Slc12a6	1.06426	IT_WT	0.0416453	*	up
Slc25a23	-1.28067	IT_WT	0.00404584	****	down
Slc8a1	1.04631	IT_WT	0.0351924	**	up
Sod2	-0.899614	IT_WT	0.0302856	**	down
Slc12a2	0.296616	RX_WT	0.0191556	**	up
Sorbs1	1.10941	IT_WT	0.0107969	***	up
Sqstm1	-1.10639	IT_WT	0.0156846	**	down
Src	-1.22123	IT_WT	0.0107969	***	down
Stk24	-1.8923	IT_WT	0.0156846	**	down
Tbc1d24	-1.0594	IT_WT	0.0156846	**	down
Sorbs1	0.619037	RX_WT	0.0416453	*	up
Tjp1	1.09935	IT_WT	0.027718	**	up
Tjp1	0.394328	RX_WT	0.0191556	**	up
Tmco1	-0.667156	IT_WT	0.0302856	**	down
Tmem67	0.737159	IT_WT	0.027718	**	up
Tmtc3	0.755379	IT_WT	0.0454865	*	up
Tmx1	-0.988371	IT_WT	0.0107969	**	down
Ubap2l	1.42064	IT_WT	0.0191556	**	up
Ube4b	0.584616	IT_WT	0.0375067	*	up
Ubxn4	-0.76515	IT_WT	0.00997652	***	down
Ubxn6	-1.7327	IT_WT	0.0107969	***	down
Ufl1	0.663673	IT_WT	0.0107969	***	up
Uggt1	0.951242	IT_WT	0.0302856	**	up
Usp10	1.19932	IT_WT	0.00995064	***	up
Usp14	-1.32357	IT_WT	0.0494748	*	down
Usp19	0.942179	IT_WT	0.0156846	**	up
Vac14	0.915554	IT_WT	0.0191556	**	up
Vapb	-1.05816	IT_WT	0.0086476	***	down
Vcp	0.966497	IT_WT	0.00677545	****	up
Wasf2	1.25683	RX_WT	0.0156846	**	up
Wasf2	1.41088	IT_WT	0.022484	**	up
Wfs1	0.984866	IT_WT	0.0107969	**	up
Xrcc5	0.69346	RX_WT	0.0351924	**	up
Xrcc5	1.09979	IT_WT	0.027718	**	up
